# Supplementary material for: Constructing diagnostic signature of serum microRNAs using machine learning for early pan-cancer detection
Source: Discov Oncol. 2024 Jul 4;15:263. doi: 10.1007/s12672-024-01139-1 (PMC11224052; doi:10.1007/s12672-024-01139-1)
Supplement: Supplementary file 2 — Additional file2 (XLSX 362 KB) [file 12672_2024_1139_MOESM2_ESM.xlsx]

## Sheet: Supplementary Table 1
Supplementary Table 1: clinical characteristics of dataset
	Training, N = 11024					Test, N = 11009					Validation, N = 16190
Characteristic	N	Overall, N = 11,0241	benign disease, N = 3501	cancer, N = 4,0961	non-cancer, N = 6,5781	N	Overall, N = 11,0091	benign disease, N = 3401	cancer, N = 4,0911	non-cancer, N = 6,5781	N	Overall, N = 16,1901	benign disease, N = 6261	cancer, N = 9,9211	non-cancer, N = 5,6431
Gender	8951					8884					16190
Female		3,471 (39%)	174 (52%)	924 (27%)	2,373 (45%)		3,442 (39%)	156 (48%)	951 (28%)	2,335 (45%)		7,329 (45%)	238 (38%)	3,916 (39%)	3,175 (56%)
Male		5,480 (61%)	161 (48%)	2,459 (73%)	2,860 (55%)		5,442 (61%)	170 (52%)	2,443 (72%)	2,829 (55%)		8,861 (55%)	388 (62%)	6,005 (61%)	2,468 (44%)
Unknown		2073	15	713	1345		2125	14	697	1414
Age	9130	64 (52, 72)	54 (39, 68)	65 (58, 72)	62 (50, 73)	9053	64 (52, 73)	57 (40, 70)	66 (58, 72)	62 (50, 73)	16185	66 (56, 75)	58 (43, 67)	65 (58, 72)	72 (55, 80)
Unknown		1894	0	549	1345		1956	0	541	1415		5	0	3	2
Stage	9043					9029					15022
benign disease		350 (3.9%)	350 (100%)	0 (0%)	0 (0%)		340 (3.8%)	340 (100%)	0 (0%)	0 (0%)		626 (4.2%)	626 (100%)	0 (0%)	0 (0%)
healthy		6,578 (73%)	0 (0%)	0 (0%)	6,578 (100%)		6,578 (73%)	0 (0%)	0 (0%)	6,578 (100%)		5,643 (38%)	0 (0%)	0 (0%)	5,643 (100%)
I/II		1,636 (18%)	0 (0%)	1,636 (77%)	0 (0%)		1,659 (18%)	0 (0%)	1,659 (79%)	0 (0%)		6,537 (44%)	0 (0%)	6,537 (75%)	0 (0%)
III/IV		479 (5.3%)	0 (0%)	479 (23%)	0 (0%)		452 (5.0%)	0 (0%)	452 (21%)	0 (0%)		2,216 (15%)	0 (0%)	2,216 (25%)	0 (0%)
Unknown		1981	0	1981	0		1980	0	1980	0		1168	0	1168	0
1 n (%); Median (IQR)

## Sheet: Supplementary Table 2
Supplementary Table 2: total serum miRNAs
hsa-miR-5010-3p
hsa-miR-5010-5p
hsa-miR-199a-3p
hsa-miR-6895-3p
hsa-miR-6895-5p
hsa-miR-5011-3p
hsa-miR-5011-5p
hsa-miR-4707-3p
hsa-miR-4707-5p
hsa-miR-4708-3p
hsa-miR-4708-5p
hsa-miR-708-3p
hsa-miR-708-5p
hsa-miR-4709-3p
hsa-miR-4709-5p
hsa-miR-6740-3p
hsa-miR-6740-5p
hsa-miR-6741-3p
hsa-miR-6741-5p
hsa-miR-6743-3p
hsa-miR-6743-5p
hsa-miR-6742-5p
hsa-miR-6742-3p
hsa-miR-125b-1-3p
hsa-miR-580-3p
hsa-miR-580-5p
hsa-miR-2115-5p
hsa-miR-2115-3p
hsa-miR-3130-3p
hsa-miR-3130-5p
hsa-miR-2116-3p
hsa-miR-2116-5p
hsa-miR-125b-2-3p
hsa-miR-2114-3p
hsa-miR-2114-5p
hsa-miR-6744-3p
hsa-miR-6744-5p
hsa-miR-582-3p
hsa-miR-582-5p
hsa-miR-6747-5p
hsa-miR-6747-3p
hsa-miR-151a-3p
hsa-miR-151a-5p
hsa-miR-6746-3p
hsa-miR-6746-5p
hsa-miR-6749-3p
hsa-miR-6749-5p
hsa-miR-584-5p
hsa-miR-584-3p
hsa-miR-6748-3p
hsa-miR-6748-5p
hsa-miR-150-3p
hsa-miR-150-5p
hsa-miR-3136-3p
hsa-miR-3136-5p
hsa-miR-585-3p
hsa-miR-585-5p
hsa-miR-500a-3p
hsa-miR-500a-5p
hsa-miR-153-3p
hsa-miR-153-5p
hsa-miR-589-5p
hsa-miR-589-3p
hsa-miR-152-3p
hsa-miR-152-5p
hsa-miR-500b-3p
hsa-miR-500b-5p
hsa-miR-1251-3p
hsa-miR-1251-5p
hsa-miR-155-3p
hsa-miR-155-5p
hsa-miR-154-3p
hsa-miR-154-5p
hsa-miR-1250-3p
hsa-miR-1250-5p
hsa-miR-29a-3p
hsa-miR-29a-5p
hsa-miR-433-3p
hsa-miR-433-5p
hsa-miR-1252-3p
hsa-miR-1252-5p
hsa-miR-431-3p
hsa-miR-431-5p
hsa-miR-432-3p
hsa-miR-432-5p
hsa-miR-1185-2-3p
hsa-miR-29c-5p
hsa-miR-29c-3p
hsa-miR-1185-1-3p
hsa-miR-29b-3p
hsa-miR-19b-1-5p
hsa-miR-19b-2-5p
hsa-miR-4711-3p
hsa-miR-4711-5p
hsa-miR-4712-3p
hsa-miR-4712-5p
hsa-miR-4713-3p
hsa-miR-4713-5p
hsa-miR-4714-3p
hsa-miR-4714-5p
hsa-miR-4715-3p
hsa-miR-4715-5p
hsa-miR-1537-3p
hsa-miR-1537-5p
hsa-miR-2277-3p
hsa-miR-2277-5p
hsa-miR-4716-3p
hsa-miR-4716-5p
hsa-miR-4717-3p
hsa-miR-2276-5p
hsa-miR-4717-5p
hsa-miR-2276-3p
hsa-miR-218-2-3p
hsa-miR-218-1-3p
hsa-miR-6750-3p
hsa-miR-6750-5p
hsa-miR-6752-3p
hsa-miR-6752-5p
hsa-miR-6753-5p
hsa-miR-6753-3p
hsa-miR-6751-3p
hsa-miR-6751-5p
hsa-miR-516a-5p
hsa-miR-3140-3p
hsa-miR-3140-5p
hsa-miR-590-5p
hsa-miR-590-3p
hsa-miR-3150a-5p
hsa-miR-3150a-3p
hsa-miR-516b-5p
hsa-miR-6755-3p
hsa-miR-6755-5p
hsa-miR-6754-3p
hsa-miR-6754-5p
hsa-miR-3150b-3p
hsa-miR-3150b-5p
hsa-miR-6757-3p
hsa-miR-6757-5p
hsa-miR-6756-3p
hsa-miR-6756-5p
hsa-miR-6759-3p
hsa-miR-6759-5p
hsa-miR-128-2-5p
hsa-miR-128-1-5p
hsa-miR-3144-3p
hsa-miR-3144-5p
hsa-miR-593-3p
hsa-miR-593-5p
hsa-miR-92a-1-5p
hsa-miR-6758-3p
hsa-miR-6758-5p
hsa-miR-92a-2-5p
hsa-miR-3145-3p
hsa-miR-3145-5p
hsa-miR-598-3p
hsa-miR-598-5p
hsa-miR-873-3p
hsa-miR-873-5p
hsa-miR-597-3p
hsa-miR-597-5p
hsa-miR-875-3p
hsa-miR-875-5p
hsa-miR-874-3p
hsa-miR-874-5p
hsa-miR-548ai
hsa-miR-877-3p
hsa-miR-877-5p
hsa-miR-519c-5p
hsa-miR-876-3p
hsa-miR-876-5p
hsa-miR-4720-3p
hsa-miR-4720-5p
hsa-miR-4445-3p
hsa-miR-4445-5p
hsa-miR-4446-3p
hsa-miR-4446-5p
hsa-miR-1266-3p
hsa-miR-1266-5p
hsa-miR-5187-3p
hsa-miR-5187-5p
hsa-miR-4722-3p
hsa-miR-4722-5p
hsa-miR-4723-3p
hsa-miR-4723-5p
hsa-miR-4724-3p
hsa-miR-4724-5p
hsa-miR-5189-3p
hsa-miR-5189-5p
hsa-miR-4725-3p
hsa-miR-4725-5p
hsa-miR-4726-5p
hsa-miR-4726-3p
hsa-miR-4727-3p
hsa-miR-15a-3p
hsa-miR-4727-5p
hsa-miR-15a-5p
hsa-miR-15b-3p
hsa-miR-15b-5p
hsa-miR-4728-3p
hsa-miR-4728-5p
hsa-miR-6760-3p
hsa-miR-6760-5p
hsa-miR-196a-3p
hsa-miR-125a-3p
hsa-miR-196a-5p
hsa-miR-125a-5p
hsa-miR-6762-5p
hsa-miR-6762-3p
hsa-miR-196b-3p
hsa-miR-196b-5p
hsa-miR-125b-5p
hsa-miR-6761-3p
hsa-miR-6761-5p
hsa-miR-6764-3p
hsa-miR-6764-5p
hsa-miR-6765-3p
hsa-miR-6765-5p
hsa-miR-6763-3p
hsa-miR-6763-5p
hsa-miR-517c-3p
hsa-miR-3152-5p
hsa-miR-3152-3p
hsa-miR-6767-3p
hsa-miR-6767-5p
hsa-miR-3151-3p
hsa-miR-3151-5p
hsa-miR-6766-3p
hsa-miR-6766-5p
hsa-miR-6768-3p
hsa-miR-6768-5p
hsa-miR-3156-3p
hsa-miR-3156-5p
hsa-miR-181b-3p
hsa-miR-181b-5p
hsa-miR-3158-3p
hsa-miR-3158-5p
hsa-miR-891a-3p
hsa-miR-891a-5p
hsa-miR-181a-3p
hsa-miR-181a-5p
hsa-miR-3157-3p
hsa-miR-3157-5p
hsa-miR-376a-2-5p
hsa-miR-181d-3p
hsa-miR-181d-5p
hsa-miR-1271-5p
hsa-miR-1271-3p
hsa-miR-885-3p
hsa-miR-885-5p
hsa-miR-181c-3p
hsa-miR-181c-5p
hsa-miR-452-3p
hsa-miR-452-5p
hsa-miR-887-5p
hsa-miR-887-3p
hsa-miR-454-5p
hsa-miR-454-3p
hsa-miR-889-3p
hsa-miR-889-5p
hsa-miR-5195-3p
hsa-miR-5195-5p
hsa-miR-888-5p
hsa-miR-888-3p
hsa-miR-1277-3p
hsa-miR-1277-5p
hsa-miR-5196-3p
hsa-miR-5196-5p
hsa-miR-4731-3p
hsa-miR-4731-5p
hsa-miR-5197-3p
hsa-miR-5197-5p
hsa-miR-455-3p
hsa-miR-455-5p
hsa-miR-4732-5p
hsa-miR-548c-5p
hsa-miR-4732-3p
hsa-miR-4733-3p
hsa-miR-4733-5p
hsa-miR-4735-3p
hsa-miR-4735-5p
hsa-miR-487a-3p
hsa-miR-487a-5p
hsa-miR-4738-3p
hsa-miR-4738-5p
hsa-miR-487b-3p
hsa-miR-487b-5p
hsa-miR-6770-5p
hsa-miR-6770-3p
hsa-miR-6772-5p
hsa-miR-6772-3p
hsa-miR-518a-3p
hsa-miR-6771-3p
hsa-miR-6771-5p
hsa-miR-3591-3p
hsa-miR-3591-5p
hsa-miR-6499-3p
hsa-miR-6499-5p
hsa-miR-3160-3p
hsa-miR-3160-5p
hsa-miR-6774-3p
hsa-miR-6774-5p
hsa-miR-518c-3p
hsa-miR-518c-5p
hsa-miR-6773-5p
hsa-miR-6773-3p
hsa-miR-3689a-3p
hsa-miR-6776-5p
hsa-miR-6776-3p
hsa-miR-3162-3p
hsa-miR-3162-5p
hsa-miR-518d-3p
hsa-miR-6777-3p
hsa-miR-6777-5p
hsa-miR-6775-3p
hsa-miR-6775-5p
hsa-miR-518e-3p
hsa-miR-518f-3p
hsa-miR-518f-5p
hsa-miR-6779-3p
hsa-miR-6779-5p
hsa-miR-6778-3p
hsa-miR-6778-5p
hsa-miR-1255b-2-3p
hsa-miR-183-3p
hsa-miR-183-5p
hsa-miR-182-3p
hsa-miR-182-5p
hsa-miR-185-3p
hsa-miR-185-5p
hsa-miR-892c-3p
hsa-miR-892c-5p
hsa-miR-187-3p
hsa-miR-187-5p
hsa-miR-186-3p
hsa-miR-186-5p
hsa-miR-1285-3p
hsa-miR-1285-5p
hsa-miR-188-3p
hsa-miR-188-5p
hsa-miR-1287-3p
hsa-miR-1287-5p
hsa-miR-4740-3p
hsa-miR-4740-5p
hsa-miR-802
hsa-miR-890
hsa-miR-938
hsa-miR-936
hsa-miR-934
hsa-miR-935
hsa-miR-933
hsa-miR-924
hsa-miR-921
hsa-miR-922
hsa-miR-920
hsa-miR-940
hsa-miR-943
hsa-miR-944
hsa-miR-941
hsa-miR-610
hsa-miR-617
hsa-miR-618
hsa-miR-613
hsa-miR-614
hsa-miR-611
hsa-miR-612
hsa-miR-608
hsa-miR-609
hsa-miR-606
hsa-miR-607
hsa-miR-604
hsa-miR-602
hsa-miR-603
hsa-miR-600
hsa-miR-601
hsa-miR-631
hsa-miR-632
hsa-miR-630
hsa-miR-639
hsa-miR-637
hsa-miR-638
hsa-miR-635
hsa-miR-636
hsa-miR-633
hsa-miR-634
hsa-miR-620
hsa-miR-621
hsa-miR-626
hsa-miR-622
hsa-miR-623
hsa-miR-650
hsa-miR-657
hsa-miR-658
hsa-miR-643
hsa-miR-640
hsa-miR-641
hsa-miR-648
hsa-miR-649
hsa-miR-646
hsa-miR-647
hsa-miR-645
hsa-miR-665
hsa-miR-662
hsa-miR-661
hsa-miR-718
hsa-miR-711
hsa-miR-759
hsa-miR-764
hsa-miR-761
hsa-miR-762
hsa-miR-760
hsa-miR-765
hsa-miR-107
hsa-miR-375
hsa-miR-384
hsa-miR-421
hsa-miR-429
hsa-miR-448
hsa-miR-466
hsa-miR-498
hsa-miR-496
hsa-miR-492
hsa-miR-484
hsa-miR-4742-3p
hsa-miR-4742-5p
hsa-miR-507
hsa-miR-521
hsa-miR-554
hsa-miR-555
hsa-miR-553
hsa-miR-558
hsa-miR-559
hsa-miR-557
hsa-miR-543
hsa-miR-577
hsa-miR-575
hsa-miR-572
hsa-miR-573
hsa-miR-571
hsa-miR-578
hsa-miR-566
hsa-miR-563
hsa-miR-564
hsa-miR-562
hsa-miR-569
hsa-miR-567
hsa-miR-568
hsa-miR-599
hsa-miR-596
hsa-miR-595
hsa-miR-592
hsa-miR-591
hsa-miR-587
hsa-miR-588
hsa-miR-586
hsa-miR-583
hsa-miR-581
hsa-miR-137
hsa-miR-184
hsa-miR-198
hsa-miR-217
hsa-miR-206
hsa-miR-23c
hsa-miR-297
hsa-miR-298
hsa-miR-300
hsa-miR-325
hsa-miR-326
hsa-miR-346
hsa-miR-4743-5p
hsa-miR-4743-3p
hsa-miR-1288-3p
hsa-miR-1288-5p
hsa-miR-4745-3p
hsa-miR-4745-5p
hsa-miR-744-3p
hsa-miR-744-5p
hsa-miR-4746-3p
hsa-miR-4746-5p
hsa-miR-4747-3p
hsa-miR-4747-5p
hsa-miR-6780a-3p
hsa-miR-6780a-5p
hsa-miR-4749-3p
hsa-miR-4749-5p
hsa-miR-6780b-3p
hsa-miR-6780b-5p
hsa-miR-550b-2-5p
hsa-miR-371a-3p
hsa-miR-371a-5p
hsa-miR-6782-5p
hsa-miR-6782-3p
hsa-miR-519a-3p
hsa-miR-6781-3p
hsa-miR-6781-5p
hsa-miR-6784-3p
hsa-miR-6784-5p
hsa-miR-519b-3p
hsa-miR-519c-3p
hsa-miR-371b-3p
hsa-miR-371b-5p
hsa-miR-6783-3p
hsa-miR-6783-5p
hsa-miR-519d-3p
hsa-miR-519d-5p
hsa-miR-6786-3p
hsa-miR-6786-5p
hsa-miR-519e-3p
hsa-miR-519e-5p
hsa-miR-6785-3p
hsa-miR-6785-5p
hsa-miR-6788-3p
hsa-miR-6788-5p
hsa-miR-6789-3p
hsa-miR-6789-5p
hsa-let-7a-2-3p
hsa-miR-3173-3p
hsa-miR-3173-5p
hsa-miR-6787-5p
hsa-miR-6787-3p
hsa-miR-30a-3p
hsa-miR-30a-5p
hsa-miR-450a-1-3p
hsa-miR-192-5p
hsa-miR-192-3p
hsa-miR-191-3p
hsa-miR-191-5p
hsa-miR-450a-2-3p
hsa-miR-3177-5p
hsa-miR-3177-3p
hsa-miR-30c-5p
hsa-miR-195-3p
hsa-miR-195-5p
hsa-miR-30b-5p
hsa-miR-30b-3p
hsa-miR-194-5p
hsa-miR-194-3p
hsa-miR-1292-5p
hsa-miR-1292-3p
hsa-miR-30e-3p
hsa-miR-30e-5p
hsa-miR-197-5p
hsa-miR-197-3p
hsa-miR-30d-3p
hsa-miR-30d-5p
hsa-miR-4662a-5p
hsa-miR-4662a-3p
hsa-miR-4474-3p
hsa-miR-4474-5p
hsa-miR-4750-5p
hsa-miR-4750-3p
hsa-miR-517a-3p
hsa-miR-1296-5p
hsa-miR-1296-3p
hsa-miR-4753-3p
hsa-miR-4753-5p
hsa-miR-1298-3p
hsa-miR-1298-5p
hsa-miR-4755-5p
hsa-miR-4755-3p
hsa-miR-4756-3p
hsa-miR-4756-5p
hsa-miR-758-5p
hsa-miR-758-3p
hsa-miR-4757-3p
hsa-miR-4757-5p
hsa-miR-18a-5p
hsa-miR-18a-3p
hsa-miR-4758-5p
hsa-miR-4758-3p
hsa-miR-6790-3p
hsa-miR-18b-3p
hsa-miR-18b-5p
hsa-miR-324-5p
hsa-miR-324-3p
hsa-miR-301a-3p
hsa-miR-301a-5p
hsa-miR-199a-5p
hsa-miR-6792-5p
hsa-miR-6792-3p
hsa-miR-6790-5p
hsa-miR-6791-5p
hsa-miR-6791-3p
hsa-miR-516b-3p
hsa-miR-329-3p
hsa-miR-329-5p
hsa-miR-6794-3p
hsa-miR-6794-5p
hsa-miR-219a-1-3p
hsa-miR-199b-5p
hsa-miR-6793-5p
hsa-miR-6793-3p
hsa-miR-328-5p
hsa-miR-328-3p
hsa-miR-219a-2-3p
hsa-miR-6796-5p
hsa-miR-6796-3p
hsa-miR-605-5p
hsa-miR-605-3p
hsa-miR-3180-3p
hsa-miR-3180-5p
hsa-miR-6795-5p
hsa-miR-6795-3p
hsa-miR-3184-3p
hsa-miR-3184-5p
hsa-miR-548a-3p
hsa-miR-548a-5p
hsa-miR-6798-5p
hsa-miR-6798-3p
hsa-miR-548b-5p
hsa-miR-548b-3p
hsa-miR-6797-3p
hsa-miR-6797-5p
hsa-miR-548c-3p
hsa-miR-3186-3p
hsa-miR-3186-5p
hsa-miR-6799-5p
hsa-miR-6799-3p
hsa-miR-548d-3p
hsa-miR-548d-5p
hsa-miR-6769a-5p
hsa-miR-6769a-3p
hsa-miR-548e-5p
hsa-miR-548e-3p
hsa-miR-3187-3p
hsa-miR-3187-5p
hsa-miR-548f-5p
hsa-miR-548f-3p
hsa-miR-548g-3p
hsa-miR-548h-5p
hsa-miR-3189-5p
hsa-miR-3189-3p
hsa-miR-6769b-5p
hsa-miR-6769b-3p
hsa-miR-1295b-3p
hsa-miR-1295b-5p
hsa-miR-548j-5p
hsa-miR-548j-3p
hsa-miR-4482-5p
hsa-miR-4482-3p
hsa-miR-483-5p
hsa-miR-483-3p
hsa-miR-4760-5p
hsa-miR-4760-3p
hsa-miR-486-5p
hsa-miR-486-3p
hsa-miR-4761-5p
hsa-miR-4761-3p
hsa-miR-548o-3p
hsa-miR-485-5p
hsa-miR-485-3p
hsa-miR-4762-3p
hsa-miR-4762-5p
hsa-miR-488-5p
hsa-miR-488-3p
hsa-miR-4763-5p
hsa-miR-4763-3p
hsa-miR-330-5p
hsa-miR-330-3p
hsa-miR-4764-5p
hsa-miR-4764-3p
hsa-miR-489-5p
hsa-miR-489-3p
hsa-miR-4766-5p
hsa-miR-4766-3p
hsa-miR-200a-5p
hsa-miR-200a-3p
hsa-miR-767-3p
hsa-miR-767-5p
hsa-miR-548t-5p
hsa-miR-19a-5p
hsa-miR-19a-3p
hsa-miR-331-5p
hsa-miR-331-3p
hsa-miR-4768-5p
hsa-miR-4768-3p
hsa-miR-766-3p
hsa-miR-766-5p
hsa-miR-200c-5p
hsa-miR-200c-3p
hsa-miR-4769-5p
hsa-miR-4769-3p
hsa-miR-548x-3p
hsa-miR-769-3p
hsa-miR-769-5p
hsa-miR-200b-3p
hsa-miR-200b-5p
hsa-miR-19b-3p
hsa-miR-337-3p
hsa-miR-337-5p
hsa-miR-335-5p
hsa-miR-335-3p
hsa-miR-302c-5p
hsa-miR-302c-3p
hsa-miR-339-5p
hsa-miR-339-3p
hsa-miR-302b-5p
hsa-miR-302b-3p
hsa-miR-338-5p
hsa-miR-338-3p
hsa-miR-302a-3p
hsa-miR-302a-5p
hsa-miR-616-5p
hsa-miR-616-3p
hsa-miR-3191-5p
hsa-miR-3191-3p
hsa-miR-302d-3p
hsa-miR-302d-5p
hsa-miR-615-3p
hsa-miR-615-5p
hsa-miR-3190-3p
hsa-miR-3190-5p
hsa-miR-3192-5p
hsa-miR-3192-3p
hsa-miR-548ah-5p
hsa-miR-548ah-3p
hsa-miR-3194-3p
hsa-miR-3194-5p
hsa-miR-619-3p
hsa-miR-619-5p
hsa-miR-548aj-3p
hsa-miR-548am-3p
hsa-miR-491-5p
hsa-miR-491-3p
hsa-miR-216a-5p
hsa-miR-216a-3p
hsa-miR-548ao-5p
hsa-miR-548ao-3p
hsa-miR-490-3p
hsa-miR-490-5p
hsa-miR-494-5p
hsa-miR-494-3p
hsa-miR-548aq-3p
hsa-miR-548aq-5p
hsa-miR-493-3p
hsa-miR-493-5p
hsa-miR-216b-5p
hsa-miR-216b-3p
hsa-miR-548ap-5p
hsa-miR-548ap-3p
hsa-miR-548at-5p
hsa-miR-548at-3p
hsa-miR-6501-3p
hsa-miR-6501-5p
hsa-miR-548as-5p
hsa-miR-548as-3p
hsa-miR-770-5p
hsa-miR-548ar-3p
hsa-miR-548ar-5p
hsa-miR-495-5p
hsa-miR-495-3p
hsa-miR-6500-5p
hsa-miR-6500-3p
hsa-miR-548av-3p
hsa-miR-548av-5p
hsa-miR-6503-5p
hsa-miR-6503-3p
hsa-miR-4772-5p
hsa-miR-4772-3p
hsa-miR-548au-3p
hsa-miR-548au-5p
hsa-miR-6502-5p
hsa-miR-6502-3p
hsa-miR-497-5p
hsa-miR-497-3p
hsa-miR-4774-5p
hsa-miR-4774-3p
hsa-miR-6505-5p
hsa-miR-6505-3p
hsa-miR-340-5p
hsa-miR-340-3p
hsa-miR-6504-3p
hsa-miR-6504-5p
hsa-miR-342-5p
hsa-miR-342-3p
hsa-miR-6507-5p
hsa-miR-6507-3p
hsa-miR-4776-3p
hsa-miR-4776-5p
hsa-miR-664a-3p
hsa-miR-664a-5p
hsa-miR-548az-3p
hsa-miR-548az-5p
hsa-miR-4777-5p
hsa-miR-4777-3p
hsa-miR-6506-5p
hsa-miR-6506-3p
hsa-miR-4778-5p
hsa-miR-4778-3p
hsa-miR-548ay-5p
hsa-miR-548ay-3p
hsa-miR-3605-5p
hsa-miR-3605-3p
hsa-miR-6509-3p
hsa-miR-6509-5p
hsa-miR-6508-5p
hsa-miR-6508-3p
hsa-miR-664b-5p
hsa-miR-664b-3p
hsa-miR-3607-3p
hsa-miR-3607-5p
hsa-miR-345-5p
hsa-miR-345-3p
hsa-miR-3606-5p
hsa-miR-3606-3p
hsa-miR-5088-5p
hsa-miR-5088-3p
hsa-miR-374b-5p
hsa-miR-374b-3p
hsa-miR-5089-5p
hsa-miR-5089-3p
hsa-miR-374a-5p
hsa-miR-374a-3p
hsa-miR-4433b-5p
hsa-miR-4433b-3p
hsa-miR-625-3p
hsa-miR-625-5p
hsa-miR-624-5p
hsa-miR-624-3p
hsa-miR-374c-3p
hsa-miR-374c-5p
hsa-miR-628-5p
hsa-miR-628-3p
hsa-miR-627-5p
hsa-miR-627-3p
hsa-miR-629-3p
hsa-miR-629-5p
hsa-miR-30c-1-3p
hsa-miR-2467-3p
hsa-miR-2467-5p
hsa-miR-1268a
hsa-miR-1268b
hsa-miR-1269a
hsa-miR-1269b
hsa-miR-1260a
hsa-miR-1260b
hsa-miR-1273e
hsa-miR-1273f
hsa-miR-1273c
hsa-miR-1273d
hsa-miR-1273a
hsa-miR-1295a
hsa-miR-1245a
hsa-miR-1255a
hsa-miR-30c-2-3p
hsa-miR-33a-5p
hsa-miR-33a-3p
hsa-miR-33b-5p
hsa-miR-33b-3p
hsa-miR-16-2-3p
hsa-miR-16-5p
hsa-miR-17-5p
hsa-miR-17-3p
hsa-miR-16-1-3p
hsa-miR-6510-3p
hsa-miR-6510-5p
hsa-miR-4781-5p
hsa-miR-4781-3p
hsa-miR-6513-5p
hsa-miR-6513-3p
hsa-miR-4782-3p
hsa-miR-4782-5p
hsa-miR-4783-5p
hsa-miR-4783-3p
hsa-miR-6512-5p
hsa-miR-6512-3p
hsa-miR-6515-3p
hsa-miR-6515-5p
hsa-miR-6514-5p
hsa-miR-6514-3p
hsa-miR-4786-3p
hsa-miR-4786-5p
hsa-miR-4787-3p
hsa-miR-4787-5p
hsa-miR-520a-5p
hsa-miR-520a-3p
hsa-miR-6516-5p
hsa-miR-6516-3p
hsa-miR-3614-3p
hsa-miR-3614-5p
hsa-miR-4789-5p
hsa-miR-4789-3p
hsa-miR-520c-3p
hsa-miR-3613-3p
hsa-miR-3613-5p
hsa-miR-520d-5p
hsa-miR-520d-3p
hsa-miR-3617-3p
hsa-miR-3617-5p
hsa-miR-3616-5p
hsa-miR-3616-3p
hsa-miR-520f-3p
hsa-miR-520f-5p
hsa-miR-3619-5p
hsa-miR-3619-3p
hsa-miR-4632-3p
hsa-miR-4632-5p
hsa-miR-449b-3p
hsa-miR-449b-5p
hsa-miR-4633-5p
hsa-miR-4633-3p
hsa-miR-1178-5p
hsa-miR-1178-3p
hsa-miR-520g-3p
hsa-miR-520g-5p
hsa-miR-449c-3p
hsa-miR-449c-5p
hsa-miR-202-3p
hsa-miR-202-5p
hsa-miR-7107-3p
hsa-miR-7107-5p
hsa-miR-7108-5p
hsa-miR-7108-3p
hsa-miR-7106-3p
hsa-miR-7106-5p
hsa-miR-4638-5p
hsa-miR-4638-3p
hsa-miR-4639-5p
hsa-miR-4639-3p
hsa-miR-205-3p
hsa-miR-205-5p
hsa-miR-21-5p
hsa-miR-21-3p
hsa-miR-204-5p
hsa-miR-204-3p
hsa-miR-7109-5p
hsa-miR-7109-3p
hsa-miR-1301-5p
hsa-miR-1301-3p
hsa-miR-22-5p
hsa-miR-22-3p
hsa-miR-25-5p
hsa-miR-25-3p
hsa-miR-34b-5p
hsa-miR-34b-3p
hsa-miR-24-3p
hsa-miR-34a-3p
hsa-miR-34a-5p
hsa-miR-1304-5p
hsa-miR-1304-3p
hsa-miR-1307-5p
hsa-miR-1307-3p
hsa-miR-34c-5p
hsa-miR-34c-3p
hsa-miR-1306-5p
hsa-miR-1306-3p
hsa-miR-3064-5p
hsa-miR-3064-3p
hsa-miR-4666a-5p
hsa-miR-4666a-3p
hsa-miR-28-5p
hsa-miR-28-3p
hsa-miR-1255b-5p
hsa-miR-3065-5p
hsa-miR-3065-3p
hsa-miR-4790-3p
hsa-miR-4790-5p
hsa-miR-4793-3p
hsa-miR-4793-5p
hsa-miR-3620-3p
hsa-miR-3620-5p
hsa-miR-1180-3p
hsa-miR-1180-5p
hsa-miR-4795-5p
hsa-miR-4795-3p
hsa-miR-362-5p
hsa-miR-362-3p
hsa-miR-4796-3p
hsa-miR-4796-5p
hsa-miR-6802-5p
hsa-miR-6802-3p
hsa-miR-6800-3p
hsa-miR-4797-5p
hsa-miR-6800-5p
hsa-miR-4797-3p
hsa-miR-361-5p
hsa-miR-361-3p
hsa-miR-6801-5p
hsa-miR-6801-3p
hsa-miR-4798-3p
hsa-miR-4798-5p
hsa-miR-6804-5p
hsa-miR-6804-3p
hsa-miR-1185-5p
hsa-miR-4799-3p
hsa-miR-4799-5p
hsa-miR-363-5p
hsa-miR-363-3p
hsa-miR-203b-3p
hsa-miR-203b-5p
hsa-miR-6803-3p
hsa-miR-6803-5p
hsa-miR-4640-3p
hsa-miR-4640-5p
hsa-miR-6806-3p
hsa-miR-6806-5p
hsa-miR-7111-3p
hsa-miR-7111-5p
hsa-miR-7110-5p
hsa-miR-7110-3p
hsa-miR-6805-3p
hsa-miR-6805-5p
hsa-miR-6808-3p
hsa-miR-376b-3p
hsa-miR-376b-5p
hsa-miR-6808-5p
hsa-miR-7113-5p
hsa-miR-7113-3p
hsa-miR-509-3-5p
hsa-miR-367-3p
hsa-miR-367-5p
hsa-miR-6807-5p
hsa-miR-6807-3p
hsa-miR-376a-3p
hsa-miR-376a-5p
hsa-miR-7112-3p
hsa-miR-7112-5p
hsa-miR-210-3p
hsa-miR-210-5p
hsa-miR-7114-3p
hsa-miR-7114-5p
hsa-miR-6809-3p
hsa-miR-6809-5p
hsa-miR-4645-5p
hsa-miR-369-3p
hsa-miR-369-5p
hsa-miR-4645-3p
hsa-miR-376c-5p
hsa-miR-376c-3p
hsa-miR-4646-5p
hsa-miR-4646-3p
hsa-miR-212-5p
hsa-miR-212-3p
hsa-miR-1468-3p
hsa-miR-1468-5p
hsa-miR-211-5p
hsa-miR-211-3p
hsa-miR-26a-1-3p
hsa-miR-550a-3-5p
hsa-miR-214-3p
hsa-miR-214-5p
hsa-miR-215-5p
hsa-miR-215-3p
hsa-miR-31-3p
hsa-miR-31-5p
hsa-miR-4649-5p
hsa-miR-4649-3p
hsa-miR-26a-2-3p
hsa-miR-3135b
hsa-miR-3135a
hsa-miR-3155b
hsa-miR-3155a
hsa-miR-32-3p
hsa-miR-32-5p
hsa-miR-218-5p
hsa-miR-3689d
hsa-miR-3689f
hsa-miR-6511a-3p
hsa-miR-6511a-5p
hsa-miR-219b-3p
hsa-miR-219b-5p
hsa-miR-6511b-3p
hsa-miR-6511b-5p
hsa-miR-219a-5p
hsa-miR-3074-3p
hsa-miR-3074-5p
hsa-miR-20a-3p
hsa-miR-20a-5p
hsa-miR-20b-3p
hsa-miR-20b-5p
hsa-miR-6811-3p
hsa-miR-6811-5p
hsa-miR-130a-3p
hsa-miR-130a-5p
hsa-miR-6810-5p
hsa-miR-6810-3p
hsa-miR-370-3p
hsa-miR-370-5p
hsa-miR-6715b-5p
hsa-miR-6715b-3p
hsa-miR-6814-3p
hsa-miR-6814-5p
hsa-miR-6812-3p
hsa-miR-6812-5p
hsa-miR-3622a-5p
hsa-miR-3622a-3p
hsa-miR-372-5p
hsa-miR-372-3p
hsa-miR-373-5p
hsa-miR-373-3p
hsa-miR-130b-3p
hsa-miR-130b-5p
hsa-miR-6715a-3p
hsa-miR-6813-5p
hsa-miR-6813-3p
hsa-miR-651-5p
hsa-miR-651-3p
hsa-miR-3622b-3p
hsa-miR-3622b-5p
hsa-miR-6816-3p
hsa-miR-6816-5p
hsa-miR-4650-3p
hsa-miR-4650-5p
hsa-miR-1587
hsa-miR-151b
hsa-miR-1539
hsa-miR-1538
hsa-miR-1469
hsa-miR-1471
hsa-miR-1470
hsa-miR-147b
hsa-miR-147a
hsa-miR-133b
hsa-miR-1305
hsa-miR-1303
hsa-miR-1302
hsa-miR-1321
hsa-miR-1324
hsa-miR-1323
hsa-miR-1322
hsa-miR-1231
hsa-miR-1244
hsa-miR-1243
hsa-miR-1248
hsa-miR-1246
hsa-miR-1254
hsa-miR-1253
hsa-miR-1258
hsa-miR-1257
hsa-miR-1256
hsa-miR-1200
hsa-miR-1208
hsa-miR-1206
hsa-miR-1205
hsa-miR-1204
hsa-miR-1203
hsa-miR-1202
hsa-miR-1265
hsa-miR-1264
hsa-miR-1263
hsa-miR-1262
hsa-miR-1261
hsa-miR-1267
hsa-miR-1276
hsa-miR-1275
hsa-miR-1272
hsa-miR-1270
hsa-miR-1279
hsa-miR-1278
hsa-miR-1286
hsa-miR-1284
hsa-miR-1283
hsa-miR-1282
hsa-miR-1281
hsa-miR-1289
hsa-miR-1299
hsa-miR-1297
hsa-miR-1294
hsa-miR-1293
hsa-miR-1291
hsa-miR-1290
hsa-miR-1184
hsa-miR-1183
hsa-miR-1182
hsa-miR-1181
hsa-miR-1197
hsa-miR-1193
hsa-miR-1179
hsa-miR-3200-5p
hsa-miR-3200-3p
hsa-miR-103b
hsa-miR-1913
hsa-miR-1912
hsa-miR-190b
hsa-miR-1976
hsa-miR-1973
hsa-miR-1972
hsa-miR-6815-3p
hsa-miR-6815-5p
hsa-miR-1827
hsa-miR-1825
hsa-miR-653-3p
hsa-miR-653-5p
hsa-miR-4652-5p
hsa-miR-4652-3p
hsa-miR-2052
hsa-miR-2053
hsa-miR-2054
hsa-miR-6818-5p
hsa-miR-6818-3p
hsa-miR-2909
hsa-miR-2861
hsa-miR-3913-5p
hsa-miR-2392
hsa-miR-3913-3p
hsa-miR-2278
hsa-miR-1199-3p
hsa-miR-1199-5p
hsa-miR-2117
hsa-miR-2110
hsa-miR-2113
hsa-miR-4653-3p
hsa-miR-4653-5p
hsa-miR-652-5p
hsa-miR-652-3p
hsa-miR-550b-3p
hsa-miR-3201
hsa-miR-3202
hsa-miR-320a
hsa-miR-320b
hsa-miR-320c
hsa-miR-320d
hsa-miR-320e
hsa-miR-3161
hsa-miR-3163
hsa-miR-3164
hsa-miR-3165
hsa-miR-3166
hsa-miR-3167
hsa-miR-3168
hsa-miR-3169
hsa-miR-3170
hsa-miR-3171
hsa-miR-3174
hsa-miR-3175
hsa-miR-3176
hsa-miR-3178
hsa-miR-3179
hsa-miR-3180
hsa-miR-3181
hsa-miR-3182
hsa-miR-3183
hsa-miR-3185
hsa-miR-3188
hsa-miR-3193
hsa-miR-3195
hsa-miR-3196
hsa-miR-3197
hsa-miR-3198
hsa-miR-3199
hsa-miR-3128
hsa-miR-3122
hsa-miR-3123
hsa-miR-3125
hsa-miR-3137
hsa-miR-3138
hsa-miR-3139
hsa-miR-3131
hsa-miR-3132
hsa-miR-3133
hsa-miR-3134
hsa-miR-3148
hsa-miR-3149
hsa-miR-3141
hsa-miR-3142
hsa-miR-3143
hsa-miR-3146
hsa-miR-3147
hsa-miR-3159
hsa-miR-3153
hsa-miR-3154
hsa-miR-3115
hsa-miR-3116
hsa-miR-3118
hsa-miR-3119
hsa-miR-302e
hsa-miR-302f
hsa-miR-3960
hsa-miR-3973
hsa-miR-3974
hsa-miR-3975
hsa-miR-3976
hsa-miR-3977
hsa-miR-3978
hsa-miR-3972
hsa-miR-3920
hsa-miR-3921
hsa-miR-3923
hsa-miR-3924
hsa-miR-3926
hsa-miR-3929
hsa-miR-3935
hsa-miR-3936
hsa-miR-3937
hsa-miR-3938
hsa-miR-3939
hsa-miR-3941
hsa-miR-3943
hsa-miR-3945
hsa-miR-3907
hsa-miR-3908
hsa-miR-3909
hsa-miR-3910
hsa-miR-3911
hsa-miR-3914
hsa-miR-3915
hsa-miR-3916
hsa-miR-3917
hsa-miR-3918
hsa-miR-3919
hsa-miR-378b
hsa-miR-378c
hsa-miR-378d
hsa-miR-378e
hsa-miR-378f
hsa-miR-378g
hsa-miR-378h
hsa-miR-378i
hsa-miR-378j
hsa-miR-3713
hsa-miR-3714
hsa-miR-3646
hsa-miR-3648
hsa-miR-3649
hsa-miR-3654
hsa-miR-3655
hsa-miR-3656
hsa-miR-3657
hsa-miR-3658
hsa-miR-3659
hsa-miR-3650
hsa-miR-3651
hsa-miR-3652
hsa-miR-3665
hsa-miR-3666
hsa-miR-3668
hsa-miR-3660
hsa-miR-3661
hsa-miR-3662
hsa-miR-3670
hsa-miR-3671
hsa-miR-3672
hsa-miR-3674
hsa-miR-3609
hsa-miR-3610
hsa-miR-3611
hsa-miR-3612
hsa-miR-3615
hsa-miR-3618
hsa-miR-3621
hsa-miR-3687
hsa-miR-3683
hsa-miR-3684
hsa-miR-3685
hsa-miR-3686
hsa-miR-3690
hsa-miR-3912-5p
hsa-miR-3912-3p
hsa-miR-550a-5p
hsa-miR-6817-3p
hsa-miR-550a-3p
hsa-miR-6817-5p
hsa-miR-377-5p
hsa-miR-377-3p
hsa-miR-4634
hsa-miR-4636
hsa-miR-4635
hsa-miR-4637
hsa-miR-4644
hsa-miR-4647
hsa-miR-4648
hsa-miR-4641
hsa-miR-4643
hsa-miR-4642
hsa-miR-4692
hsa-miR-4696
hsa-miR-4698
hsa-miR-4656
hsa-miR-4658
hsa-miR-4657
hsa-miR-4651
hsa-miR-4654
hsa-miR-4669
hsa-miR-4660
hsa-miR-4663
hsa-miR-4678
hsa-miR-4679
hsa-miR-4672
hsa-miR-4674
hsa-miR-4673
hsa-miR-4675
hsa-miR-4689
hsa-miR-4688
hsa-miR-4681
hsa-miR-4683
hsa-miR-4682
hsa-miR-4686
hsa-miR-4502
hsa-miR-4501
hsa-miR-4504
hsa-miR-4503
hsa-miR-4506
hsa-miR-4505
hsa-miR-4508
hsa-miR-4507
hsa-miR-4509
hsa-miR-4500
hsa-miR-4513
hsa-miR-4512
hsa-miR-4515
hsa-miR-4514
hsa-miR-4517
hsa-miR-4516
hsa-miR-4519
hsa-miR-4518
hsa-miR-4511
hsa-miR-4510
hsa-miR-4523
hsa-miR-4526
hsa-miR-4525
hsa-miR-4528
hsa-miR-4527
hsa-miR-451a
hsa-miR-4522
hsa-miR-4521
hsa-miR-4535
hsa-miR-4534
hsa-miR-4537
hsa-miR-4539
hsa-miR-4538
hsa-miR-451b
hsa-miR-4531
hsa-miR-4530
hsa-miR-4533
hsa-miR-4532
hsa-miR-4540
hsa-miR-4490
hsa-miR-4492
hsa-miR-4491
hsa-miR-4494
hsa-miR-4493
hsa-miR-4496
hsa-miR-4495
hsa-miR-4498
hsa-miR-4497
hsa-miR-4499
hsa-miR-449a
hsa-miR-4458
hsa-miR-4457
hsa-miR-4459
hsa-miR-4450
hsa-miR-4452
hsa-miR-4451
hsa-miR-4454
hsa-miR-4453
hsa-miR-4456
hsa-miR-4455
hsa-miR-4469
hsa-miR-4468
hsa-miR-4461
hsa-miR-4460
hsa-miR-4463
hsa-miR-4462
hsa-miR-4465
hsa-miR-4464
hsa-miR-4467
hsa-miR-4466
hsa-miR-4479
hsa-miR-4470
hsa-miR-4472
hsa-miR-4471
hsa-miR-4473
hsa-miR-4476
hsa-miR-4475
hsa-miR-4478
hsa-miR-4481
hsa-miR-4480
hsa-miR-4483
hsa-miR-4484
hsa-miR-4487
hsa-miR-4486
hsa-miR-4489
hsa-miR-4488
hsa-miR-4418
hsa-miR-4417
hsa-miR-4425
hsa-miR-4424
hsa-miR-4427
hsa-miR-4426
hsa-miR-4429
hsa-miR-4428
hsa-miR-4421
hsa-miR-4420
hsa-miR-4422
hsa-miR-4435
hsa-miR-4438
hsa-miR-4437
hsa-miR-4439
hsa-miR-4430
hsa-miR-4432
hsa-miR-4431
hsa-miR-4434
hsa-miR-4447
hsa-miR-4449
hsa-miR-4448
hsa-miR-4441
hsa-miR-4440
hsa-miR-4443
hsa-miR-4442
hsa-miR-4444
hsa-miR-4330
hsa-miR-4304
hsa-miR-4303
hsa-miR-4306
hsa-miR-4305
hsa-miR-4308
hsa-miR-4307
hsa-miR-4309
hsa-miR-4300
hsa-miR-4302
hsa-miR-4301
hsa-miR-4315
hsa-miR-4314
hsa-miR-4317
hsa-miR-4316
hsa-miR-4319
hsa-miR-4318
hsa-miR-4311
hsa-miR-4310
hsa-miR-4313
hsa-miR-4312
hsa-miR-4326
hsa-miR-4325
hsa-miR-4328
hsa-miR-4327
hsa-miR-4329
hsa-miR-4320
hsa-miR-4322
hsa-miR-4321
hsa-miR-4324
hsa-miR-4323
hsa-miR-4290
hsa-miR-4292
hsa-miR-4291
hsa-miR-4294
hsa-miR-4293
hsa-miR-4296
hsa-miR-4295
hsa-miR-4298
hsa-miR-4297
hsa-miR-4299
hsa-miR-4259
hsa-miR-4252
hsa-miR-4251
hsa-miR-4254
hsa-miR-4253
hsa-miR-4256
hsa-miR-4255
hsa-miR-4258
hsa-miR-4257
hsa-miR-4261
hsa-miR-4260
hsa-miR-4263
hsa-miR-4262
hsa-miR-4265
hsa-miR-4264
hsa-miR-4267
hsa-miR-4266
hsa-miR-4269
hsa-miR-4268
hsa-miR-4270
hsa-miR-4272
hsa-miR-4271
hsa-miR-4274
hsa-miR-4273
hsa-miR-4276
hsa-miR-4275
hsa-miR-4278
hsa-miR-4277
hsa-miR-4279
hsa-miR-4281
hsa-miR-4280
hsa-miR-4283
hsa-miR-4282
hsa-miR-4285
hsa-miR-4284
hsa-miR-4287
hsa-miR-4286
hsa-miR-4289
hsa-miR-4288
hsa-miR-422a
hsa-miR-4436b-3p
hsa-miR-4436b-5p
hsa-miR-4801
hsa-miR-4803
hsa-miR-4734
hsa-miR-4737
hsa-miR-4736
hsa-miR-4739
hsa-miR-4730
hsa-miR-4744
hsa-miR-4748
hsa-miR-4741
hsa-miR-4754
hsa-miR-4759
hsa-miR-4751
hsa-miR-4752
hsa-miR-4765
hsa-miR-4767
hsa-miR-4706
hsa-miR-4705
hsa-miR-4710
hsa-miR-4719
hsa-miR-4718
hsa-miR-4721
hsa-miR-4729
hsa-miR-4779
hsa-miR-4771
hsa-miR-4770
hsa-miR-4773
hsa-miR-4775
hsa-miR-4788
hsa-miR-4780
hsa-miR-4784
hsa-miR-4785
hsa-miR-4791
hsa-miR-4792
hsa-miR-4794
hsa-miR-655-5p
hsa-miR-655-3p
hsa-miR-5100
hsa-miR-5186
hsa-miR-5188
hsa-miR-518b
hsa-miR-5190
hsa-miR-5192
hsa-miR-5191
hsa-miR-5194
hsa-miR-5193
hsa-miR-5047
hsa-miR-654-3p
hsa-miR-654-5p
hsa-miR-5087
hsa-miR-5091
hsa-miR-5090
hsa-miR-5093
hsa-miR-5092
hsa-miR-5095
hsa-miR-5094
hsa-miR-5096
hsa-miR-379-3p
hsa-miR-379-5p
hsa-miR-6819-3p
hsa-miR-6819-5p
hsa-miR-5701
hsa-miR-5700
hsa-miR-5703
hsa-miR-5702
hsa-miR-5705
hsa-miR-5704
hsa-miR-5707
hsa-miR-5706
hsa-miR-5708
hsa-miR-5739
hsa-miR-5787
hsa-miR-5689
hsa-miR-5680
hsa-miR-5682
hsa-miR-5684
hsa-miR-5683
hsa-miR-5685
hsa-miR-5688
hsa-miR-5687
hsa-miR-5691
hsa-miR-5690
hsa-miR-5693
hsa-miR-5695
hsa-miR-5694
hsa-miR-5697
hsa-miR-5696
hsa-miR-5698
hsa-miR-5572
hsa-miR-551a
hsa-miR-549a
hsa-miR-548l
hsa-miR-548k
hsa-miR-548n
hsa-miR-548m
hsa-miR-548p
hsa-miR-548q
hsa-miR-548s
hsa-miR-548v
hsa-miR-548u
hsa-miR-548w
hsa-miR-548y
hsa-miR-548i
hsa-miR-544b
hsa-miR-544a
hsa-miR-520e
hsa-miR-520h
hsa-miR-4655-5p
hsa-miR-520b
hsa-miR-4655-3p
hsa-miR-644a
hsa-miR-6129
hsa-miR-6124
hsa-miR-6127
hsa-miR-6128
hsa-miR-6125
hsa-miR-6126
hsa-miR-6130
hsa-miR-6131
hsa-miR-6134
hsa-miR-6132
hsa-miR-6133
hsa-miR-6165
hsa-miR-222-5p
hsa-miR-222-3p
hsa-miR-526a
hsa-miR-6071
hsa-miR-6072
hsa-miR-6070
hsa-miR-6075
hsa-miR-6076
hsa-miR-6073
hsa-miR-6074
hsa-miR-6079
hsa-miR-6077
hsa-miR-6078
hsa-miR-6090
hsa-miR-6082
hsa-miR-6083
hsa-miR-6080
hsa-miR-6081
hsa-miR-6086
hsa-miR-6087
hsa-miR-6084
hsa-miR-6085
hsa-miR-6088
hsa-miR-6089
hsa-miR-6068
hsa-miR-6069
hsa-miR-6844
hsa-miR-6860
hsa-miR-6863
hsa-miR-6745
hsa-miR-663a
hsa-miR-663b
hsa-miR-7-5p
hsa-miR-7704
hsa-miR-7705
hsa-miR-7702
hsa-miR-7703
hsa-miR-7706
hsa-miR-7641
hsa-miR-7515
hsa-miR-7150
hsa-miR-7977
hsa-miR-7978
hsa-miR-7975
hsa-miR-7976
hsa-miR-7973
hsa-miR-7974
hsa-miR-8052
hsa-miR-8055
hsa-miR-8056
hsa-miR-8053
hsa-miR-8054
hsa-miR-8059
hsa-miR-8057
hsa-miR-8058
hsa-miR-8070
hsa-miR-8062
hsa-miR-8063
hsa-miR-8060
hsa-miR-8061
hsa-miR-8066
hsa-miR-8067
hsa-miR-8064
hsa-miR-8065
hsa-miR-8068
hsa-miR-8069
hsa-miR-8080
hsa-miR-8081
hsa-miR-8073
hsa-miR-8074
hsa-miR-8071
hsa-miR-8072
hsa-miR-8077
hsa-miR-8078
hsa-miR-8075
hsa-miR-8076
hsa-miR-8079
hsa-miR-8084
hsa-miR-8085
hsa-miR-8082
hsa-miR-8083
hsa-miR-8088
hsa-miR-8089
hsa-miR-8086
hsa-miR-8087
hsa-miR-656-3p
hsa-miR-656-5p
hsa-miR-221-5p
hsa-miR-221-3p
hsa-miR-892b
hsa-miR-892a
hsa-miR-891b
hsa-miR-224-3p
hsa-miR-224-5p
hsa-miR-659-3p
hsa-miR-659-5p
hsa-miR-9-3p
hsa-miR-9-5p
hsa-miR-223-3p
hsa-miR-223-5p
hsa-miR-937-5p
hsa-miR-937-3p
hsa-miR-501-3p
hsa-miR-501-5p
hsa-miR-939-3p
hsa-miR-939-5p
hsa-miR-4477b
hsa-miR-4477a
hsa-miR-504-3p
hsa-miR-504-5p
hsa-miR-503-3p
hsa-miR-503-5p
hsa-miR-4436a
hsa-miR-502-3p
hsa-miR-502-5p
hsa-miR-4419b
hsa-miR-4419a
hsa-miR-506-3p
hsa-miR-506-5p
hsa-miR-505-3p
hsa-miR-505-5p
hsa-miR-4666b
hsa-miR-4662b
hsa-miR-508-5p
hsa-miR-508-3p
hsa-miR-146b-3p
hsa-miR-146b-5p
hsa-miR-146a-5p
hsa-miR-146a-3p
hsa-miR-509-3p
hsa-miR-509-5p
hsa-miR-92a-3p
hsa-miR-103a-3p
hsa-miR-92b-5p
hsa-miR-92b-3p
hsa-miR-381-3p
hsa-miR-381-5p
hsa-miR-6821-3p
hsa-miR-6821-5p
hsa-miR-380-3p
hsa-miR-380-5p
hsa-miR-6820-5p
hsa-miR-6820-3p
hsa-miR-6823-3p
hsa-miR-6823-5p
hsa-miR-383-5p
hsa-miR-383-3p
hsa-miR-6822-3p
hsa-miR-6822-5p
hsa-miR-382-5p
hsa-miR-382-3p
hsa-miR-660-3p
hsa-miR-660-5p
hsa-miR-6826-3p
hsa-miR-6826-5p
hsa-miR-6824-5p
hsa-miR-6824-3p
hsa-miR-6825-3p
hsa-miR-6825-5p
hsa-miR-4661-5p
hsa-miR-4661-3p
hsa-miR-7843-3p
hsa-miR-7843-5p
hsa-miR-6828-3p
hsa-miR-6828-5p
hsa-let-7a-3p
hsa-let-7a-5p
hsa-miR-378a-3p
hsa-miR-378a-5p
hsa-miR-3922-5p
hsa-miR-3922-3p
hsa-miR-6827-5p
hsa-miR-6827-3p
hsa-miR-4664-3p
hsa-miR-4664-5p
hsa-miR-7845-5p
hsa-let-7c-5p
hsa-let-7c-3p
hsa-miR-551b-5p
hsa-miR-551b-3p
hsa-miR-3925-3p
hsa-miR-3925-5p
hsa-miR-4665-3p
hsa-miR-3689b-3p
hsa-miR-4665-5p
hsa-miR-7844-5p
hsa-let-7b-3p
hsa-let-7b-5p
hsa-miR-6829-3p
hsa-miR-6829-5p
hsa-miR-7847-3p
hsa-miR-3928-3p
hsa-miR-3928-5p
hsa-miR-942-3p
hsa-miR-942-5p
hsa-let-7e-3p
hsa-let-7e-5p
hsa-miR-3927-5p
hsa-miR-3927-3p
hsa-miR-7846-3p
hsa-let-7d-3p
hsa-let-7d-5p
hsa-miR-4667-3p
hsa-miR-4667-5p
hsa-let-7g-3p
hsa-let-7g-5p
hsa-miR-4668-3p
hsa-miR-4668-5p
hsa-miR-7849-3p
hsa-miR-7848-3p
hsa-let-7f-5p
hsa-miR-527
hsa-miR-668-5p
hsa-miR-668-3p
hsa-miR-511-5p
hsa-miR-511-3p
hsa-let-7i-3p
hsa-miR-510-3p
hsa-let-7i-5p
hsa-miR-510-5p
hsa-miR-548ac
hsa-miR-548ab
hsa-miR-548ag
hsa-miR-548al
hsa-miR-548ak
hsa-miR-548an
hsa-miR-548ax
hsa-miR-548aw
hsa-miR-548ba
hsa-miR-512-3p
hsa-miR-512-5p
hsa-miR-5681a
hsa-miR-5681b
hsa-miR-5692a
hsa-miR-5692b
hsa-miR-5692c
hsa-miR-515-3p
hsa-miR-515-5p
hsa-miR-517-5p
hsa-miR-4524b-5p
hsa-miR-4524b-3p
hsa-miR-2355-3p
hsa-miR-2355-5p
hsa-miR-4524a-3p
hsa-miR-4524a-5p
hsa-miR-6831-3p
hsa-miR-6831-5p
hsa-miR-6830-5p
hsa-miR-6830-3p
hsa-miR-6833-5p
hsa-miR-6833-3p
hsa-miR-450a-5p
hsa-miR-450b-3p
hsa-miR-450b-5p
hsa-miR-6832-3p
hsa-miR-6832-5p
hsa-miR-6835-3p
hsa-miR-6835-5p
hsa-miR-670-3p
hsa-miR-670-5p
hsa-miR-7850-5p
hsa-miR-6834-3p
hsa-miR-6834-5p
hsa-miR-4670-3p
hsa-miR-4670-5p
hsa-miR-4671-5p
hsa-miR-4671-3p
hsa-miR-7852-3p
hsa-miR-6838-5p
hsa-miR-6838-3p
hsa-miR-6836-3p
hsa-miR-6836-5p
hsa-miR-671-3p
hsa-miR-671-5p
hsa-miR-7851-3p
hsa-miR-6837-3p
hsa-miR-6837-5p
hsa-miR-675-5p
hsa-miR-675-3p
hsa-miR-7855-5p
hsa-miR-7854-3p
hsa-miR-3934-3p
hsa-miR-3934-5p
hsa-miR-7853-5p
hsa-miR-6839-3p
hsa-miR-6839-5p
hsa-miR-4676-5p
hsa-miR-4676-3p
hsa-miR-4677-3p
hsa-miR-4677-5p
hsa-miR-676-3p
hsa-miR-676-5p
hsa-miR-7856-5p
hsa-miR-523-3p
[truncated: 541 more rows]

## Sheet: Supplementary Table 3
Supplementary Table 3: representative miRNA extracted by LASSO and RFE algorithm
miRNAs screened by LASSO	miRNAs screened by RFE	overlaped miRNA
hsa-miR-5010-3p	hsa-miR-5100	hsa-miR-5010-3p
hsa-miR-5010-5p	hsa-miR-1290	hsa-miR-6895-5p
hsa-miR-199a-3p	hsa-miR-1228-5p	hsa-miR-4708-5p
hsa-miR-6895-3p	hsa-miR-4783-3p	hsa-miR-6742-5p
hsa-miR-6895-5p	hsa-miR-4787-3p	hsa-miR-125b-1-3p
hsa-miR-4708-5p	hsa-miR-6765-5p	hsa-miR-6746-3p
hsa-miR-6740-3p	hsa-miR-4532	hsa-miR-1185-2-3p
hsa-miR-6743-5p	hsa-miR-1307-3p	hsa-miR-29b-3p
hsa-miR-6742-5p	hsa-miR-4456	hsa-miR-6750-3p
hsa-miR-125b-1-3p	hsa-miR-6781-5p	hsa-miR-6756-5p
hsa-miR-2116-3p	hsa-miR-663a	hsa-miR-128-1-5p
hsa-miR-6746-3p	hsa-miR-17-3p	hsa-miR-4723-5p
hsa-miR-150-5p	hsa-miR-6724-5p	hsa-miR-4725-3p
hsa-miR-3136-3p	hsa-miR-6875-5p	hsa-miR-4726-3p
hsa-miR-585-5p	hsa-miR-3940-5p	hsa-miR-4728-5p
hsa-miR-589-5p	hsa-miR-6784-5p	hsa-miR-6765-5p
hsa-miR-500b-5p	hsa-miR-6785-5p	hsa-miR-3158-5p
hsa-miR-155-3p	hsa-miR-4648	hsa-miR-885-3p
hsa-miR-154-3p	hsa-miR-187-5p	hsa-miR-885-5p
hsa-miR-1250-5p	hsa-miR-6836-3p	hsa-miR-6771-5p
hsa-miR-1185-2-3p	hsa-miR-6076	hsa-miR-6775-5p
hsa-miR-29b-3p	hsa-miR-6845-5p	hsa-miR-658
hsa-miR-4711-3p	hsa-miR-4697-5p	hsa-miR-575
hsa-miR-4711-5p	hsa-miR-1268b	hsa-miR-137
hsa-miR-4713-3p	hsa-miR-4258	hsa-miR-744-5p
hsa-miR-4714-3p	hsa-miR-1469	hsa-miR-4749-5p
hsa-miR-6750-3p	hsa-miR-4730	hsa-miR-6780b-5p
hsa-miR-6752-3p	hsa-miR-4734	hsa-miR-371a-5p
hsa-miR-516a-5p	hsa-miR-4634	hsa-miR-6781-5p
hsa-miR-3150a-5p	hsa-miR-8073	hsa-miR-6784-5p
hsa-miR-3150a-3p	hsa-miR-885-3p	hsa-miR-6785-5p
hsa-miR-3150b-5p	hsa-miR-4417	hsa-miR-3173-3p
hsa-miR-6756-3p	hsa-miR-1343-3p	hsa-miR-6791-5p
hsa-miR-6756-5p	hsa-miR-1199-5p	hsa-miR-6794-3p
hsa-miR-128-1-5p	hsa-miR-451a	hsa-miR-3180-3p
hsa-miR-3144-3p	hsa-miR-6789-5p	hsa-miR-6798-5p
hsa-miR-593-5p	hsa-miR-663b	hsa-miR-4763-3p
hsa-miR-873-3p	hsa-miR-1202	hsa-miR-1268b
hsa-miR-874-3p	hsa-miR-6877-5p	hsa-miR-1273c
hsa-miR-874-5p	hsa-miR-320b	hsa-miR-17-3p
hsa-miR-876-3p	hsa-miR-6780b-5p	hsa-miR-4783-3p
hsa-miR-4445-3p	hsa-miR-508-5p	hsa-miR-3619-5p
hsa-miR-4446-5p	hsa-miR-6075	hsa-miR-3619-3p
hsa-miR-1266-5p	hsa-miR-320a	hsa-miR-1307-5p
hsa-miR-5187-5p	hsa-miR-6802-5p	hsa-miR-3620-5p
hsa-miR-4723-3p	hsa-miR-4276	hsa-miR-6802-5p
hsa-miR-4723-5p	hsa-miR-1181	hsa-miR-6800-5p
hsa-miR-5189-5p	hsa-miR-92b-5p	hsa-miR-7111-5p
hsa-miR-4725-3p	hsa-miR-4675	hsa-miR-6805-3p
hsa-miR-4726-3p	hsa-miR-3620-5p	hsa-miR-7114-5p
hsa-miR-4728-5p	hsa-miR-744-5p	hsa-miR-4649-5p
hsa-miR-6760-5p	hsa-miR-658	hsa-miR-1587
hsa-miR-6764-5p	hsa-miR-6746-3p	hsa-miR-1538
hsa-miR-6765-3p	hsa-miR-4708-5p	hsa-miR-1469
hsa-miR-6765-5p	hsa-miR-6858-5p	hsa-miR-1303
hsa-miR-3152-3p	hsa-miR-6794-3p	hsa-miR-1202
hsa-miR-3158-5p	hsa-miR-1915-3p	hsa-miR-1267
hsa-miR-891a-5p	hsa-miR-6800-5p	hsa-miR-1290
hsa-miR-181a-3p	hsa-miR-4655-3p	hsa-miR-1181
hsa-miR-3157-3p	hsa-miR-642b-3p	hsa-miR-1199-5p
hsa-miR-376a-2-5p	hsa-miR-3184-5p	hsa-miR-2113
hsa-miR-181d-5p	hsa-miR-6742-5p	hsa-miR-320c
hsa-miR-885-3p	hsa-miR-6805-3p	hsa-miR-3195
hsa-miR-885-5p	hsa-miR-1224-5p	hsa-miR-3196
hsa-miR-887-5p	hsa-miR-887-3p	hsa-miR-3141
hsa-miR-889-5p	hsa-miR-3195	hsa-miR-3960
hsa-miR-888-5p	hsa-miR-4329	hsa-miR-4647
hsa-miR-1277-3p	hsa-miR-6132	hsa-miR-4641
hsa-miR-455-3p	hsa-miR-4787-5p	hsa-miR-4669
hsa-miR-4733-5p	hsa-miR-3178	hsa-miR-4497
hsa-miR-6770-3p	hsa-miR-125b-1-3p	hsa-miR-4456
hsa-miR-6771-5p	hsa-miR-4739	hsa-miR-4463
hsa-miR-3160-5p	hsa-miR-760	hsa-miR-4417
hsa-miR-6774-5p	hsa-miR-1203	hsa-miR-4449
hsa-miR-518c-3p	hsa-miR-4449	hsa-miR-4327
hsa-miR-6773-3p	hsa-miR-4632-5p	hsa-miR-4329
hsa-miR-3689a-3p	hsa-miR-6885-5p	hsa-miR-4294
hsa-miR-6775-5p	hsa-miR-1273c	hsa-miR-4281
hsa-miR-6779-3p	hsa-miR-1233-5p	hsa-miR-4730
hsa-miR-1255b-2-3p	hsa-miR-3621	hsa-miR-4767
hsa-miR-183-5p	hsa-miR-192-5p	hsa-miR-5100
hsa-miR-938	hsa-miR-4327	hsa-miR-5739
hsa-miR-933	hsa-miR-5001-5p	hsa-miR-5572
hsa-miR-920	hsa-miR-7847-3p	hsa-miR-4655-5p
hsa-miR-940	hsa-miR-6780a-3p	hsa-miR-6126
hsa-miR-614	hsa-miR-4655-5p	hsa-miR-6075
hsa-miR-612	hsa-miR-6857-5p	hsa-miR-6076
hsa-miR-608	hsa-miR-4463	hsa-miR-663b
hsa-miR-637	hsa-miR-575	hsa-miR-7704
hsa-miR-634	hsa-miR-6749-5p	hsa-miR-8059
hsa-miR-658	hsa-miR-8069	hsa-miR-8063
hsa-miR-648	hsa-miR-6786-5p	hsa-miR-508-5p
hsa-miR-649	hsa-miR-4758-5p	hsa-miR-6821-5p
hsa-miR-646	hsa-miR-4649-5p	hsa-miR-6825-5p
hsa-miR-665	hsa-miR-675-3p	hsa-miR-4667-5p
hsa-miR-718	hsa-miR-92a-2-5p	hsa-miR-6838-5p
hsa-miR-107	hsa-miR-6825-3p	hsa-miR-6837-5p
hsa-miR-421	hsa-miR-6729-5p	hsa-miR-675-5p
hsa-miR-448	hsa-miR-4505	hsa-miR-1343-3p
hsa-miR-498	hsa-miR-6850-3p	hsa-miR-1343-5p
hsa-miR-484	hsa-miR-4669	hsa-miR-3663-3p
hsa-miR-4742-5p	hsa-miR-6871-3p	hsa-miR-6848-3p
hsa-miR-554	hsa-miR-134-3p	hsa-miR-4685-5p
hsa-miR-558	hsa-miR-1260b	hsa-miR-1914-5p
hsa-miR-557	hsa-miR-6825-5p	hsa-miR-6850-3p
hsa-miR-575	hsa-miR-6879-5p	hsa-miR-4697-5p
hsa-miR-571	hsa-miR-6771-5p	hsa-miR-1273g-3p
hsa-miR-564	hsa-miR-6752-5p	hsa-miR-6717-5p
hsa-miR-596	hsa-miR-320c	hsa-miR-642b-3p
hsa-miR-592	hsa-miR-6501-5p	hsa-miR-1224-5p
hsa-miR-137	hsa-miR-4454	hsa-miR-1228-5p
hsa-miR-184	hsa-miR-135a-3p	hsa-miR-6871-3p
hsa-miR-198	hsa-miR-4707-5p	hsa-miR-3692-5p
hsa-miR-206	hsa-miR-6754-3p	hsa-miR-6875-5p
hsa-miR-298	hsa-miR-6838-5p	hsa-miR-1229-5p
hsa-miR-300	hsa-miR-6819-3p	hsa-miR-6877-5p
hsa-miR-326	hsa-miR-4492	hsa-miR-6721-5p
hsa-miR-4743-5p	hsa-miR-1343-5p	hsa-miR-513b-5p
hsa-miR-1288-5p	hsa-miR-2277-5p	hsa-miR-6724-5p
hsa-miR-744-5p	hsa-miR-4725-3p	hsa-miR-134-3p
hsa-miR-4749-5p	hsa-miR-1914-5p	hsa-miR-1237-5p
hsa-miR-6780b-3p	hsa-miR-4687-5p	hsa-miR-6735-3p
hsa-miR-6780b-5p	hsa-miR-548ab	hsa-miR-6738-5p
hsa-miR-371a-5p	hsa-miR-6088
hsa-miR-6782-5p	hsa-miR-373-5p
hsa-miR-519a-3p	hsa-miR-1227-5p
hsa-miR-6781-5p	hsa-miR-7976
hsa-miR-6784-5p	hsa-miR-1238-5p
hsa-miR-371b-3p	hsa-miR-6737-3p
hsa-miR-519d-5p	hsa-miR-29b-3p
hsa-miR-6785-5p	hsa-miR-638
hsa-miR-3173-3p	hsa-miR-4763-3p
hsa-miR-6787-5p	hsa-miR-4479
hsa-miR-192-3p	hsa-miR-6848-3p
hsa-miR-30e-5p	hsa-miR-6126
hsa-miR-30d-5p	hsa-miR-5010-3p
hsa-miR-1296-5p	hsa-miR-1229-5p
hsa-miR-1296-3p	hsa-miR-6763-5p
hsa-miR-4755-3p	hsa-miR-6798-5p
hsa-miR-758-5p	hsa-miR-642b-5p
hsa-miR-4757-5p	hsa-miR-6511a-5p
hsa-miR-18a-5p	hsa-miR-6732-5p
hsa-miR-18a-3p	hsa-miR-4314
hsa-miR-4758-3p	hsa-miR-4466
hsa-miR-6792-3p	hsa-miR-7845-5p
hsa-miR-6791-5p	hsa-miR-6819-5p
hsa-miR-329-3p	hsa-miR-2355-5p
hsa-miR-6794-3p	hsa-miR-6821-5p
hsa-miR-6796-5p	hsa-miR-3173-5p
hsa-miR-6796-3p	hsa-miR-6735-3p
hsa-miR-3180-3p	hsa-miR-885-5p
hsa-miR-3180-5p	hsa-miR-125a-3p
hsa-miR-6795-5p	hsa-miR-1268a
hsa-miR-548a-5p	hsa-miR-6131
hsa-miR-6798-5p	hsa-miR-328-5p
hsa-miR-6799-3p	hsa-miR-4281
hsa-miR-548e-5p	hsa-miR-935
hsa-miR-548f-3p	hsa-miR-6869-5p
hsa-miR-6769b-5p	hsa-miR-3180-3p
hsa-miR-4482-5p	hsa-miR-3679-5p
hsa-miR-4761-3p	hsa-miR-4674
hsa-miR-548o-3p	hsa-miR-4429
hsa-miR-4763-3p	hsa-miR-6071
hsa-miR-330-5p	hsa-miR-937-5p
hsa-miR-4764-5p	hsa-miR-3181
hsa-miR-489-3p	hsa-miR-6090
hsa-miR-19a-5p	hsa-miR-4685-5p
hsa-miR-200c-5p	hsa-miR-128-2-5p
hsa-miR-4769-5p	hsa-miR-939-5p
hsa-miR-337-3p	hsa-miR-371a-5p
hsa-miR-337-5p	hsa-miR-7110-5p
hsa-miR-302b-5p	hsa-miR-4767
hsa-miR-302a-3p	hsa-miR-6895-5p
hsa-miR-3191-5p	hsa-miR-6881-3p
hsa-miR-302d-5p	hsa-miR-5090
hsa-miR-615-5p	hsa-miR-503-3p
hsa-miR-3192-5p	hsa-miR-3619-3p
hsa-miR-548ah-3p	hsa-miR-8063
hsa-miR-3194-5p	hsa-miR-6837-5p
hsa-miR-491-5p	hsa-miR-6775-5p
hsa-miR-491-3p	hsa-miR-4667-5p
hsa-miR-548ar-5p	hsa-miR-137
hsa-miR-495-5p	hsa-miR-1909-3p
hsa-miR-6500-3p	hsa-miR-6893-5p
hsa-miR-6503-3p	hsa-miR-6880-5p
hsa-miR-4772-5p	hsa-miR-1237-5p
hsa-miR-548au-3p	hsa-miR-1225-5p
hsa-miR-497-5p	hsa-miR-4533
hsa-miR-6505-3p	hsa-miR-6883-5p
hsa-miR-340-5p	hsa-miR-483-5p
hsa-miR-548az-5p	hsa-miR-4723-5p
hsa-miR-4777-3p	hsa-miR-5195-3p
hsa-miR-6506-5p	hsa-miR-3692-5p
hsa-miR-4778-5p	hsa-miR-3960
hsa-miR-548ay-3p	hsa-miR-6816-5p
hsa-miR-6509-5p	hsa-miR-1225-3p
hsa-miR-6508-3p	hsa-miR-764
hsa-miR-345-5p	hsa-miR-744-3p
hsa-miR-4433b-5p	hsa-miR-4431
hsa-miR-625-5p	hsa-miR-1273g-3p
hsa-miR-624-3p	hsa-miR-6820-5p
hsa-miR-628-3p	hsa-miR-3196
hsa-miR-627-3p	hsa-miR-5739
hsa-miR-629-3p	hsa-miR-8059
hsa-miR-30c-1-3p	hsa-miR-204-3p
hsa-miR-2467-3p	hsa-miR-6750-3p
hsa-miR-1268b	hsa-miR-1908-5p
hsa-miR-1273e	hsa-miR-4530
hsa-miR-1273c	hsa-miR-4294
hsa-miR-1273a	hsa-miR-3158-5p
hsa-miR-30c-2-3p	hsa-miR-7977
hsa-miR-33b-5p	hsa-miR-4707-3p
hsa-miR-33b-3p	hsa-miR-4775
hsa-miR-17-3p	hsa-miR-6081
hsa-miR-4783-5p	hsa-miR-3141
hsa-miR-4783-3p	hsa-miR-6794-5p
hsa-miR-4786-3p	hsa-miR-6808-5p
hsa-miR-6516-5p	hsa-miR-6738-5p
hsa-miR-4789-5p	hsa-miR-4726-5p
hsa-miR-4789-3p	hsa-miR-6125
hsa-miR-3613-5p	hsa-miR-3648
hsa-miR-520d-5p	hsa-miR-2113
hsa-miR-3619-5p	hsa-miR-6087
hsa-miR-3619-3p	hsa-miR-6127
hsa-miR-449b-5p	hsa-miR-769-3p
hsa-miR-4633-5p	hsa-miR-1307-5p
hsa-miR-4633-3p	hsa-miR-3144-5p
hsa-miR-7106-3p	hsa-miR-3663-3p
hsa-miR-4638-5p	hsa-miR-7111-5p
hsa-miR-4638-3p	hsa-miR-3145-5p
hsa-miR-4639-5p	hsa-miR-8071
hsa-miR-21-5p	hsa-miR-6721-5p
hsa-miR-7109-5p	hsa-miR-6756-5p
hsa-miR-7109-3p	hsa-miR-3713
hsa-miR-22-5p	hsa-miR-3944-3p
hsa-miR-25-5p	hsa-miR-6745
hsa-miR-34b-5p	hsa-miR-1538
hsa-miR-24-3p	hsa-miR-6887-5p
hsa-miR-34a-3p	hsa-miR-1207-5p
hsa-miR-1304-3p	hsa-miR-3189-5p
hsa-miR-1307-5p	hsa-miR-211-3p
hsa-miR-1306-3p	hsa-miR-6717-5p
hsa-miR-28-3p	hsa-miR-4695-5p
hsa-miR-3065-5p	hsa-miR-671-3p
hsa-miR-3065-3p	hsa-miR-3619-5p
hsa-miR-3620-3p	hsa-miR-1587
hsa-miR-3620-5p	hsa-miR-4497
hsa-miR-6802-5p	hsa-miR-574-5p
hsa-miR-6800-3p	hsa-miR-6759-5p
hsa-miR-6800-5p	hsa-miR-500b-3p
hsa-miR-361-5p	hsa-miR-1185-2-3p
hsa-miR-363-5p	hsa-miR-6133
hsa-miR-7111-5p	hsa-miR-7704
hsa-miR-6805-3p	hsa-miR-3173-3p
hsa-miR-509-3-5p	hsa-miR-762
hsa-miR-6807-3p	hsa-miR-8064
hsa-miR-7114-5p	hsa-miR-6751-3p
hsa-miR-4645-5p	hsa-miR-671-5p
hsa-miR-369-5p	hsa-miR-1273h-5p
hsa-miR-1468-5p	hsa-miR-320d
hsa-miR-215-3p	hsa-miR-711
hsa-miR-4649-5p	hsa-miR-6861-5p
hsa-miR-3135b	hsa-miR-4684-3p
hsa-miR-3155a	hsa-miR-4665-5p
hsa-miR-32-5p	hsa-miR-6762-5p
hsa-miR-3689d	hsa-miR-4446-3p
hsa-miR-3689f	hsa-miR-4488
hsa-miR-20a-5p	hsa-miR-221-3p
hsa-miR-20b-3p	hsa-miR-4653-3p
hsa-miR-20b-5p	hsa-miR-7113-3p
hsa-miR-6811-3p	hsa-miR-4690-5p
hsa-miR-130a-3p	hsa-miR-6791-5p
hsa-miR-6810-3p	hsa-miR-4647
hsa-miR-370-3p	hsa-miR-602
hsa-miR-6812-3p	hsa-miR-195-5p
hsa-miR-3622a-5p	hsa-miR-6788-3p
hsa-miR-130b-3p	hsa-miR-4726-3p
hsa-miR-6813-5p	hsa-miR-3922-3p
hsa-miR-6813-3p	hsa-miR-6753-3p
hsa-miR-3622b-5p	hsa-miR-5572
hsa-miR-1587	hsa-miR-1303
hsa-miR-1538	hsa-miR-5581-5p
hsa-miR-1469	hsa-miR-29b-1-5p
hsa-miR-133b	hsa-miR-4728-5p
hsa-miR-1303	hsa-miR-513b-5p
hsa-miR-1321	hsa-miR-6805-5p
hsa-miR-1254	hsa-miR-128-1-5p
hsa-miR-1256	hsa-miR-147a
hsa-miR-1200	hsa-miR-4688
hsa-miR-1205	hsa-miR-2392
hsa-miR-1202	hsa-miR-6850-5p
hsa-miR-1263	hsa-miR-4286
hsa-miR-1262	hsa-miR-7114-5p
hsa-miR-1267	hsa-miR-4749-5p
hsa-miR-1281	hsa-miR-6889-5p
hsa-miR-1289	hsa-miR-1976
hsa-miR-1290	hsa-miR-34c-3p
hsa-miR-1181	hsa-miR-1267
hsa-miR-1193	hsa-miR-3928-3p
hsa-miR-1913	hsa-miR-6815-3p
hsa-miR-1912	hsa-miR-1182
hsa-miR-1825	hsa-miR-4748
hsa-miR-653-3p	hsa-miR-6799-5p
hsa-miR-4652-5p	hsa-miR-4641
hsa-miR-3913-3p	hsa-miR-675-5p
hsa-miR-1199-3p	hsa-miR-6515-5p
hsa-miR-1199-5p
hsa-miR-2113
hsa-miR-652-5p
hsa-miR-550b-3p
hsa-miR-3201
hsa-miR-320c
hsa-miR-320e
hsa-miR-3163
hsa-miR-3165
hsa-miR-3166
hsa-miR-3180
hsa-miR-3185
hsa-miR-3193
hsa-miR-3195
hsa-miR-3196
hsa-miR-3123
hsa-miR-3137
hsa-miR-3133
hsa-miR-3149
hsa-miR-3141
hsa-miR-3142
hsa-miR-3960
hsa-miR-3929
hsa-miR-3936
hsa-miR-3943
hsa-miR-3915
hsa-miR-3918
hsa-miR-378b
hsa-miR-378c
hsa-miR-3714
hsa-miR-3656
hsa-miR-3666
hsa-miR-3671
hsa-miR-3611
hsa-miR-3687
hsa-miR-3685
hsa-miR-3912-3p
hsa-miR-550a-5p
hsa-miR-377-3p
hsa-miR-4635
hsa-miR-4647
hsa-miR-4641
hsa-miR-4643
hsa-miR-4656
hsa-miR-4669
hsa-miR-4689
hsa-miR-4681
hsa-miR-4504
hsa-miR-4526
hsa-miR-4521
hsa-miR-4494
hsa-miR-4497
hsa-miR-4458
hsa-miR-4450
hsa-miR-4453
hsa-miR-4456
hsa-miR-4463
hsa-miR-4462
hsa-miR-4465
hsa-miR-4472
hsa-miR-4476
hsa-miR-4481
hsa-miR-4483
hsa-miR-4417
hsa-miR-4424
hsa-miR-4422
hsa-miR-4447
hsa-miR-4449
hsa-miR-4441
hsa-miR-4440
hsa-miR-4443
hsa-miR-4444
hsa-miR-4303
hsa-miR-4300
hsa-miR-4301
hsa-miR-4315
hsa-miR-4319
hsa-miR-4312
hsa-miR-4328
hsa-miR-4327
hsa-miR-4329
hsa-miR-4322
hsa-miR-4323
hsa-miR-4291
hsa-miR-4294
hsa-miR-4297
hsa-miR-4259
hsa-miR-4252
hsa-miR-4261
hsa-miR-4265
hsa-miR-4268
hsa-miR-4271
hsa-miR-4273
hsa-miR-4281
hsa-miR-4280
hsa-miR-4283
hsa-miR-4284
hsa-miR-4436b-3p
hsa-miR-4436b-5p
hsa-miR-4803
hsa-miR-4736
hsa-miR-4730
hsa-miR-4741
hsa-miR-4759
hsa-miR-4751
hsa-miR-4765
hsa-miR-4767
hsa-miR-4706
hsa-miR-4710
hsa-miR-4718
hsa-miR-4773
hsa-miR-4788
hsa-miR-5100
hsa-miR-5188
hsa-miR-654-3p
hsa-miR-654-5p
hsa-miR-5093
hsa-miR-5092
hsa-miR-5739
hsa-miR-5684
hsa-miR-5683
hsa-miR-5691
hsa-miR-5698
hsa-miR-5572
hsa-miR-548m
hsa-miR-548q
hsa-miR-548s
hsa-miR-548y
hsa-miR-544a
hsa-miR-4655-5p
hsa-miR-6126
hsa-miR-6134
hsa-miR-6165
hsa-miR-222-3p
hsa-miR-6075
hsa-miR-6076
hsa-miR-6083
hsa-miR-6085
hsa-miR-6069
hsa-miR-6844
hsa-miR-663b
hsa-miR-7-5p
hsa-miR-7704
hsa-miR-7702
hsa-miR-8052
hsa-miR-8055
hsa-miR-8056
hsa-miR-8059
hsa-miR-8063
hsa-miR-8079
hsa-miR-8087
hsa-miR-224-5p
hsa-miR-4477b
hsa-miR-4436a
hsa-miR-502-3p
hsa-miR-4666b
hsa-miR-4662b
hsa-miR-508-5p
hsa-miR-508-3p
hsa-miR-146b-3p
hsa-miR-146b-5p
hsa-miR-92b-3p
hsa-miR-6821-5p
hsa-miR-380-5p
hsa-miR-6820-3p
hsa-miR-383-3p
hsa-miR-382-3p
hsa-miR-660-3p
hsa-miR-6826-3p
hsa-miR-6824-5p
hsa-miR-6825-5p
hsa-miR-7843-3p
hsa-miR-7843-5p
hsa-miR-6828-5p
hsa-let-7a-3p
hsa-let-7a-5p
hsa-miR-378a-5p
hsa-miR-3922-5p
hsa-miR-551b-3p
hsa-miR-4665-3p
hsa-miR-3689b-3p
hsa-miR-7844-5p
hsa-let-7b-5p
hsa-let-7e-3p
hsa-miR-7846-3p
hsa-miR-4667-5p
hsa-miR-7849-3p
hsa-miR-511-5p
hsa-miR-5692b
hsa-miR-2355-3p
hsa-miR-4524a-3p
hsa-miR-6831-5p
hsa-miR-6830-5p
hsa-miR-6830-3p
hsa-miR-450a-5p
hsa-miR-6835-3p
hsa-miR-6835-5p
hsa-miR-6834-3p
hsa-miR-6838-5p
hsa-miR-7851-3p
hsa-miR-6837-5p
hsa-miR-675-5p
hsa-miR-3934-5p
hsa-miR-6839-5p
hsa-miR-1343-3p
hsa-miR-1343-5p
hsa-miR-524-5p
hsa-miR-23b-5p
hsa-miR-6841-3p
hsa-miR-3663-3p
hsa-miR-6842-5p
hsa-miR-3664-3p
hsa-miR-7152-5p
hsa-miR-6848-3p
hsa-miR-6849-3p
hsa-miR-4685-5p
hsa-miR-7155-3p
hsa-miR-3689a-5p
hsa-miR-106a-3p
hsa-miR-105-3p
hsa-miR-1911-3p
hsa-miR-1914-5p
hsa-miR-6850-3p
hsa-miR-6853-5p
hsa-miR-6853-3p
hsa-miR-526b-3p
hsa-miR-6855-5p
hsa-miR-7160-5p
hsa-let-7f-2-3p
hsa-miR-4690-3p
hsa-miR-3678-5p
hsa-miR-3678-3p
hsa-miR-1245b-5p
hsa-miR-6859-5p
hsa-miR-6859-3p
hsa-miR-190a-3p
hsa-miR-4697-5p
hsa-miR-1273g-3p
hsa-miR-542-3p
hsa-miR-365a-3p
hsa-miR-545-5p
hsa-miR-323b-3p
hsa-miR-3680-3p
hsa-miR-6861-3p
hsa-miR-7-2-3p
hsa-miR-6865-5p
hsa-miR-6864-3p
hsa-miR-6867-3p
hsa-miR-6868-5p
hsa-miR-10a-5p
hsa-miR-6716-5p
hsa-miR-6716-3p
hsa-miR-552-5p
hsa-miR-6718-5p
hsa-miR-6717-5p
hsa-miR-93-3p
hsa-miR-6719-3p
hsa-miR-642b-3p
hsa-miR-124-5p
hsa-miR-642a-5p
hsa-miR-1224-5p
hsa-miR-1224-3p
hsa-miR-5579-3p
hsa-miR-1226-3p
hsa-miR-1228-5p
hsa-miR-1228-3p
hsa-miR-6871-3p
hsa-miR-1227-3p
hsa-miR-3692-5p
hsa-miR-6875-5p
hsa-miR-1229-5p
hsa-miR-1229-3p
hsa-miR-6873-5p
hsa-miR-6877-5p
hsa-miR-6721-5p
hsa-miR-6720-3p
hsa-miR-513b-5p
hsa-miR-513c-5p
hsa-miR-513c-3p
hsa-miR-24-1-5p
hsa-miR-6724-5p
hsa-miR-6728-3p
hsa-miR-6729-3p
hsa-miR-3117-3p
hsa-miR-5583-5p
hsa-miR-134-3p
hsa-miR-5586-3p
hsa-miR-138-5p
hsa-miR-1234-3p
hsa-miR-5587-5p
hsa-miR-2682-5p
hsa-miR-6880-3p
hsa-miR-1238-3p
hsa-miR-1237-5p
hsa-miR-5000-3p
hsa-miR-5002-3p
hsa-miR-6886-3p
hsa-miR-5003-3p
hsa-miR-6730-5p
hsa-miR-6730-3p
hsa-miR-6733-3p
hsa-miR-514b-5p
hsa-miR-193a-5p
hsa-miR-6735-5p
hsa-miR-6735-3p
hsa-miR-5009-5p
hsa-miR-6734-5p
hsa-miR-296-5p
hsa-miR-6739-5p
hsa-miR-299-5p
hsa-miR-299-3p
hsa-miR-6738-5p
hsa-miR-576-5p
hsa-miR-5590-3p
hsa-miR-5591-5p
hsa-miR-579-3p
hsa-miR-3129-5p
hsa-miR-142-3p
hsa-miR-499a-3p
hsa-miR-6890-5p
hsa-miR-4700-3p
hsa-miR-99b-5p
hsa-miR-4701-3p
hsa-miR-6892-3p
hsa-miR-1247-3p
hsa-miR-4703-5p

## Sheet: Supplementary Table 4
Supplementary Table 4: miEAA - miRNA Enrichment and Annotation(GO)
Category	Subcategory	Enrichment	P-value	P-adjusted	Q-value	Expected	Observed	miRNAs/precursors
Annotations derived over miRTarBase (Gene Ontology)	negative regulation of synapse maturation GO2000297	over-represented	6.55e-08	6.55e-08	0.000683	2.50312	14	hsa-miR-128-1-5p; hsa-miR-4723-5p; hsa-miR-4728-5p; hsa-miR-6775-5p; hsa-miR-744-5p; hsa-miR-6781-5p; hsa-miR-6784-5p; hsa-miR-6785-5p; hsa-miR-3180-3p; hsa-miR-7111-5p; hsa-miR-3196; hsa-miR-6825-5p; hsa-miR-4697-5p; hsa-miR-1237-5p
Annotations derived over miRTarBase (Gene Ontology)	cerebellar cortex development GO0021695	over-represented	2.21e-06	2.21e-06	0.0115242	3.25878	14	hsa-miR-128-1-5p; hsa-miR-4723-5p; hsa-miR-4728-5p; hsa-miR-6775-5p; hsa-miR-744-5p; hsa-miR-6781-5p; hsa-miR-6784-5p; hsa-miR-6785-5p; hsa-miR-3180-3p; hsa-miR-7111-5p; hsa-miR-3196; hsa-miR-6825-5p; hsa-miR-4697-5p; hsa-miR-1237-5p
Annotations derived over miRTarBase (Gene Ontology)	antigen processing and presentation GO0019882	under-represented	5.57e-06	5.57e-06	0.0152682	28.7623	10	hsa-miR-6756-5p; hsa-miR-4726-3p; hsa-miR-4728-5p; hsa-miR-6785-5p; hsa-miR-4763-3p; hsa-miR-6805-3p; hsa-miR-508-5p; hsa-miR-6837-5p; hsa-miR-6848-3p; hsa-miR-4685-5p
Annotations derived over miRTarBase (Gene Ontology)	dense core granule maturation GO1990502	over-represented	5.86e-06	5.86e-06	0.0152682	1.79469	10	hsa-miR-4723-5p; hsa-miR-4725-3p; hsa-miR-4728-5p; hsa-miR-6780b-5p; hsa-miR-6785-5p; hsa-miR-7111-5p; hsa-miR-3141; hsa-miR-6825-5p; hsa-miR-6837-5p; hsa-miR-4685-5p
Annotations derived over miRTarBase (Gene Ontology)	regulation of nitric-oxide synthase activity GO0050999	under-represented	1.04e-05	1.04e-05	0.0217809	26.637	9	hsa-miR-371a-5p; hsa-miR-1303; hsa-miR-4463; hsa-miR-8063; hsa-miR-6825-5p; hsa-miR-6875-5p; hsa-miR-513b-5p; hsa-miR-6738-5p; hsa-miR-137-3p
Annotations derived over miRTarBase (Gene Ontology)	negative regulation of protein glutathionylation GO0010734	over-represented	1.58e-05	1.58e-05	0.0265617	2.40867	11	hsa-miR-4725-3p; hsa-miR-658; hsa-miR-6780b-5p; hsa-miR-3180-3p; hsa-miR-6798-5p; hsa-miR-3196; hsa-miR-3960; hsa-miR-6837-5p; hsa-miR-4685-5p; hsa-miR-4697-5p; hsa-miR-1237-5p
Annotations derived over miRTarBase (Gene Ontology)	positive regulation of calcium-mediated signaling GO0050850	over-represented	1.86e-05	1.86e-05	0.0265617	5.47853	17	hsa-miR-128-1-5p; hsa-miR-4723-5p; hsa-miR-4728-5p; hsa-miR-6775-5p; hsa-miR-744-5p; hsa-miR-6781-5p; hsa-miR-6784-5p; hsa-miR-6785-5p; hsa-miR-3180-3p; hsa-miR-7111-5p; hsa-miR-1303; hsa-miR-3196; hsa-miR-6825-5p; hsa-miR-6848-3p; hsa-miR-4697-5p; hsa-miR-1237-5p; hsa-miR-6735-3p
Annotations derived over miRTarBase (Gene Ontology)	positive regulation of translational initiation GO0045948	under-represented	2.04e-05	2.04e-05	0.0265617	22.9532	7	hsa-miR-5010-3p; hsa-miR-4726-3p; hsa-miR-320c; hsa-miR-4463; hsa-miR-6838-5p; hsa-miR-1224-5p; hsa-miR-137-3p
Annotations derived over miRTarBase (Gene Ontology)	endodermal cell differentiation GO0035987	under-represented	2.34e-05	2.34e-05	0.0271036	18.0414	4	hsa-miR-29b-3p; hsa-miR-4726-3p; hsa-miR-17-3p; hsa-miR-4294
Annotations derived over miRTarBase (Gene Ontology)	positive regulation of synapse maturation GO0090129	over-represented	3.72e-05	3.72e-05	0.0388238	10.8154	25	hsa-miR-6756-5p; hsa-miR-128-1-5p; hsa-miR-4723-5p; hsa-miR-4728-5p; hsa-miR-6775-5p; hsa-miR-575; hsa-miR-744-5p; hsa-miR-6781-5p; hsa-miR-6784-5p; hsa-miR-6785-5p; hsa-miR-3180-3p; hsa-miR-4763-3p; hsa-miR-3620-5p; hsa-miR-7111-5p; hsa-miR-6805-3p; hsa-miR-7114-5p; hsa-miR-1587; hsa-miR-3196; hsa-miR-6825-5p; hsa-miR-4667-5p; hsa-miR-1343-5p; hsa-miR-4697-5p; hsa-miR-1229-5p; hsa-miR-6721-5p; h…
Annotations derived over miRTarBase (Gene Ontology)	clathrin-coated vesicle GO0030136	under-represented	4.47e-05	4.47e-05	0.0423817	33.0129	15	hsa-miR-4726-3p; hsa-miR-3158-5p; hsa-miR-371a-5p; hsa-miR-6791-5p; hsa-miR-17-3p; hsa-miR-3619-5p; hsa-miR-4456; hsa-miR-5100; hsa-miR-8063; hsa-miR-6838-5p; hsa-miR-675-5p; hsa-miR-1343-3p; hsa-miR-1343-5p; hsa-miR-3663-3p; hsa-miR-642b-3p
Annotations derived over miRTarBase (Gene Ontology)	peripheral nervous system neuron development GO0048935	over-represented	5.75e-05	5.75e-05	0.045817	7.79274	20	hsa-miR-6895-5p; hsa-miR-6746-3p; hsa-miR-4723-5p; hsa-miR-4725-3p; hsa-miR-4728-5p; hsa-miR-6780b-5p; hsa-miR-6785-5p; hsa-miR-6791-5p; hsa-miR-3180-3p; hsa-miR-4763-3p; hsa-miR-7111-5p; hsa-miR-3195; hsa-miR-3196; hsa-miR-3960; hsa-miR-4497; hsa-miR-675-5p; hsa-miR-4697-5p; hsa-miR-6721-5p; hsa-miR-6724-5p; hsa-miR-1237-5p
Annotations derived over miRTarBase (Gene Ontology)	myofibril GO0030016	under-represented	5.83e-05	5.83e-05	0.045817	21.7724	7	hsa-miR-1185-2-3p; hsa-miR-4728-5p; hsa-miR-658; hsa-miR-6785-5p; hsa-miR-1303; hsa-miR-6848-3p; hsa-miR-137-3p
Annotations derived over miRTarBase (Gene Ontology)	microtubule cytoskeleton organization involved in mitosis GO1902850	over-represented	6.87e-05	6.87e-05	0.045817	1.88915	9	hsa-miR-4726-3p; hsa-miR-744-5p; hsa-miR-4749-5p; hsa-miR-3180-3p; hsa-miR-6798-5p; hsa-miR-3196; hsa-miR-4294; hsa-miR-4697-5p; hsa-miR-1237-5p
Annotations derived over miRTarBase (Gene Ontology)	defense response to Gram-negative bacterium GO0050829	under-represented	7.49e-05	7.49e-05	0.045817	24.37	9	hsa-miR-4708-5p; hsa-miR-4726-3p; hsa-miR-6765-5p; hsa-miR-3158-5p; hsa-miR-371a-5p; hsa-miR-17-3p; hsa-miR-3619-3p; hsa-miR-4649-5p; hsa-miR-508-5p
Annotations derived over miRTarBase (Gene Ontology)	atrioventricular canal morphogenesis GO1905222	over-represented	7.91e-05	7.91e-05	0.045817	0.802888	6	hsa-miR-658; hsa-miR-3180-3p; hsa-miR-4763-3p; hsa-miR-3196; hsa-miR-1228-5p; hsa-miR-6721-5p
Annotations derived over miRTarBase (Gene Ontology)	regulation of cardiac neural crest cell migration involved in outflow tract morphogenesis GO1905310	over-represented	7.91e-05	7.91e-05	0.045817	0.802888	6	hsa-miR-658; hsa-miR-3180-3p; hsa-miR-4763-3p; hsa-miR-3196; hsa-miR-1228-5p; hsa-miR-6721-5p
Annotations derived over miRTarBase (Gene Ontology)	regulation of cell proliferation involved in heart morphogenesis GO2000136	over-represented	7.91e-05	7.91e-05	0.045817	0.802888	6	hsa-miR-658; hsa-miR-3180-3p; hsa-miR-4763-3p; hsa-miR-3196; hsa-miR-1228-5p; hsa-miR-6721-5p
Annotations derived over miRTarBase (Gene Ontology)	cofactor metabolic process GO0051186	under-represented	9.61e-05	9.61e-05	0.0501142	13.0351	2	hsa-miR-6765-5p; hsa-miR-371a-5p
Annotations derived over miRTarBase (Gene Ontology)	GTP-dependent protein binding GO0030742	under-represented	0.000109	0.000109	0.0501142	19.5527	6	hsa-miR-6756-5p; hsa-miR-4728-5p; hsa-miR-6785-5p; hsa-miR-6837-5p; hsa-miR-1343-5p; hsa-miR-4685-5p
Annotations derived over miRTarBase (Gene Ontology)	transcription corepressor activity GO0003714	under-represented	0.000115	0.000115	0.0501142	95.5437	78	hsa-miR-5010-3p; hsa-miR-6895-5p; hsa-miR-4708-5p; hsa-miR-6742-5p; hsa-miR-1185-2-3p; hsa-miR-29b-3p; hsa-miR-6756-5p; hsa-miR-128-1-5p; hsa-miR-4723-5p; hsa-miR-4725-3p; hsa-miR-4726-3p; hsa-miR-4728-5p; hsa-miR-3158-5p; hsa-miR-885-3p; hsa-miR-885-5p; hsa-miR-6771-5p; hsa-miR-6775-5p; hsa-miR-658; hsa-miR-575; hsa-miR-744-5p; hsa-miR-6780b-5p; hsa-miR-371a-5p; hsa-miR-6781-5p; hsa-miR-6784-5p;…
Annotations derived over miRTarBase (Gene Ontology)	VDJ recombination GO0033151	under-represented	0.000116	0.000116	0.0501142	12.8462	2	hsa-miR-6798-5p; hsa-miR-642b-3p
Annotations derived over miRTarBase (Gene Ontology)	cilium assembly GO0060271	under-represented	0.000118	0.000118	0.0501142	65.1756	45	hsa-miR-6895-5p; hsa-miR-29b-3p; hsa-miR-6750-3p; hsa-miR-4726-3p; hsa-miR-4728-5p; hsa-miR-6765-5p; hsa-miR-3158-5p; hsa-miR-6771-5p; hsa-miR-6775-5p; hsa-miR-658; hsa-miR-744-5p; hsa-miR-4749-5p; hsa-miR-371a-5p; hsa-miR-6785-5p; hsa-miR-3173-3p; hsa-miR-4763-3p; hsa-miR-17-3p; hsa-miR-7111-5p; hsa-miR-6805-3p; hsa-miR-4649-5p; hsa-miR-1303; hsa-miR-1267; hsa-miR-320c; hsa-miR-4669; hsa-miR-446…
Annotations derived over miRTarBase (Gene Ontology)	mitotic centrosome separation GO0007100	over-represented	0.00012	0.00012	0.0501142	7.5566	19	hsa-miR-6746-3p; hsa-miR-6750-3p; hsa-miR-6756-5p; hsa-miR-4723-5p; hsa-miR-6765-5p; hsa-miR-744-5p; hsa-miR-6791-5p; hsa-miR-6800-5p; hsa-miR-7111-5p; hsa-miR-1267; hsa-miR-1199-5p; hsa-miR-3196; hsa-miR-4294; hsa-miR-6075; hsa-miR-8059; hsa-miR-6848-3p; hsa-miR-1914-5p; hsa-miR-1224-5p; hsa-miR-6738-5p
Annotations derived over miRTarBase (Gene Ontology)	DNA binding, bending GO0008301	under-represented	0.00012	0.00012	0.0501142	26.5425	11	hsa-miR-6895-5p; hsa-miR-29b-3p; hsa-miR-4728-5p; hsa-miR-6785-5p; hsa-miR-6798-5p; hsa-miR-17-3p; hsa-miR-8059; hsa-miR-508-5p; hsa-miR-1343-3p; hsa-miR-642b-3p; hsa-miR-513b-5p
Annotations derived over miRTarBase (Gene Ontology)	intracellular GO0005622	under-represented	0.000147	0.000147	0.0518671	61.8224	42	hsa-miR-5010-3p; hsa-miR-4708-5p; hsa-miR-6742-5p; hsa-miR-1185-2-3p; hsa-miR-29b-3p; hsa-miR-6756-5p; hsa-miR-4725-3p; hsa-miR-4728-5p; hsa-miR-6765-5p; hsa-miR-6771-5p; hsa-miR-744-5p; hsa-miR-4749-5p; hsa-miR-6780b-5p; hsa-miR-371a-5p; hsa-miR-6781-5p; hsa-miR-6785-5p; hsa-miR-6791-5p; hsa-miR-6794-3p; hsa-miR-6798-5p; hsa-miR-4763-3p; hsa-miR-2113; hsa-miR-4647; hsa-miR-4463; hsa-miR-4294; hs…
Annotations derived over miRTarBase (Gene Ontology)	microtubule cytoskeleton organization involved in establishment of planar polarity GO0090176	over-represented	0.000158	0.000158	0.0518671	1.65301	8	hsa-miR-6775-5p; hsa-miR-4763-3p; hsa-miR-1538; hsa-miR-3141; hsa-miR-3960; hsa-miR-4767; hsa-miR-6825-5p; hsa-miR-6721-5p
Annotations derived over miRTarBase (Gene Ontology)	nephric duct formation GO0072179	over-represented	0.000158	0.000158	0.0518671	1.65301	8	hsa-miR-29b-3p; hsa-miR-6775-5p; hsa-miR-744-5p; hsa-miR-4763-3p; hsa-miR-4649-5p; hsa-miR-4697-5p; hsa-miR-6721-5p; hsa-miR-1237-5p
Annotations derived over miRTarBase (Gene Ontology)	regulation of synaptic vesicle clustering GO2000807	over-represented	0.000158	0.000158	0.0518671	1.65301	8	hsa-miR-6775-5p; hsa-miR-4763-3p; hsa-miR-1538; hsa-miR-3141; hsa-miR-3960; hsa-miR-4767; hsa-miR-6825-5p; hsa-miR-6721-5p
Annotations derived over miRTarBase (Gene Ontology)	inflammatory response to antigenic stimulus GO0002437	under-represented	0.00016	0.00016	0.0518671	12.5156	2	hsa-miR-6798-5p; hsa-miR-642b-3p
Annotations derived over miRTarBase (Gene Ontology)	axon ensheathment GO0008366	over-represented	0.000175	0.000175	0.0518671	5.28962	15	hsa-miR-5010-3p; hsa-miR-6895-5p; hsa-miR-29b-3p; hsa-miR-4723-5p; hsa-miR-6775-5p; hsa-miR-744-5p; hsa-miR-3180-3p; hsa-miR-4763-3p; hsa-miR-7111-5p; hsa-miR-3196; hsa-miR-3960; hsa-miR-7704; hsa-miR-6825-5p; hsa-miR-1343-3p; hsa-miR-6721-5p
Annotations derived over miRTarBase (Gene Ontology)	metanephric DCT cell differentiation GO0072240	over-represented	0.000178	0.000178	0.0518671	1.27518	7	hsa-miR-885-3p; hsa-miR-658; hsa-miR-3180-3p; hsa-miR-4763-3p; hsa-miR-1469; hsa-miR-3196; hsa-miR-3960
Annotations derived over miRTarBase (Gene Ontology)	metanephric macula densa development GO0072227	over-represented	0.000178	0.000178	0.0518671	1.27518	7	hsa-miR-885-3p; hsa-miR-658; hsa-miR-3180-3p; hsa-miR-4763-3p; hsa-miR-1469; hsa-miR-3196; hsa-miR-3960
Annotations derived over miRTarBase (Gene Ontology)	metanephric thick ascending limb development GO0072233	over-represented	0.000178	0.000178	0.0518671	1.27518	7	hsa-miR-885-3p; hsa-miR-658; hsa-miR-3180-3p; hsa-miR-4763-3p; hsa-miR-1469; hsa-miR-3196; hsa-miR-3960
Annotations derived over miRTarBase (Gene Ontology)	proteasomal protein catabolic process GO0010498	under-represented	0.000198	0.000198	0.0518671	32.3517	16	hsa-miR-1185-2-3p; hsa-miR-6750-3p; hsa-miR-128-1-5p; hsa-miR-744-5p; hsa-miR-3173-3p; hsa-miR-6798-5p; hsa-miR-6802-5p; hsa-miR-6805-3p; hsa-miR-1303; hsa-miR-1267; hsa-miR-508-5p; hsa-miR-1343-3p; hsa-miR-3663-3p; hsa-miR-6848-3p; hsa-miR-1914-5p; hsa-miR-137-3p
Annotations derived over miRTarBase (Gene Ontology)	actin filament polymerization GO0030041	under-represented	0.000222	0.000222	0.0518671	23.0476	9	hsa-miR-885-5p; hsa-miR-4763-3p; hsa-miR-6805-3p; hsa-miR-4294; hsa-miR-5572; hsa-miR-6825-5p; hsa-miR-6838-5p; hsa-miR-1343-5p; hsa-miR-6875-5p
Annotations derived over miRTarBase (Gene Ontology)	optic chiasma development GO0061360	over-represented	0.000228	0.000228	0.0518671	1.3224	7	hsa-miR-6775-5p; hsa-miR-744-5p; hsa-miR-4763-3p; hsa-miR-4649-5p; hsa-miR-4697-5p; hsa-miR-6721-5p; hsa-miR-1237-5p
Annotations derived over miRTarBase (Gene Ontology)	optic cup morphogenesis involved in camera-type eye development GO0002072	over-represented	0.000228	0.000228	0.0518671	1.3224	7	hsa-miR-6775-5p; hsa-miR-744-5p; hsa-miR-4763-3p; hsa-miR-4649-5p; hsa-miR-4697-5p; hsa-miR-6721-5p; hsa-miR-1237-5p
Annotations derived over miRTarBase (Gene Ontology)	optic nerve structural organization GO0021633	over-represented	0.000228	0.000228	0.0518671	1.3224	7	hsa-miR-6775-5p; hsa-miR-744-5p; hsa-miR-4763-3p; hsa-miR-4649-5p; hsa-miR-4697-5p; hsa-miR-6721-5p; hsa-miR-1237-5p
Annotations derived over miRTarBase (Gene Ontology)	positive regulation of optic nerve formation GO2000597	over-represented	0.000228	0.000228	0.0518671	1.3224	7	hsa-miR-6775-5p; hsa-miR-744-5p; hsa-miR-4763-3p; hsa-miR-4649-5p; hsa-miR-4697-5p; hsa-miR-6721-5p; hsa-miR-1237-5p
Annotations derived over miRTarBase (Gene Ontology)	regulation of metanephros size GO0035566	over-represented	0.000228	0.000228	0.0518671	1.3224	7	hsa-miR-6775-5p; hsa-miR-744-5p; hsa-miR-4763-3p; hsa-miR-4649-5p; hsa-miR-4697-5p; hsa-miR-6721-5p; hsa-miR-1237-5p
Annotations derived over miRTarBase (Gene Ontology)	response to bile acid GO1903412	over-represented	0.000228	0.000228	0.0518671	1.3224	7	hsa-miR-6742-5p; hsa-miR-4723-5p; hsa-miR-6798-5p; hsa-miR-3619-5p; hsa-miR-7111-5p; hsa-miR-6825-5p; hsa-miR-6838-5p
Annotations derived over miRTarBase (Gene Ontology)	retinal pigment epithelium development GO0003406	over-represented	0.000228	0.000228	0.0518671	1.3224	7	hsa-miR-6775-5p; hsa-miR-744-5p; hsa-miR-4763-3p; hsa-miR-4649-5p; hsa-miR-4697-5p; hsa-miR-6721-5p; hsa-miR-1237-5p
Annotations derived over miRTarBase (Gene Ontology)	ureter maturation GO0035799	over-represented	0.000228	0.000228	0.0518671	1.3224	7	hsa-miR-6775-5p; hsa-miR-744-5p; hsa-miR-4763-3p; hsa-miR-4649-5p; hsa-miR-4697-5p; hsa-miR-6721-5p; hsa-miR-1237-5p
Annotations derived over miRTarBase (Gene Ontology)	spongiotrophoblast layer development GO0060712	over-represented	0.000239	0.000239	0.0526542	1.74746	8	hsa-miR-6742-5p; hsa-miR-4728-5p; hsa-miR-6785-5p; hsa-miR-3180-3p; hsa-miR-3196; hsa-miR-6825-5p; hsa-miR-1343-5p; hsa-miR-134-3p
Annotations derived over miRTarBase (Gene Ontology)	vesicle fusion with endoplasmic reticulum-Golgi intermediate compartment ERGIC membrane GO1990668	over-represented	0.000242	0.000242	0.0526542	11.3821	24	hsa-miR-6756-5p; hsa-miR-128-1-5p; hsa-miR-4723-5p; hsa-miR-4728-5p; hsa-miR-6771-5p; hsa-miR-744-5p; hsa-miR-4749-5p; hsa-miR-6781-5p; hsa-miR-6785-5p; hsa-miR-4763-3p; hsa-miR-17-3p; hsa-miR-7111-5p; hsa-miR-1290; hsa-miR-3141; hsa-miR-4327; hsa-miR-6825-5p; hsa-miR-6837-5p; hsa-miR-675-5p; hsa-miR-1343-3p; hsa-miR-4685-5p; hsa-miR-4697-5p; hsa-miR-6721-5p; hsa-miR-1237-5p; hsa-miR-6738-5p
Annotations derived over miRTarBase (Gene Ontology)	phosphatidylinositol binding GO0035091	under-represented	0.000284	0.000284	0.0594811	40.2389	23	hsa-miR-6895-5p; hsa-miR-4708-5p; hsa-miR-1185-2-3p; hsa-miR-4725-3p; hsa-miR-4728-5p; hsa-miR-6765-5p; hsa-miR-3158-5p; hsa-miR-6780b-5p; hsa-miR-6781-5p; hsa-miR-6785-5p; hsa-miR-6794-3p; hsa-miR-1267; hsa-miR-4767; hsa-miR-8063; hsa-miR-508-5p; hsa-miR-6838-5p; hsa-miR-675-5p; hsa-miR-1343-3p; hsa-miR-1343-5p; hsa-miR-642b-3p; hsa-miR-1224-5p; hsa-miR-6721-5p; hsa-miR-513b-5p
Annotations derived over miRTarBase (Gene Ontology)	optic nerve development GO0021554	over-represented	0.000289	0.000289	0.0594811	1.36963	7	hsa-miR-6775-5p; hsa-miR-744-5p; hsa-miR-4763-3p; hsa-miR-4649-5p; hsa-miR-4697-5p; hsa-miR-6721-5p; hsa-miR-1237-5p
Annotations derived over miRTarBase (Gene Ontology)	ATPase regulator activity GO0060590	over-represented	0.000297	0.000297	0.0594811	0.991803	6	hsa-miR-6775-5p; hsa-miR-4763-3p; hsa-miR-3141; hsa-miR-3960; hsa-miR-4767; hsa-miR-6721-5p
Annotations derived over miRTarBase (Gene Ontology)	regulation of retrograde protein transport, ER to cytosol GO1904152	over-represented	0.000297	0.000297	0.0594811	0.991803	6	hsa-miR-6775-5p; hsa-miR-4763-3p; hsa-miR-3141; hsa-miR-3960; hsa-miR-4767; hsa-miR-6721-5p
Annotations derived over miRTarBase (Gene Ontology)	phosphate ion homeostasis GO0055062	over-represented	0.000333	0.000333	0.0655845	3.30601	11	hsa-miR-6742-5p; hsa-miR-128-1-5p; hsa-miR-4723-5p; hsa-miR-885-5p; hsa-miR-6781-5p; hsa-miR-6798-5p; hsa-miR-3619-5p; hsa-miR-7111-5p; hsa-miR-6825-5p; hsa-miR-6838-5p; hsa-miR-6848-3p
Annotations derived over miRTarBase (Gene Ontology)	DNA ligation involved in DNA repair GO0051103	under-represented	0.000349	0.000349	0.0669225	11.7127	2	hsa-miR-6798-5p; hsa-miR-642b-3p
Annotations derived over miRTarBase (Gene Ontology)	constitutive secretory pathway GO0045054	over-represented	0.000353	0.000353	0.0669225	3.87276	12	hsa-miR-4728-5p; hsa-miR-658; hsa-miR-6785-5p; hsa-miR-3180-3p; hsa-miR-3196; hsa-miR-4767; hsa-miR-6821-5p; hsa-miR-6825-5p; hsa-miR-1343-5p; hsa-miR-4697-5p; hsa-miR-6877-5p; hsa-miR-1237-5p
Annotations derived over miRTarBase (Gene Ontology)	spindle assembly GO0051225	under-represented	0.000364	0.000364	0.0677813	25.1257	11	hsa-miR-4726-3p; hsa-miR-4728-5p; hsa-miR-744-5p; hsa-miR-6785-5p; hsa-miR-1303; hsa-miR-4449; hsa-miR-508-5p; hsa-miR-6838-5p; hsa-miR-1343-3p; hsa-miR-1343-5p; hsa-miR-6848-3p
Annotations derived over miRTarBase (Gene Ontology)	DNA topological change GO0006265	under-represented	0.000384	0.000384	0.0701724	13.3657	3	hsa-miR-6798-5p; hsa-miR-1290; hsa-miR-642b-3p
Annotations derived over miRTarBase (Gene Ontology)	damaged DNA binding GO0003684	under-represented	0.000394	0.000394	0.0701779	39.7666	23	hsa-miR-29b-3p; hsa-miR-4726-3p; hsa-miR-4728-5p; hsa-miR-885-5p; hsa-miR-658; hsa-miR-744-5p; hsa-miR-371a-5p; hsa-miR-6785-5p; hsa-miR-3173-3p; hsa-miR-6798-5p; hsa-miR-3619-5p; hsa-miR-1303; hsa-miR-4641; hsa-miR-5572; hsa-miR-6076; hsa-miR-508-5p; hsa-miR-6825-5p; hsa-miR-675-5p; hsa-miR-1343-3p; hsa-miR-4697-5p; hsa-miR-642b-3p; hsa-miR-1237-5p; hsa-miR-6738-5p
Annotations derived over miRTarBase (Gene Ontology)	regulation of dense core granule exocytosis GO1905413	over-represented	0.000397	0.000397	0.0701779	0.188915	3	hsa-miR-3141; hsa-miR-6837-5p; hsa-miR-4685-5p
Annotations derived over miRTarBase (Gene Ontology)	protein maturation by protein folding GO0022417	over-represented	0.000407	0.000407	0.0706172	11.0515	23	hsa-miR-6756-5p; hsa-miR-4723-5p; hsa-miR-4725-3p; hsa-miR-4728-5p; hsa-miR-6765-5p; hsa-miR-575; hsa-miR-4749-5p; hsa-miR-6780b-5p; hsa-miR-6785-5p; hsa-miR-4763-3p; hsa-miR-1268b; hsa-miR-7111-5p; hsa-miR-3195; hsa-miR-3141; hsa-miR-6825-5p; hsa-miR-6838-5p; hsa-miR-1343-3p; hsa-miR-4697-5p; hsa-miR-6721-5p; hsa-miR-6724-5p; hsa-miR-1237-5p; hsa-miR-6738-5p; hsa-miR-137-3p
Annotations derived over miRTarBase (Gene Ontology)	cell communication GO0007154	under-represented	0.000446	0.000446	0.0732015	20.7806	8	hsa-miR-5010-3p; hsa-miR-575; hsa-miR-371a-5p; hsa-miR-1303; hsa-miR-1199-5p; hsa-miR-4294; hsa-miR-508-5p; hsa-miR-1343-3p
Annotations derived over miRTarBase (Gene Ontology)	brain development GO0007420	under-represented	0.000447	0.000447	0.0732015	56.0605	38	hsa-miR-5010-3p; hsa-miR-1185-2-3p; hsa-miR-29b-3p; hsa-miR-6756-5p; hsa-miR-128-1-5p; hsa-miR-4723-5p; hsa-miR-4725-3p; hsa-miR-4728-5p; hsa-miR-575; hsa-miR-744-5p; hsa-miR-6780b-5p; hsa-miR-6781-5p; hsa-miR-6785-5p; hsa-miR-3619-5p; hsa-miR-3620-5p; hsa-miR-7111-5p; hsa-miR-6805-3p; hsa-miR-1587; hsa-miR-1290; hsa-miR-1181; hsa-miR-1199-5p; hsa-miR-2113; hsa-miR-4463; hsa-miR-4449; hsa-miR-429…
Annotations derived over miRTarBase (Gene Ontology)	proline-tRNA ligase activity GO0004827	over-represented	0.000449	0.000449	0.0732015	1.46409	7	hsa-miR-4723-5p; hsa-miR-4728-5p; hsa-miR-6785-5p; hsa-miR-6798-5p; hsa-miR-3619-5p; hsa-miR-7111-5p; hsa-miR-6825-5p
Annotations derived over miRTarBase (Gene Ontology)	prolyl-tRNA aminoacylation GO0006433	over-represented	0.000449	0.000449	0.0732015	1.46409	7	hsa-miR-4723-5p; hsa-miR-4728-5p; hsa-miR-6785-5p; hsa-miR-6798-5p; hsa-miR-3619-5p; hsa-miR-7111-5p; hsa-miR-6825-5p
Annotations derived over miRTarBase (Gene Ontology)	cellular response to dithiothreitol GO0072721	over-represented	0.000505	0.000505	0.0784894	1.93638	8	hsa-miR-6895-5p; hsa-miR-885-3p; hsa-miR-6784-5p; hsa-miR-1268b; hsa-miR-8059; hsa-miR-1343-3p; hsa-miR-4697-5p; hsa-miR-1237-5p
Annotations derived over miRTarBase (Gene Ontology)	cellular response to mycotoxin GO0036146	over-represented	0.000505	0.000505	0.0784894	1.93638	8	hsa-miR-6895-5p; hsa-miR-885-3p; hsa-miR-6784-5p; hsa-miR-1268b; hsa-miR-8059; hsa-miR-1343-3p; hsa-miR-4697-5p; hsa-miR-1237-5p
Annotations derived over miRTarBase (Gene Ontology)	optic nerve morphogenesis GO0021631	over-represented	0.000505	0.000505	0.0784894	1.93638	8	hsa-miR-6775-5p; hsa-miR-744-5p; hsa-miR-6791-5p; hsa-miR-4763-3p; hsa-miR-4649-5p; hsa-miR-4697-5p; hsa-miR-6721-5p; hsa-miR-1237-5p
Annotations derived over miRTarBase (Gene Ontology)	sarcomere organization GO0045214	under-represented	0.000543	0.000543	0.0814176	21.9141	9	hsa-miR-5010-3p; hsa-miR-4726-3p; hsa-miR-4728-5p; hsa-miR-885-5p; hsa-miR-575; hsa-miR-6785-5p; hsa-miR-4641; hsa-miR-508-5p; hsa-miR-137-3p
Annotations derived over miRTarBase (Gene Ontology)	peptidyl-serine phosphorylation GO0018105	under-represented	0.000545	0.000545	0.0814176	85.0117	68	hsa-miR-5010-3p; hsa-miR-6895-5p; hsa-miR-4708-5p; hsa-miR-1185-2-3p; hsa-miR-29b-3p; hsa-miR-6756-5p; hsa-miR-4723-5p; hsa-miR-4725-3p; hsa-miR-4728-5p; hsa-miR-6765-5p; hsa-miR-3158-5p; hsa-miR-885-3p; hsa-miR-885-5p; hsa-miR-6771-5p; hsa-miR-658; hsa-miR-575; hsa-miR-744-5p; hsa-miR-4749-5p; hsa-miR-6780b-5p; hsa-miR-371a-5p; hsa-miR-6785-5p; hsa-miR-3173-3p; hsa-miR-6791-5p; hsa-miR-6794-3p; …
Annotations derived over miRTarBase (Gene Ontology)	vestibulocochlear nerve formation GO0021650	over-represented	0.000553	0.000553	0.0814176	1.51132	7	hsa-miR-6775-5p; hsa-miR-744-5p; hsa-miR-4763-3p; hsa-miR-4649-5p; hsa-miR-4697-5p; hsa-miR-6721-5p; hsa-miR-1237-5p
Annotations derived over miRTarBase (Gene Ontology)	cellular response to UV-A GO0071492	over-represented	0.000571	0.000571	0.0814176	2.45589	9	hsa-miR-5010-3p; hsa-miR-6895-5p; hsa-miR-885-3p; hsa-miR-6784-5p; hsa-miR-1268b; hsa-miR-8059; hsa-miR-1343-3p; hsa-miR-4697-5p; hsa-miR-1237-5p
Annotations derived over miRTarBase (Gene Ontology)	positive regulation of ruffle assembly GO1900029	over-represented	0.000575	0.000575	0.0814176	12.0433	24	hsa-miR-5010-3p; hsa-miR-6742-5p; hsa-miR-6746-3p; hsa-miR-6756-5p; hsa-miR-4723-5p; hsa-miR-4725-3p; hsa-miR-6765-5p; hsa-miR-3158-5p; hsa-miR-885-3p; hsa-miR-6780b-5p; hsa-miR-6791-5p; hsa-miR-1268b; hsa-miR-17-3p; hsa-miR-7111-5p; hsa-miR-1303; hsa-miR-320c; hsa-miR-4641; hsa-miR-4463; hsa-miR-4655-5p; hsa-miR-6075; hsa-miR-7704; hsa-miR-6825-5p; hsa-miR-1343-5p; hsa-miR-134-3p
Annotations derived over miRTarBase (Gene Ontology)	negative regulation of macroautophagy GO0016242	under-represented	0.000597	0.000597	0.0814176	16.0578	5	hsa-miR-6756-5p; hsa-miR-744-5p; hsa-miR-663b; hsa-miR-1343-3p; hsa-miR-6848-3p
Annotations derived over miRTarBase (Gene Ontology)	positive regulation of vascular smooth muscle cell differentiation GO1905065	over-represented	0.000599	0.000599	0.0814176	1.98361	8	hsa-miR-658; hsa-miR-3180-3p; hsa-miR-4763-3p; hsa-miR-3196; hsa-miR-8063; hsa-miR-1228-5p; hsa-miR-6721-5p; hsa-miR-137-3p
Annotations derived over miRTarBase (Gene Ontology)	peptide antigen assembly with MHC class I protein complex GO0002502	over-represented	0.000604	0.000604	0.0814176	5.28962	14	hsa-miR-6756-5p; hsa-miR-4723-5p; hsa-miR-4728-5p; hsa-miR-4749-5p; hsa-miR-6785-5p; hsa-miR-4763-3p; hsa-miR-7111-5p; hsa-miR-3141; hsa-miR-6825-5p; hsa-miR-1343-3p; hsa-miR-4697-5p; hsa-miR-6721-5p; hsa-miR-1237-5p; hsa-miR-6738-5p
Annotations derived over miRTarBase (Gene Ontology)	intracellular estrogen receptor signaling pathway GO0030520	under-represented	0.000612	0.000612	0.0814176	17.5219	6	hsa-miR-29b-3p; hsa-miR-4728-5p; hsa-miR-3158-5p; hsa-miR-575; hsa-miR-744-5p; hsa-miR-3173-3p
Annotations derived over miRTarBase (Gene Ontology)	regulation of endocytic recycling GO2001135	over-represented	0.000618	0.000618	0.0814176	4.1089	12	hsa-miR-4728-5p; hsa-miR-658; hsa-miR-6785-5p; hsa-miR-3180-3p; hsa-miR-3196; hsa-miR-4767; hsa-miR-6821-5p; hsa-miR-6825-5p; hsa-miR-1343-5p; hsa-miR-4697-5p; hsa-miR-6877-5p; hsa-miR-1237-5p
Annotations derived over miRTarBase (Gene Ontology)	Mitochondria-associated ER Membrane GO0044233	under-represented	0.000619	0.000619	0.0814176	23.0948	10	hsa-miR-4728-5p; hsa-miR-6785-5p; hsa-miR-4763-3p; hsa-miR-4783-3p; hsa-miR-1290; hsa-miR-1199-5p; hsa-miR-4327; hsa-miR-6126; hsa-miR-6825-5p; hsa-miR-6838-5p
Annotations derived over miRTarBase (Gene Ontology)	protein localization to membrane GO0072657	under-represented	0.000624	0.000624	0.0814176	20.3556	8	hsa-miR-744-5p; hsa-miR-4763-3p; hsa-miR-1303; hsa-miR-4456; hsa-miR-4327; hsa-miR-6825-5p; hsa-miR-6721-5p; hsa-miR-513b-5p
Annotations derived over miRTarBase (Gene Ontology)	calcium channel activity GO0005262	under-represented	0.000636	0.000636	0.0818025	28.2428	14	hsa-miR-6771-5p; hsa-miR-658; hsa-miR-371a-5p; hsa-miR-6791-5p; hsa-miR-4763-3p; hsa-miR-3619-3p; hsa-miR-4649-5p; hsa-miR-4647; hsa-miR-4767; hsa-miR-5100; hsa-miR-5572; hsa-miR-508-5p; hsa-miR-6838-5p; hsa-miR-6721-5p
Annotations derived over miRTarBase (Gene Ontology)	positive regulation of monocyte chemotaxis GO0090026	under-represented	0.000652	0.000652	0.0822172	14.4048	4	hsa-miR-371a-5p; hsa-miR-6798-5p; hsa-miR-642b-3p; hsa-miR-137-3p
Annotations derived over miRTarBase (Gene Ontology)	Rap protein signal transduction GO0032486	under-represented	0.000661	0.000661	0.0822172	17.4274	6	hsa-miR-4728-5p; hsa-miR-6785-5p; hsa-miR-6798-5p; hsa-miR-1268b; hsa-miR-8059; hsa-miR-508-5p
Annotations derived over miRTarBase (Gene Ontology)	negative regulation of intracellular steroid hormone receptor signaling pathway GO0033144	over-represented	0.000663	0.000663	0.0822172	5.33685	14	hsa-miR-6756-5p; hsa-miR-4723-5p; hsa-miR-4728-5p; hsa-miR-4749-5p; hsa-miR-6785-5p; hsa-miR-4763-3p; hsa-miR-7111-5p; hsa-miR-3141; hsa-miR-6825-5p; hsa-miR-1343-3p; hsa-miR-4697-5p; hsa-miR-6721-5p; hsa-miR-1237-5p; hsa-miR-6738-5p
Annotations derived over miRTarBase (Gene Ontology)	cellular copper ion homeostasis GO0006878	under-represented	0.000687	0.000687	0.0842877	17.3802	6	hsa-miR-125b-1-3p; hsa-miR-6750-3p; hsa-miR-320c; hsa-miR-6838-5p; hsa-miR-1229-5p; hsa-miR-137-3p
Annotations derived over miRTarBase (Gene Ontology)	WW domain binding GO0050699	under-represented	0.000697	0.000697	0.0844708	20.2139	8	hsa-miR-371a-5p; hsa-miR-3173-3p; hsa-miR-6825-5p; hsa-miR-1343-5p; hsa-miR-6848-3p; hsa-miR-1914-5p; hsa-miR-6875-5p; hsa-miR-6738-5p
Annotations derived over miRTarBase (Gene Ontology)	bicellular tight junction assembly GO0070830	under-represented	0.000728	0.000728	0.0872277	25.5035	12	hsa-miR-4708-5p; hsa-miR-29b-3p; hsa-miR-4723-5p; hsa-miR-885-5p; hsa-miR-6771-5p; hsa-miR-371a-5p; hsa-miR-7111-5p; hsa-miR-4463; hsa-miR-5100; hsa-miR-1343-3p; hsa-miR-1224-5p; hsa-miR-1228-5p
Annotations derived over miRTarBase (Gene Ontology)	GAF domain binding GO0036004	over-represented	0.000817	0.000817	0.0956706	1.60578	7	hsa-miR-4723-5p; hsa-miR-4728-5p; hsa-miR-6785-5p; hsa-miR-1268b; hsa-miR-7111-5p; hsa-miR-3195; hsa-miR-6825-5p
Annotations derived over miRTarBase (Gene Ontology)	negative regulation of Rac protein signal transduction GO0035021	over-represented	0.000831	0.000831	0.0961868	2.07806	8	hsa-miR-6756-5p; hsa-miR-4723-5p; hsa-miR-3180-3p; hsa-miR-7111-5p; hsa-miR-3196; hsa-miR-6825-5p; hsa-miR-4697-5p; hsa-miR-1237-5p
Annotations derived over miRTarBase (Gene Ontology)	positive regulation of synaptic plasticity GO0031915	over-represented	0.000855	0.000855	0.0979122	7.41491	17	hsa-miR-128-1-5p; hsa-miR-4723-5p; hsa-miR-4728-5p; hsa-miR-6775-5p; hsa-miR-575; hsa-miR-744-5p; hsa-miR-6781-5p; hsa-miR-6784-5p; hsa-miR-6785-5p; hsa-miR-3180-3p; hsa-miR-7111-5p; hsa-miR-3196; hsa-miR-6825-5p; hsa-miR-1914-5p; hsa-miR-4697-5p; hsa-miR-1237-5p; hsa-miR-137-3p
Annotations derived over miRTarBase (Gene Ontology)	MyD88-independent toll-like receptor signaling pathway GO0002756	under-represented	0.000879	0.000879	0.0985496	18.5137	7	hsa-miR-6771-5p; hsa-miR-4649-5p; hsa-miR-6126; hsa-miR-508-5p; hsa-miR-1343-5p; hsa-miR-513b-5p; hsa-miR-137-3p
Annotations derived over miRTarBase (Gene Ontology)	positive regulation of endothelial cell proliferation GO0001938	under-represented	0.000895	0.000895	0.0992297	43.0726	27	hsa-miR-6895-5p; hsa-miR-125b-1-3p; hsa-miR-29b-3p; hsa-miR-6756-5p; hsa-miR-4728-5p; hsa-miR-6765-5p; hsa-miR-6785-5p; hsa-miR-4763-3p; hsa-miR-1268b; hsa-miR-17-3p; hsa-miR-7114-5p; hsa-miR-1303; hsa-miR-2113; hsa-miR-4497; hsa-miR-4463; hsa-miR-4294; hsa-miR-6126; hsa-miR-8063; hsa-miR-508-5p; hsa-miR-6821-5p; hsa-miR-6838-5p; hsa-miR-6837-5p; hsa-miR-1343-3p; hsa-miR-4685-5p; hsa-miR-642b-3p;…
Annotations derived over miRTarBase (Gene Ontology)	protein K29-linked deubiquitination GO0035523	under-represented	0.000959	0.000959	0.105246	15.491	5	hsa-miR-6742-5p; hsa-miR-29b-3p; hsa-miR-1303; hsa-miR-320c; hsa-miR-3692-5p
Annotations derived over miRTarBase (Gene Ontology)	MHC class I peptide loading complex GO0042824	over-represented	0.000988	0.000988	0.107219	10.2959	21	hsa-miR-5010-3p; hsa-miR-6756-5p; hsa-miR-4723-5p; hsa-miR-4728-5p; hsa-miR-744-5p; hsa-miR-4749-5p; hsa-miR-6785-5p; hsa-miR-4763-3p; hsa-miR-7111-5p; hsa-miR-1290; hsa-miR-2113; hsa-miR-3141; hsa-miR-4327; hsa-miR-6825-5p; hsa-miR-6837-5p; hsa-miR-1343-3p; hsa-miR-4685-5p; hsa-miR-4697-5p; hsa-miR-6721-5p; hsa-miR-1237-5p; hsa-miR-6738-5p
Annotations derived over miRTarBase (Gene Ontology)	ciliary basal body-plasma membrane docking GO0097711	under-represented	0.0010113	0.0010113	0.107741	54.7853	38	hsa-miR-5010-3p; hsa-miR-6756-5p; hsa-miR-4725-3p; hsa-miR-4726-3p; hsa-miR-4728-5p; hsa-miR-885-5p; hsa-miR-658; hsa-miR-575; hsa-miR-744-5p; hsa-miR-6780b-5p; hsa-miR-371a-5p; hsa-miR-6781-5p; hsa-miR-6785-5p; hsa-miR-3173-3p; hsa-miR-4763-3p; hsa-miR-1273c; hsa-miR-17-3p; hsa-miR-6805-3p; hsa-miR-320c; hsa-miR-3196; hsa-miR-3960; hsa-miR-4669; hsa-miR-4456; hsa-miR-4463; hsa-miR-4329; hsa-miR-…
Annotations derived over miRTarBase (Gene Ontology)	methyl-CpG binding GO0008327	under-represented	0.001013	0.001013	0.107741	22.4336	10	hsa-miR-4728-5p; hsa-miR-6785-5p; hsa-miR-3173-3p; hsa-miR-3619-5p; hsa-miR-320c; hsa-miR-4647; hsa-miR-6126; hsa-miR-663b; hsa-miR-508-5p; hsa-miR-1914-5p
Annotations derived over miRTarBase (Gene Ontology)	DNA geometric change GO0032392	under-represented	0.001024	0.001024	0.107813	12.2795	3	hsa-miR-6798-5p; hsa-miR-642b-3p; hsa-miR-513b-5p
Annotations derived over miRTarBase (Gene Ontology)	female pregnancy GO0007565	under-represented	0.0010372	0.0010372	0.108107	15.3966	5	hsa-miR-6895-5p; hsa-miR-4708-5p; hsa-miR-29b-3p; hsa-miR-885-3p; hsa-miR-744-5p
Annotations derived over miRTarBase (Gene Ontology)	vesicle organization GO0016050	under-represented	0.0010739	0.0010739	0.109733	21.0168	9	hsa-miR-4726-3p; hsa-miR-4728-5p; hsa-miR-575; hsa-miR-6785-5p; hsa-miR-4763-3p; hsa-miR-4649-5p; hsa-miR-4463; hsa-miR-1343-3p; hsa-miR-513b-5p
Annotations derived over miRTarBase (Gene Ontology)	steroid metabolic process GO0008202	under-represented	0.0010868	0.0010868	0.109977	16.8134	6	hsa-miR-4728-5p; hsa-miR-6785-5p; hsa-miR-4329; hsa-miR-4294; hsa-miR-508-5p; hsa-miR-513b-5p
Annotations derived over miRTarBase (Gene Ontology)	phosphatidylinositol biosynthetic process GO0006661	under-represented	0.0011119	0.0011119	0.110546	56.7217	40	hsa-miR-4708-5p; hsa-miR-1185-2-3p; hsa-miR-29b-3p; hsa-miR-6756-5p; hsa-miR-4723-5p; hsa-miR-4725-3p; hsa-miR-4728-5p; hsa-miR-6771-5p; hsa-miR-658; hsa-miR-575; hsa-miR-744-5p; hsa-miR-4749-5p; hsa-miR-6780b-5p; hsa-miR-371a-5p; hsa-miR-6785-5p; hsa-miR-3180-3p; hsa-miR-4763-3p; hsa-miR-17-3p; hsa-miR-7111-5p; hsa-miR-4649-5p; hsa-miR-1202; hsa-miR-1267; hsa-miR-1199-5p; hsa-miR-320c; hsa-miR-3…
Annotations derived over miRTarBase (Gene Ontology)	RAGE receptor binding GO0050786	under-represented	0.0011136	0.0011136	0.110546	12.185	3	hsa-miR-29b-3p; hsa-miR-6798-5p; hsa-miR-642b-3p
Annotations derived over miRTarBase (Gene Ontology)	zymogen granule exocytosis GO0070625	over-represented	0.0011292	0.0011292	0.110895	0.850117	5	hsa-miR-6742-5p; hsa-miR-4763-3p; hsa-miR-4497; hsa-miR-4767; hsa-miR-7704
Annotations derived over miRTarBase (Gene Ontology)	organic cation transport GO0015695	over-represented	0.0011384	0.0011384	0.110895	4.39227	12	hsa-miR-4723-5p; hsa-miR-4728-5p; hsa-miR-4749-5p; hsa-miR-6784-5p; hsa-miR-6785-5p; hsa-miR-7111-5p; hsa-miR-3960; hsa-miR-4730; hsa-miR-4655-5p; hsa-miR-6825-5p; hsa-miR-4667-5p; hsa-miR-1343-5p
Annotations derived over miRTarBase (Gene Ontology)	monooxygenase activity GO0004497	under-represented	0.0011612	0.0011612	0.112068	12.1378	3	hsa-miR-4294; hsa-miR-508-5p; hsa-miR-6838-5p
Annotations derived over miRTarBase (Gene Ontology)	regulation of protein localization to cell surface GO2000008	over-represented	0.0011984	0.0011984	0.113397	9.72912	20	hsa-miR-5010-3p; hsa-miR-4728-5p; hsa-miR-6765-5p; hsa-miR-885-5p; hsa-miR-658; hsa-miR-744-5p; hsa-miR-6785-5p; hsa-miR-3180-3p; hsa-miR-2113; hsa-miR-320c; hsa-miR-3196; hsa-miR-4767; hsa-miR-6821-5p; hsa-miR-6825-5p; hsa-miR-1343-5p; hsa-miR-6848-3p; hsa-miR-4697-5p; hsa-miR-6877-5p; hsa-miR-6721-5p; hsa-miR-1237-5p
Annotations derived over miRTarBase (Gene Ontology)	response to hypoxia GO0001666	under-represented	0.0012396	0.0012396	0.115056	54.4547	38	hsa-miR-4708-5p; hsa-miR-6742-5p; hsa-miR-29b-3p; hsa-miR-6756-5p; hsa-miR-4723-5p; hsa-miR-4726-3p; hsa-miR-4728-5p; hsa-miR-885-3p; hsa-miR-6775-5p; hsa-miR-658; hsa-miR-744-5p; hsa-miR-6785-5p; hsa-miR-3173-3p; hsa-miR-6791-5p; hsa-miR-3180-3p; hsa-miR-4763-3p; hsa-miR-7111-5p; hsa-miR-320c; hsa-miR-3196; hsa-miR-4641; hsa-miR-4497; hsa-miR-4456; hsa-miR-4463; hsa-miR-4294; hsa-miR-4655-5p; hs…
Annotations derived over miRTarBase (Gene Ontology)	misfolded protein binding GO0051787	under-represented	0.0012474	0.0012474	0.115056	32.1628	18	hsa-miR-6742-5p; hsa-miR-744-5p; hsa-miR-4749-5p; hsa-miR-1268b; hsa-miR-1290; hsa-miR-1199-5p; hsa-miR-8059; hsa-miR-8063; hsa-miR-508-5p; hsa-miR-6838-5p; hsa-miR-675-5p; hsa-miR-1343-3p; hsa-miR-1914-5p; hsa-miR-4697-5p; hsa-miR-6717-5p; hsa-miR-1228-5p; hsa-miR-1237-5p; hsa-miR-6735-3p
Annotations derived over miRTarBase (Gene Ontology)	protein kinase activity GO0004672	under-represented	0.0012603	0.0012603	0.115232	89.2623	74	hsa-miR-5010-3p; hsa-miR-4708-5p; hsa-miR-6742-5p; hsa-miR-1185-2-3p; hsa-miR-29b-3p; hsa-miR-6750-3p; hsa-miR-6756-5p; hsa-miR-4723-5p; hsa-miR-4725-3p; hsa-miR-4728-5p; hsa-miR-3158-5p; hsa-miR-885-3p; hsa-miR-885-5p; hsa-miR-6771-5p; hsa-miR-658; hsa-miR-575; hsa-miR-744-5p; hsa-miR-4749-5p; hsa-miR-6780b-5p; hsa-miR-371a-5p; hsa-miR-6785-5p; hsa-miR-3173-3p; hsa-miR-6791-5p; hsa-miR-6794-3p; …
Annotations derived over miRTarBase (Gene Ontology)	regulation of post-translational protein modification GO1901873	over-represented	0.0013079	0.0013079	0.115533	2.21975	8	hsa-miR-6784-5p; hsa-miR-7114-5p; hsa-miR-1202; hsa-miR-320c; hsa-miR-4655-5p; hsa-miR-6721-5p; hsa-miR-6735-3p; hsa-miR-6738-5p
Annotations derived over miRTarBase (Gene Ontology)	positive regulation of protein metabolic process GO0051247	under-represented	0.0013091	0.0013091	0.115533	15.1132	5	hsa-miR-744-5p; hsa-miR-371a-5p; hsa-miR-6838-5p; hsa-miR-1229-5p; hsa-miR-137-3p
Annotations derived over miRTarBase (Gene Ontology)	positive regulation of RIG-I signaling pathway GO1900246	over-represented	0.0013128	0.0013128	0.115533	7.69828	17	hsa-miR-4725-3p; hsa-miR-4728-5p; hsa-miR-885-5p; hsa-miR-4749-5p; hsa-miR-6780b-5p; hsa-miR-6785-5p; hsa-miR-3180-3p; hsa-miR-4763-3p; hsa-miR-3196; hsa-miR-3141; hsa-miR-6825-5p; hsa-miR-6838-5p; hsa-miR-3663-3p; hsa-miR-1224-5p; hsa-miR-6875-5p; hsa-miR-6721-5p; hsa-miR-6724-5p
Annotations derived over miRTarBase (Gene Ontology)	negative regulation of B cell proliferation GO0030889	under-represented	0.0013294	0.0013294	0.115533	10.2959	2	hsa-miR-6771-5p; hsa-miR-6794-3p
Annotations derived over miRTarBase (Gene Ontology)	chaperone cofactor-dependent protein refolding GO0051085	under-represented	0.0013317	0.0013317	0.115533	25.9286	13	hsa-miR-6742-5p; hsa-miR-4726-3p; hsa-miR-744-5p; hsa-miR-371a-5p; hsa-miR-1268b; hsa-miR-4641; hsa-miR-4294; hsa-miR-508-5p; hsa-miR-6821-5p; hsa-miR-6838-5p; hsa-miR-1343-3p; hsa-miR-1914-5p; hsa-miR-6735-3p
Annotations derived over miRTarBase (Gene Ontology)	protein tyrosine phosphatase activity GO0004725	under-represented	0.001343	0.001343	0.115533	51.1487	35	hsa-miR-4708-5p; hsa-miR-29b-3p; hsa-miR-6756-5p; hsa-miR-4723-5p; hsa-miR-4726-3p; hsa-miR-4728-5p; hsa-miR-6765-5p; hsa-miR-658; hsa-miR-575; hsa-miR-744-5p; hsa-miR-371a-5p; hsa-miR-6785-5p; hsa-miR-3173-3p; hsa-miR-6794-3p; hsa-miR-4763-3p; hsa-miR-1268b; hsa-miR-17-3p; hsa-miR-7111-5p; hsa-miR-6805-3p; hsa-miR-1303; hsa-miR-1202; hsa-miR-1267; hsa-miR-4497; hsa-miR-4329; hsa-miR-4730; hsa-mi…
Annotations derived over miRTarBase (Gene Ontology)	m7G5pppN diphosphatase activity GO0050072	under-represented	0.0013676	0.0013676	0.115533	17.9469	7	hsa-miR-4708-5p; hsa-miR-371a-5p; hsa-miR-6794-3p; hsa-miR-6805-3p; hsa-miR-1267; hsa-miR-4456; hsa-miR-5100
Annotations derived over miRTarBase (Gene Ontology)	embryonic morphogenesis GO0048598	under-represented	0.0013888	0.0013888	0.115533	10.2486	2	hsa-miR-3195; hsa-miR-6838-5p
Annotations derived over miRTarBase (Gene Ontology)	positive regulation of metanephric glomerulus development GO0072300	over-represented	0.0013891	0.0013891	0.115533	1.74746	7	hsa-miR-6775-5p; hsa-miR-744-5p; hsa-miR-4763-3p; hsa-miR-4649-5p; hsa-miR-4697-5p; hsa-miR-6721-5p; hsa-miR-1237-5p
Annotations derived over miRTarBase (Gene Ontology)	vesicle-mediated intercellular transport GO0110077	over-represented	0.0013891	0.0013891	0.115533	1.74746	7	hsa-miR-6742-5p; hsa-miR-7114-5p; hsa-miR-3195; hsa-miR-3141; hsa-miR-3960; hsa-miR-7704; hsa-miR-134-3p
Annotations derived over miRTarBase (Gene Ontology)	histone methyltransferase activity GO0042054	over-represented	0.0013966	0.0013966	0.115533	12.799	24	hsa-miR-5010-3p; hsa-miR-6895-5p; hsa-miR-6742-5p; hsa-miR-29b-3p; hsa-miR-6756-5p; hsa-miR-128-1-5p; hsa-miR-4723-5p; hsa-miR-4728-5p; hsa-miR-371a-5p; hsa-miR-6785-5p; hsa-miR-6794-3p; hsa-miR-4763-3p; hsa-miR-17-3p; hsa-miR-7111-5p; hsa-miR-1303; hsa-miR-2113; hsa-miR-320c; hsa-miR-4647; hsa-miR-6825-5p; hsa-miR-6838-5p; hsa-miR-3663-3p; hsa-miR-6877-5p; hsa-miR-6721-5p; hsa-miR-137-3p
Annotations derived over miRTarBase (Gene Ontology)	NADP-retinol dehydrogenase activity GO0052650	under-represented	0.0014508	0.0014508	0.118026	10.2014	2	hsa-miR-6742-5p; hsa-miR-6838-5p
Annotations derived over miRTarBase (Gene Ontology)	PDZ domain binding GO0030165	under-represented	0.0014945	0.0014945	0.118026	47.7482	32	hsa-miR-5010-3p; hsa-miR-4708-5p; hsa-miR-6742-5p; hsa-miR-29b-3p; hsa-miR-6756-5p; hsa-miR-4723-5p; hsa-miR-4728-5p; hsa-miR-885-3p; hsa-miR-4749-5p; hsa-miR-371a-5p; hsa-miR-6785-5p; hsa-miR-4763-3p; hsa-miR-17-3p; hsa-miR-3619-5p; hsa-miR-7111-5p; hsa-miR-1538; hsa-miR-1303; hsa-miR-1267; hsa-miR-2113; hsa-miR-3960; hsa-miR-4647; hsa-miR-4327; hsa-miR-7704; hsa-miR-8063; hsa-miR-6825-5p; hsa-m…
Annotations derived over miRTarBase (Gene Ontology)	adenosine receptor signaling pathway GO0001973	over-represented	0.0015084	0.0015084	0.118026	2.26698	8	hsa-miR-4749-5p; hsa-miR-3180-3p; hsa-miR-3196; hsa-miR-3960; hsa-miR-1343-5p; hsa-miR-4697-5p; hsa-miR-6875-5p; hsa-miR-1237-5p
Annotations derived over miRTarBase (Gene Ontology)	regulation of anion transport GO0044070	over-represented	0.0015122	0.0015122	0.118026	4.53396	12	hsa-miR-4728-5p; hsa-miR-658; hsa-miR-6785-5p; hsa-miR-3180-3p; hsa-miR-3196; hsa-miR-4767; hsa-miR-6821-5p; hsa-miR-6825-5p; hsa-miR-1343-5p; hsa-miR-4697-5p; hsa-miR-6877-5p; hsa-miR-1237-5p
Annotations derived over miRTarBase (Gene Ontology)	plasma membrane to endosome transport GO0048227	under-represented	0.001523	0.001523	0.118026	16.3884	6	hsa-miR-6756-5p; hsa-miR-4728-5p; hsa-miR-6785-5p; hsa-miR-5572; hsa-miR-6825-5p; hsa-miR-6738-5p
Annotations derived over miRTarBase (Gene Ontology)	positive regulation of endothelial cell chemotaxis GO2001028	under-represented	0.0015537	0.0015537	0.118026	11.8072	3	hsa-miR-1303; hsa-miR-6838-5p; hsa-miR-137-3p
Annotations derived over miRTarBase (Gene Ontology)	endocardial cushion to mesenchymal transition GO0090500	over-represented	0.0015553	0.0015553	0.118026	5.80913	14	hsa-miR-128-1-5p; hsa-miR-658; hsa-miR-371a-5p; hsa-miR-3180-3p; hsa-miR-4763-3p; hsa-miR-3196; hsa-miR-8063; hsa-miR-4697-5p; hsa-miR-1224-5p; hsa-miR-1228-5p; hsa-miR-6877-5p; hsa-miR-6721-5p; hsa-miR-6724-5p; hsa-miR-1237-5p
Annotations derived over miRTarBase (Gene Ontology)	regulation of innate immune response GO0045088	under-represented	0.0015812	0.0015812	0.118026	17.758	7	hsa-miR-6895-5p; hsa-miR-4726-3p; hsa-miR-575; hsa-miR-6781-5p; hsa-miR-508-5p; hsa-miR-6821-5p; hsa-miR-6848-3p
Annotations derived over miRTarBase (Gene Ontology)	chondrocyte proliferation GO0035988	under-represented	0.0015829	0.0015829	0.118026	10.1069	2	hsa-miR-29b-3p; hsa-miR-17-3p
Annotations derived over miRTarBase (Gene Ontology)	regulation of gene expression GO0010468	under-represented	0.001633	0.001633	0.118026	73.1101	57	hsa-miR-5010-3p; hsa-miR-4708-5p; hsa-miR-6742-5p; hsa-miR-29b-3p; hsa-miR-6756-5p; hsa-miR-128-1-5p; hsa-miR-4723-5p; hsa-miR-4725-3p; hsa-miR-4728-5p; hsa-miR-6765-5p; hsa-miR-885-3p; hsa-miR-6771-5p; hsa-miR-6775-5p; hsa-miR-575; hsa-miR-744-5p; hsa-miR-6780b-5p; hsa-miR-371a-5p; hsa-miR-6785-5p; hsa-miR-3173-3p; hsa-miR-6794-3p; hsa-miR-6798-5p; hsa-miR-4763-3p; hsa-miR-1268b; hsa-miR-3619-5p…
Annotations derived over miRTarBase (Gene Ontology)	metanephric distal convoluted tubule development GO0072221	over-represented	0.0016371	0.0016371	0.118026	1.79469	7	hsa-miR-6775-5p; hsa-miR-744-5p; hsa-miR-4763-3p; hsa-miR-4649-5p; hsa-miR-4697-5p; hsa-miR-6721-5p; hsa-miR-1237-5p
Annotations derived over miRTarBase (Gene Ontology)	negative regulation of apoptotic process involved in metanephric collecting duct development GO1900215	over-represented	0.0016371	0.0016371	0.118026	1.79469	7	hsa-miR-6775-5p; hsa-miR-744-5p; hsa-miR-4763-3p; hsa-miR-4649-5p; hsa-miR-4697-5p; hsa-miR-6721-5p; hsa-miR-1237-5p
Annotations derived over miRTarBase (Gene Ontology)	negative regulation of apoptotic process involved in metanephric nephron tubule development GO1900218	over-represented	0.0016371	0.0016371	0.118026	1.79469	7	hsa-miR-6775-5p; hsa-miR-744-5p; hsa-miR-4763-3p; hsa-miR-4649-5p; hsa-miR-4697-5p; hsa-miR-6721-5p; hsa-miR-1237-5p
Annotations derived over miRTarBase (Gene Ontology)	negative regulation of mesenchymal cell apoptotic process involved in metanephric nephron morphogenesis GO0072305	over-represented	0.0016371	0.0016371	0.118026	1.79469	7	hsa-miR-6775-5p; hsa-miR-744-5p; hsa-miR-4763-3p; hsa-miR-4649-5p; hsa-miR-4697-5p; hsa-miR-6721-5p; hsa-miR-1237-5p
Annotations derived over miRTarBase (Gene Ontology)	negative regulation of mesenchymal cell apoptotic process involved in metanephros development GO1900212	over-represented	0.0016371	0.0016371	0.118026	1.79469	7	hsa-miR-6775-5p; hsa-miR-744-5p; hsa-miR-4763-3p; hsa-miR-4649-5p; hsa-miR-4697-5p; hsa-miR-6721-5p; hsa-miR-1237-5p
Annotations derived over miRTarBase (Gene Ontology)	positive regulation of metanephric DCT cell differentiation GO2000594	over-represented	0.0016371	0.0016371	0.118026	1.79469	7	hsa-miR-6775-5p; hsa-miR-744-5p; hsa-miR-4763-3p; hsa-miR-4649-5p; hsa-miR-4697-5p; hsa-miR-6721-5p; hsa-miR-1237-5p
Annotations derived over miRTarBase (Gene Ontology)	pronephric field specification GO0039003	over-represented	0.0016371	0.0016371	0.118026	1.79469	7	hsa-miR-6775-5p; hsa-miR-744-5p; hsa-miR-4763-3p; hsa-miR-4649-5p; hsa-miR-4697-5p; hsa-miR-6721-5p; hsa-miR-1237-5p
Annotations derived over miRTarBase (Gene Ontology)	histone H4 deacetylation GO0070933	under-represented	0.0016532	0.0016532	0.118026	10.0597	2	hsa-miR-29b-3p; hsa-miR-675-5p
Annotations derived over miRTarBase (Gene Ontology)	polypeptide N-acetylgalactosaminyltransferase activity GO0004653	under-represented	0.0016532	0.0016532	0.118026	10.0597	2	hsa-miR-2113; hsa-miR-6838-5p
Annotations derived over miRTarBase (Gene Ontology)	positive regulation of cardiac muscle cell proliferation GO0060045	under-represented	0.0016893	0.0016893	0.119094	20.4028	9	hsa-miR-885-3p; hsa-miR-744-5p; hsa-miR-6791-5p; hsa-miR-4763-3p; hsa-miR-3619-5p; hsa-miR-320c; hsa-miR-4667-5p; hsa-miR-6838-5p; hsa-miR-1343-3p
Annotations derived over miRTarBase (Gene Ontology)	cellular response to morphine GO0071315	over-represented	0.0016911	0.0016911	0.119094	3.40047	10	hsa-miR-6742-5p; hsa-miR-6756-5p; hsa-miR-4723-5p; hsa-miR-4728-5p; hsa-miR-6785-5p; hsa-miR-7111-5p; hsa-miR-6825-5p; hsa-miR-4667-5p; hsa-miR-1224-5p; hsa-miR-6738-5p
Annotations derived over miRTarBase (Gene Ontology)	invadopodium GO0071437	over-represented	0.0017202	0.0017202	0.120332	12.2322	23	hsa-miR-6742-5p; hsa-miR-6746-3p; hsa-miR-29b-3p; hsa-miR-6756-5p; hsa-miR-4749-5p; hsa-miR-3180-3p; hsa-miR-6798-5p; hsa-miR-4763-3p; hsa-miR-17-3p; hsa-miR-3619-5p; hsa-miR-6802-5p; hsa-miR-6800-5p; hsa-miR-3196; hsa-miR-4294; hsa-miR-6837-5p; hsa-miR-1343-5p; hsa-miR-3663-3p; hsa-miR-4685-5p; hsa-miR-4697-5p; hsa-miR-6875-5p; hsa-miR-6721-5p; hsa-miR-1237-5p; hsa-miR-6738-5p
Annotations derived over miRTarBase (Gene Ontology)	prostaglandin-E synthase activity GO0050220	over-represented	0.0017958	0.0017958	0.124079	4.01444	11	hsa-miR-4728-5p; hsa-miR-744-5p; hsa-miR-6785-5p; hsa-miR-4763-3p; hsa-miR-4449; hsa-miR-7704; hsa-miR-8059; hsa-miR-6837-5p; hsa-miR-4685-5p; hsa-miR-6738-5p; hsa-miR-137-3p
Annotations derived over miRTarBase (Gene Ontology)	cellular response to fluid shear stress GO0071498	under-represented	0.0018031	0.0018031	0.124079	9.96526	2	hsa-miR-371a-5p; hsa-miR-8063
Annotations derived over miRTarBase (Gene Ontology)	peptidyl-threonine dephosphorylation GO0035970	under-represented	0.0018095	0.0018095	0.124079	20.3084	9	hsa-miR-6756-5p; hsa-miR-4728-5p; hsa-miR-3158-5p; hsa-miR-744-5p; hsa-miR-6785-5p; hsa-miR-1267; hsa-miR-6075; hsa-miR-6838-5p; hsa-miR-6848-3p
Annotations derived over miRTarBase (Gene Ontology)	negative regulation of mitochondrial membrane potential GO0010917	under-represented	0.0018568	0.0018568	0.126496	13.1768	4	hsa-miR-1185-2-3p; hsa-miR-6750-3p; hsa-miR-6805-3p; hsa-miR-8063
Annotations derived over miRTarBase (Gene Ontology)	negative regulation of vascular smooth muscle cell differentiation GO1905064	under-represented	0.001883	0.001883	0.127138	9.91803	2	hsa-miR-6895-5p; hsa-miR-29b-3p
Annotations derived over miRTarBase (Gene Ontology)	synaptobrevin 2-SNAP-25-syntaxin-3-complexin complex GO0070554	over-represented	0.0018935	0.0018935	0.127138	0.944575	5	hsa-miR-4763-3p; hsa-miR-3141; hsa-miR-3960; hsa-miR-4767; hsa-miR-6721-5p
Annotations derived over miRTarBase (Gene Ontology)	peptidyl-threonine autophosphorylation GO1990443	over-represented	0.0019029	0.0019029	0.127138	1.36963	6	hsa-miR-4723-5p; hsa-miR-4728-5p; hsa-miR-6785-5p; hsa-miR-7111-5p; hsa-miR-6825-5p; hsa-miR-6721-5p
Annotations derived over miRTarBase (Gene Ontology)	NAD+ binding GO0070403	under-represented	0.0019662	0.0019662	0.129142	9.8708	2	hsa-miR-885-5p; hsa-miR-371a-5p
Annotations derived over miRTarBase (Gene Ontology)	regulation of Golgi organization GO1903358	under-represented	0.0019726	0.0019726	0.129142	16.0578	6	hsa-miR-4728-5p; hsa-miR-658; hsa-miR-6785-5p; hsa-miR-1303; hsa-miR-6838-5p; hsa-miR-6848-3p
Annotations derived over miRTarBase (Gene Ontology)	parallel actin filament bundle assembly GO0030046	over-represented	0.0019824	0.0019824	0.129142	4.67564	12	hsa-miR-6746-3p; hsa-miR-29b-3p; hsa-miR-4749-5p; hsa-miR-3180-3p; hsa-miR-4763-3p; hsa-miR-17-3p; hsa-miR-3619-5p; hsa-miR-3196; hsa-miR-6837-5p; hsa-miR-3663-3p; hsa-miR-4685-5p; hsa-miR-6721-5p
Annotations derived over miRTarBase (Gene Ontology)	positive regulation of interleukin-1 beta secretion GO0050718	under-represented	0.0020428	0.0020428	0.130601	24.0394	12	hsa-miR-128-1-5p; hsa-miR-6765-5p; hsa-miR-658; hsa-miR-6781-5p; hsa-miR-6798-5p; hsa-miR-17-3p; hsa-miR-1267; hsa-miR-320c; hsa-miR-4647; hsa-miR-6825-5p; hsa-miR-1343-3p; hsa-miR-642b-3p
Annotations derived over miRTarBase (Gene Ontology)	extrinsic apoptotic signaling pathway GO0097191	under-represented	0.0020549	0.0020549	0.130601	27.7705	15	hsa-miR-5010-3p; hsa-miR-1185-2-3p; hsa-miR-29b-3p; hsa-miR-4726-3p; hsa-miR-6771-5p; hsa-miR-744-5p; hsa-miR-371a-5p; hsa-miR-3619-3p; hsa-miR-6802-5p; hsa-miR-4327; hsa-miR-675-5p; hsa-miR-3663-3p; hsa-miR-6871-3p; hsa-miR-6735-3p; hsa-miR-137-3p
Annotations derived over miRTarBase (Gene Ontology)	negative regulation of cell death GO0060548	under-represented	0.0020856	0.0020856	0.131746	41.703	27	hsa-miR-6742-5p; hsa-miR-3158-5p; hsa-miR-658; hsa-miR-744-5p; hsa-miR-4749-5p; hsa-miR-371a-5p; hsa-miR-3173-3p; hsa-miR-6798-5p; hsa-miR-4763-3p; hsa-miR-6800-5p; hsa-miR-1303; hsa-miR-1267; hsa-miR-4669; hsa-miR-508-5p; hsa-miR-6825-5p; hsa-miR-4667-5p; hsa-miR-6838-5p; hsa-miR-1343-5p; hsa-miR-6848-3p; hsa-miR-4697-5p; hsa-miR-1224-5p; hsa-miR-1228-5p; hsa-miR-6721-5p; hsa-miR-1237-5p; hsa-mi…
Annotations derived over miRTarBase (Gene Ontology)	negative regulation of cytolysis GO0045918	over-represented	0.0021113	0.0021113	0.131977	2.92818	9	hsa-miR-29b-3p; hsa-miR-6775-5p; hsa-miR-744-5p; hsa-miR-4763-3p; hsa-miR-4649-5p; hsa-miR-675-5p; hsa-miR-4697-5p; hsa-miR-6721-5p; hsa-miR-1237-5p
Annotations derived over miRTarBase (Gene Ontology)	dendritic cell chemotaxis GO0002407	under-represented	0.0021227	0.0021227	0.131977	15.9633	6	hsa-miR-4708-5p; hsa-miR-29b-3p; hsa-miR-6798-5p; hsa-miR-1303; hsa-miR-4294; hsa-miR-642b-3p
Annotations derived over miRTarBase (Gene Ontology)	autophagy of mitochondrion GO0000422	over-represented	0.0021272	0.0021272	0.131977	26.3064	40	hsa-miR-5010-3p; hsa-miR-6895-5p; hsa-miR-6756-5p; hsa-miR-4725-3p; hsa-miR-4728-5p; hsa-miR-3158-5p; hsa-miR-885-3p; hsa-miR-885-5p; hsa-miR-575; hsa-miR-744-5p; hsa-miR-6780b-5p; hsa-miR-6781-5p; hsa-miR-6785-5p; hsa-miR-6791-5p; hsa-miR-3180-3p; hsa-miR-6798-5p; hsa-miR-4763-3p; hsa-miR-17-3p; hsa-miR-3619-5p; hsa-miR-4649-5p; hsa-miR-1303; hsa-miR-2113; hsa-miR-320c; hsa-miR-3196; hsa-miR-429…
Annotations derived over miRTarBase (Gene Ontology)	early endosome lumen GO0031905	under-represented	0.0021591	0.0021591	0.132375	11.4294	3	hsa-miR-5010-3p; hsa-miR-744-5p; hsa-miR-2113
Annotations derived over miRTarBase (Gene Ontology)	nuclear-transcribed mRNA catabolic process GO0000956	under-represented	0.0021591	0.0021591	0.132375	11.4294	3	hsa-miR-744-5p; hsa-miR-320c; hsa-miR-6838-5p
Annotations derived over miRTarBase (Gene Ontology)	actin polymerization or depolymerization GO0008154	under-represented	0.0021869	0.0021869	0.133297	18.7026	8	hsa-miR-6756-5p; hsa-miR-4728-5p; hsa-miR-371a-5p; hsa-miR-6785-5p; hsa-miR-8059; hsa-miR-6848-3p; hsa-miR-1224-5p; hsa-miR-134-3p
Annotations derived over miRTarBase (Gene Ontology)	potassium ion transport GO0006813	under-represented	0.0022163	0.0022163	0.13353	33.6269	20	hsa-miR-4708-5p; hsa-miR-6756-5p; hsa-miR-4728-5p; hsa-miR-885-3p; hsa-miR-575; hsa-miR-371a-5p; hsa-miR-6785-5p; hsa-miR-3180-3p; hsa-miR-4763-3p; hsa-miR-3619-5p; hsa-miR-7114-5p; hsa-miR-1199-5p; hsa-miR-3196; hsa-miR-6075; hsa-miR-7704; hsa-miR-508-5p; hsa-miR-6821-5p; hsa-miR-6825-5p; hsa-miR-1343-3p; hsa-miR-642b-3p
Annotations derived over miRTarBase (Gene Ontology)	PERK-mediated unfolded protein response GO0036499	under-represented	0.0022378	0.0022378	0.133809	9.72912	2	hsa-miR-4647; hsa-miR-508-5p
Annotations derived over miRTarBase (Gene Ontology)	cellular sodium ion homeostasis GO0006883	under-represented	0.002249	0.002249	0.133809	11.3821	3	hsa-miR-4725-3p; hsa-miR-6780b-5p; hsa-miR-6848-3p
Annotations derived over miRTarBase (Gene Ontology)	tertiary granule membrane GO0070821	under-represented	0.0022595	0.0022595	0.133809	43.781	29	hsa-miR-4708-5p; hsa-miR-6756-5p; hsa-miR-4725-3p; hsa-miR-4726-3p; hsa-miR-4728-5p; hsa-miR-885-3p; hsa-miR-658; hsa-miR-744-5p; hsa-miR-6780b-5p; hsa-miR-371a-5p; hsa-miR-6785-5p; hsa-miR-3173-3p; hsa-miR-3180-3p; hsa-miR-7114-5p; hsa-miR-1303; hsa-miR-2113; hsa-miR-3196; hsa-miR-4647; hsa-miR-4641; hsa-miR-4463; hsa-miR-8059; hsa-miR-508-5p; hsa-miR-6821-5p; hsa-miR-6838-5p; hsa-miR-1343-3p; h…
Annotations derived over miRTarBase (Gene Ontology)	protein K33-linked deubiquitination GO1990168	under-represented	0.0023185	0.0023185	0.135704	14.4048	5	hsa-miR-6742-5p; hsa-miR-29b-3p; hsa-miR-1303; hsa-miR-320c; hsa-miR-3692-5p
Annotations derived over miRTarBase (Gene Ontology)	transferase activity GO0016740	under-represented	0.002321	0.002321	0.135704	22.5753	11	hsa-miR-6756-5p; hsa-miR-4723-5p; hsa-miR-4728-5p; hsa-miR-6771-5p; hsa-miR-6785-5p; hsa-miR-7111-5p; hsa-miR-1303; hsa-miR-1290; hsa-miR-4463; hsa-miR-6838-5p; hsa-miR-1229-5p
Annotations derived over miRTarBase (Gene Ontology)	negative regulation of NF-kappaB transcription factor activity GO0032088	under-represented	0.0023372	0.0023372	0.135704	44.8201	30	hsa-miR-29b-3p; hsa-miR-6756-5p; hsa-miR-128-1-5p; hsa-miR-4725-3p; hsa-miR-4728-5p; hsa-miR-6765-5p; hsa-miR-3158-5p; hsa-miR-885-5p; hsa-miR-6775-5p; hsa-miR-575; hsa-miR-744-5p; hsa-miR-6780b-5p; hsa-miR-371a-5p; hsa-miR-6781-5p; hsa-miR-6784-5p; hsa-miR-6785-5p; hsa-miR-17-3p; hsa-miR-6805-3p; hsa-miR-4647; hsa-miR-6126; hsa-miR-6076; hsa-miR-508-5p; hsa-miR-6825-5p; hsa-miR-4667-5p; hsa-miR-…
Annotations derived over miRTarBase (Gene Ontology)	SMAD protein complex GO0071141	under-represented	0.0023435	0.0023435	0.135704	18.6081	8	hsa-miR-1185-2-3p; hsa-miR-29b-3p; hsa-miR-4728-5p; hsa-miR-371a-5p; hsa-miR-6785-5p; hsa-miR-17-3p; hsa-miR-1267; hsa-miR-6721-5p
Annotations derived over miRTarBase (Gene Ontology)	histone H3-R2 methylation GO0034970	over-represented	0.0023667	0.0023667	0.136287	2.97541	9	hsa-miR-6895-5p; hsa-miR-6742-5p; hsa-miR-128-1-5p; hsa-miR-4728-5p; hsa-miR-6785-5p; hsa-miR-4763-3p; hsa-miR-6838-5p; hsa-miR-6877-5p; hsa-miR-6721-5p
Annotations derived over miRTarBase (Gene Ontology)	negative regulation of retinoic acid receptor signaling pathway GO0048387	over-represented	0.0023799	0.0023799	0.136294	8.83177	18	hsa-miR-6756-5p; hsa-miR-4723-5p; hsa-miR-4728-5p; hsa-miR-744-5p; hsa-miR-4749-5p; hsa-miR-6785-5p; hsa-miR-4763-3p; hsa-miR-7111-5p; hsa-miR-320c; hsa-miR-3141; hsa-miR-6825-5p; hsa-miR-6838-5p; hsa-miR-1343-3p; hsa-miR-4697-5p; hsa-miR-6721-5p; hsa-miR-1237-5p; hsa-miR-6738-5p; hsa-miR-137-3p
Annotations derived over miRTarBase (Gene Ontology)	vesicle transport along actin filament GO0030050	under-represented	0.0024072	0.0024072	0.136302	14.3575	5	hsa-miR-744-5p; hsa-miR-1538; hsa-miR-1303; hsa-miR-6838-5p; hsa-miR-6848-3p
Annotations derived over miRTarBase (Gene Ontology)	regulation of cilium assembly GO1902017	under-represented	0.0024133	0.0024133	0.136302	29.943	17	hsa-miR-4726-3p; hsa-miR-4728-5p; hsa-miR-6765-5p; hsa-miR-6771-5p; hsa-miR-658; hsa-miR-371a-5p; hsa-miR-6785-5p; hsa-miR-4763-3p; hsa-miR-1199-5p; hsa-miR-4647; hsa-miR-4497; hsa-miR-4463; hsa-miR-4329; hsa-miR-6126; hsa-miR-508-5p; hsa-miR-4667-5p; hsa-miR-6724-5p
Annotations derived over miRTarBase (Gene Ontology)	DNA damage response, detection of DNA damage GO0042769	under-represented	0.0024192	0.0024192	0.136302	33.4852	20	hsa-miR-1185-2-3p; hsa-miR-29b-3p; hsa-miR-4723-5p; hsa-miR-4728-5p; hsa-miR-6765-5p; hsa-miR-3158-5p; hsa-miR-575; hsa-miR-744-5p; hsa-miR-6785-5p; hsa-miR-17-3p; hsa-miR-7111-5p; hsa-miR-4649-5p; hsa-miR-1303; hsa-miR-1267; hsa-miR-4327; hsa-miR-8063; hsa-miR-508-5p; hsa-miR-6825-5p; hsa-miR-6738-5p; hsa-miR-137-3p
Annotations derived over miRTarBase (Gene Ontology)	metallopeptidase activity GO0008237	under-represented	0.0025267	0.0025267	0.14159	21.1585	10	hsa-miR-4708-5p; hsa-miR-29b-3p; hsa-miR-744-5p; hsa-miR-6794-3p; hsa-miR-1538; hsa-miR-1303; hsa-miR-4294; hsa-miR-6126; hsa-miR-1224-5p; hsa-miR-6724-5p
Annotations derived over miRTarBase (Gene Ontology)	positive regulation of inflammatory response to wounding GO0106016	over-represented	0.0025637	0.0025637	0.142305	3.58938	10	hsa-miR-29b-3p; hsa-miR-6756-5p; hsa-miR-4763-3p; hsa-miR-7114-5p; hsa-miR-320c; hsa-miR-4456; hsa-miR-6825-5p; hsa-miR-4667-5p; hsa-miR-1343-5p; hsa-miR-6875-5p
Annotations derived over miRTarBase (Gene Ontology)	metanephric loop of Henle development GO0072236	over-represented	0.0025668	0.0025668	0.142305	4.81733	12	hsa-miR-4728-5p; hsa-miR-885-3p; hsa-miR-658; hsa-miR-6785-5p; hsa-miR-3180-3p; hsa-miR-4763-3p; hsa-miR-1469; hsa-miR-3196; hsa-miR-3960; hsa-miR-6837-5p; hsa-miR-6848-3p; hsa-miR-4685-5p
Annotations derived over miRTarBase (Gene Ontology)	ventricular septum morphogenesis GO0060412	under-represented	0.0026555	0.0026555	0.146445	32.1628	19	hsa-miR-125b-1-3p; hsa-miR-1185-2-3p; hsa-miR-29b-3p; hsa-miR-4726-3p; hsa-miR-3158-5p; hsa-miR-885-3p; hsa-miR-4763-3p; hsa-miR-3619-5p; hsa-miR-1538; hsa-miR-1267; hsa-miR-4327; hsa-miR-6126; hsa-miR-663b; hsa-miR-8063; hsa-miR-6838-5p; hsa-miR-1343-3p; hsa-miR-6871-3p; hsa-miR-6735-3p; hsa-miR-137-3p
Annotations derived over miRTarBase (Gene Ontology)	cellular response to acidic pH GO0071468	over-represented	0.002676	0.002676	0.146798	7.50937	16	hsa-miR-4725-3p; hsa-miR-4728-5p; hsa-miR-658; hsa-miR-6780b-5p; hsa-miR-6785-5p; hsa-miR-3180-3p; hsa-miR-6800-5p; hsa-miR-3196; hsa-miR-4767; hsa-miR-508-5p; hsa-miR-6821-5p; hsa-miR-6825-5p; hsa-miR-1343-5p; hsa-miR-4697-5p; hsa-miR-6877-5p; hsa-miR-1237-5p
Annotations derived over miRTarBase (Gene Ontology)	positive regulation of erythrocyte differentiation GO0045648	under-represented	0.0027352	0.0027352	0.148651	30.9348	18	hsa-miR-29b-3p; hsa-miR-4726-3p; hsa-miR-744-5p; hsa-miR-371a-5p; hsa-miR-1202; hsa-miR-1267; hsa-miR-1181; hsa-miR-320c; hsa-miR-4463; hsa-miR-4294; hsa-miR-6838-5p; hsa-miR-6837-5p; hsa-miR-4685-5p; hsa-miR-6871-3p; hsa-miR-513b-5p; hsa-miR-6735-3p; hsa-miR-6738-5p; hsa-miR-137-3p
Annotations derived over miRTarBase (Gene Ontology)	lysosomal lumen GO0043202	under-represented	0.0027411	0.0027411	0.148651	43.4504	29	hsa-miR-5010-3p; hsa-miR-6895-5p; hsa-miR-6746-3p; hsa-miR-6756-5p; hsa-miR-4723-5p; hsa-miR-4725-3p; hsa-miR-4726-3p; hsa-miR-4728-5p; hsa-miR-885-5p; hsa-miR-658; hsa-miR-744-5p; hsa-miR-6780b-5p; hsa-miR-371a-5p; hsa-miR-6785-5p; hsa-miR-6791-5p; hsa-miR-17-3p; hsa-miR-3619-5p; hsa-miR-7111-5p; hsa-miR-4294; hsa-miR-4767; hsa-miR-508-5p; hsa-miR-6825-5p; hsa-miR-4667-5p; hsa-miR-6838-5p; hsa-m…
Gene Ontology (miRWalk)	GO0046966 thyroid hormone receptor binding	over-represented	0.0027447	0.0027447	0.692877	1.63884	6	hsa-miR-29b-3p; hsa-miR-744-5p; hsa-miR-17-3p; hsa-miR-1303; hsa-miR-1914-5p; hsa-miR-1224-5p
Annotations derived over miRTarBase (Gene Ontology)	pattern specification process GO0007389	under-represented	0.002773	0.002773	0.148651	9.49297	2	hsa-miR-744-5p; hsa-miR-5572
Annotations derived over miRTarBase (Gene Ontology)	nuclear telomere cap complex GO0000783	under-represented	0.0027955	0.0027955	0.148651	14.1686	5	hsa-miR-4726-3p; hsa-miR-4728-5p; hsa-miR-6785-5p; hsa-miR-508-5p; hsa-miR-1228-5p
Annotations derived over miRTarBase (Gene Ontology)	positive regulation of myoblast differentiation GO0045663	under-represented	0.0028094	0.0028094	0.148651	19.6944	9	hsa-miR-1185-2-3p; hsa-miR-3158-5p; hsa-miR-371a-5p; hsa-miR-1267; hsa-miR-3196; hsa-miR-4327; hsa-miR-4294; hsa-miR-642b-3p; hsa-miR-513b-5p
Annotations derived over miRTarBase (Gene Ontology)	negative regulation of NK T cell proliferation GO0051141	over-represented	0.0028305	0.0028305	0.148651	3.63661	10	hsa-miR-4728-5p; hsa-miR-885-3p; hsa-miR-6785-5p; hsa-miR-3180-3p; hsa-miR-6798-5p; hsa-miR-3196; hsa-miR-3960; hsa-miR-4281; hsa-miR-6825-5p; hsa-miR-6871-3p
Annotations derived over miRTarBase (Gene Ontology)	positive regulation of AMPA receptor activity GO2000969	over-represented	0.0028305	0.0028305	0.148651	3.63661	10	hsa-miR-6742-5p; hsa-miR-128-1-5p; hsa-miR-6781-5p; hsa-miR-7114-5p; hsa-miR-3195; hsa-miR-3141; hsa-miR-3960; hsa-miR-7704; hsa-miR-134-3p; hsa-miR-6738-5p
Annotations derived over miRTarBase (Gene Ontology)	positive regulation of SREBP signaling pathway GO2000640	over-represented	0.0028305	0.0028305	0.148651	3.63661	10	hsa-miR-4728-5p; hsa-miR-885-3p; hsa-miR-6785-5p; hsa-miR-3180-3p; hsa-miR-6798-5p; hsa-miR-3196; hsa-miR-3960; hsa-miR-4281; hsa-miR-6825-5p; hsa-miR-6871-3p
Annotations derived over miRTarBase (Gene Ontology)	mitochondrial fusion GO0008053	under-represented	0.0028381	0.0028381	0.148651	15.5855	6	hsa-miR-4728-5p; hsa-miR-744-5p; hsa-miR-6785-5p; hsa-miR-3619-5p; hsa-miR-1199-5p; hsa-miR-508-5p
Annotations derived over miRTarBase (Gene Ontology)	ureter development GO0072189	over-represented	0.0028631	0.0028631	0.149211	4.25059	11	hsa-miR-5010-3p; hsa-miR-6775-5p; hsa-miR-744-5p; hsa-miR-4763-3p; hsa-miR-4649-5p; hsa-miR-2113; hsa-miR-6848-3p; hsa-miR-4697-5p; hsa-miR-6721-5p; hsa-miR-6724-5p; hsa-miR-1237-5p
Annotations derived over miRTarBase (Gene Ontology)	regulation of inflammatory response GO0050727	under-represented	0.0030089	0.0030089	0.156027	34.2881	21	hsa-miR-6756-5p; hsa-miR-4728-5p; hsa-miR-6771-5p; hsa-miR-575; hsa-miR-744-5p; hsa-miR-6785-5p; hsa-miR-3180-3p; hsa-miR-1273c; hsa-miR-1303; hsa-miR-1181; hsa-miR-320c; hsa-miR-3196; hsa-miR-4329; hsa-miR-4294; hsa-miR-508-5p; hsa-miR-6821-5p; hsa-miR-6848-3p; hsa-miR-4697-5p; hsa-miR-1237-5p; hsa-miR-6738-5p; hsa-miR-137-3p
Annotations derived over miRTarBase (Gene Ontology)	establishment of apicalbasal cell polarity GO0035089	over-represented	0.0030294	0.0030294	0.156273	4.91179	12	hsa-miR-6746-3p; hsa-miR-29b-3p; hsa-miR-4749-5p; hsa-miR-3180-3p; hsa-miR-4763-3p; hsa-miR-17-3p; hsa-miR-3619-5p; hsa-miR-3196; hsa-miR-6837-5p; hsa-miR-3663-3p; hsa-miR-4685-5p; hsa-miR-6721-5p
Annotations derived over miRTarBase (Gene Ontology)	detection of virus GO0009597	over-represented	0.0030443	0.0030443	0.156273	7.60383	16	hsa-miR-29b-3p; hsa-miR-4725-3p; hsa-miR-4728-5p; hsa-miR-4749-5p; hsa-miR-6780b-5p; hsa-miR-6785-5p; hsa-miR-3180-3p; hsa-miR-3196; hsa-miR-3141; hsa-miR-6825-5p; hsa-miR-6838-5p; hsa-miR-3663-3p; hsa-miR-1224-5p; hsa-miR-6875-5p; hsa-miR-6724-5p; hsa-miR-137-3p
Annotations derived over miRTarBase (Gene Ontology)	histone mRNA catabolic process GO0071044	under-represented	0.0030822	0.0030822	0.156273	18.2303	8	hsa-miR-885-5p; hsa-miR-6771-5p; hsa-miR-658; hsa-miR-371a-5p; hsa-miR-4641; hsa-miR-4497; hsa-miR-4294; hsa-miR-137-3p
Annotations derived over miRTarBase (Gene Ontology)	protein K11-linked deubiquitination GO0035871	under-represented	0.0030894	0.0030894	0.156273	23.4254	12	hsa-miR-6742-5p; hsa-miR-29b-3p; hsa-miR-658; hsa-miR-1303; hsa-miR-320c; hsa-miR-8063; hsa-miR-508-5p; hsa-miR-675-5p; hsa-miR-642b-3p; hsa-miR-3692-5p; hsa-miR-6721-5p; hsa-miR-513b-5p
Annotations derived over miRTarBase (Gene Ontology)	regulation of mitotic spindle organization GO0060236	over-represented	0.0031157	0.0031157	0.156273	9.77635	19	hsa-miR-6756-5p; hsa-miR-744-5p; hsa-miR-4749-5p; hsa-miR-3180-3p; hsa-miR-6798-5p; hsa-miR-17-3p; hsa-miR-6800-5p; hsa-miR-1267; hsa-miR-1199-5p; hsa-miR-320c; hsa-miR-3196; hsa-miR-4767; hsa-miR-675-5p; hsa-miR-6848-3p; hsa-miR-1914-5p; hsa-miR-4697-5p; hsa-miR-1224-5p; hsa-miR-6721-5p; hsa-miR-1237-5p
Annotations derived over miRTarBase (Gene Ontology)	regulation of cell growth by extracellular stimulus GO0001560	over-represented	0.003119	0.003119	0.156273	3.68384	10	hsa-miR-6742-5p; hsa-miR-6756-5p; hsa-miR-4723-5p; hsa-miR-4728-5p; hsa-miR-6785-5p; hsa-miR-7111-5p; hsa-miR-6825-5p; hsa-miR-4667-5p; hsa-miR-1224-5p; hsa-miR-6738-5p
Annotations derived over miRTarBase (Gene Ontology)	regulation of long-term synaptic depression GO1900452	over-represented	0.0031283	0.0031283	0.156273	4.29781	11	hsa-miR-6742-5p; hsa-miR-128-1-5p; hsa-miR-6781-5p; hsa-miR-7114-5p; hsa-miR-3195; hsa-miR-3141; hsa-miR-3960; hsa-miR-7704; hsa-miR-8063; hsa-miR-134-3p; hsa-miR-6738-5p
Annotations derived over miRTarBase (Gene Ontology)	positive regulation of interleukin-6 production GO0032755	under-represented	0.0031583	0.0031583	0.156273	25.8813	14	hsa-miR-4726-3p; hsa-miR-4728-5p; hsa-miR-6765-5p; hsa-miR-744-5p; hsa-miR-6798-5p; hsa-miR-17-3p; hsa-miR-3619-3p; hsa-miR-320c; hsa-miR-675-5p; hsa-miR-6848-3p; hsa-miR-642b-3p; hsa-miR-6875-5p; hsa-miR-6738-5p; hsa-miR-137-3p
Annotations derived over miRTarBase (Gene Ontology)	negative regulation of trophoblast cell migration GO1901164	over-represented	0.0031969	0.0031969	0.156273	9.06792	18	hsa-miR-6756-5p; hsa-miR-4723-5p; hsa-miR-4728-5p; hsa-miR-4749-5p; hsa-miR-6785-5p; hsa-miR-6794-3p; hsa-miR-4763-3p; hsa-miR-7111-5p; hsa-miR-3141; hsa-miR-4647; hsa-miR-8059; hsa-miR-8063; hsa-miR-6825-5p; hsa-miR-1343-3p; hsa-miR-4697-5p; hsa-miR-6721-5p; hsa-miR-1237-5p; hsa-miR-6738-5p
Annotations derived over miRTarBase (Gene Ontology)	smooth muscle tissue development GO0048745	over-represented	0.0032316	0.0032316	0.156273	1.51132	6	hsa-miR-658; hsa-miR-3180-3p; hsa-miR-4763-3p; hsa-miR-3196; hsa-miR-1228-5p; hsa-miR-6721-5p
Annotations derived over miRTarBase (Gene Ontology)	chemoattractant activity GO0042056	under-represented	0.0032444	0.0032444	0.156273	29.4707	17	hsa-miR-5010-3p; hsa-miR-6895-5p; hsa-miR-29b-3p; hsa-miR-6756-5p; hsa-miR-744-5p; hsa-miR-6791-5p; hsa-miR-6798-5p; hsa-miR-4763-3p; hsa-miR-1303; hsa-miR-4497; hsa-miR-4329; hsa-miR-508-5p; hsa-miR-6838-5p; hsa-miR-642b-3p; hsa-miR-1228-5p; hsa-miR-6871-3p; hsa-miR-6875-5p
Annotations derived over miRTarBase (Gene Ontology)	fatty acid binding GO0005504	under-represented	0.0032762	0.0032762	0.156273	15.3966	6	hsa-miR-6742-5p; hsa-miR-29b-3p; hsa-miR-6756-5p; hsa-miR-371a-5p; hsa-miR-4647; hsa-miR-3692-5p
Annotations derived over miRTarBase (Gene Ontology)	mesodermal cell fate specification GO0007501	over-represented	0.003278	0.003278	0.156273	2.55035	8	hsa-miR-6775-5p; hsa-miR-744-5p; hsa-miR-4763-3p; hsa-miR-4649-5p; hsa-miR-8063; hsa-miR-4697-5p; hsa-miR-6721-5p; hsa-miR-1237-5p
Annotations derived over miRTarBase (Gene Ontology)	nucleotide-excision repair, preincision complex assembly GO0006294	under-represented	0.0032813	0.0032813	0.156273	20.7806	10	hsa-miR-4708-5p; hsa-miR-371a-5p; hsa-miR-4649-5p; hsa-miR-1303; hsa-miR-4294; hsa-miR-508-5p; hsa-miR-6838-5p; hsa-miR-675-5p; hsa-miR-1229-5p; hsa-miR-137-3p
Annotations derived over miRTarBase (Gene Ontology)	fructosamine-3-kinase activity GO0030387	over-represented	0.0032835	0.0032835	0.156273	3.1171	9	hsa-miR-4723-5p; hsa-miR-4725-3p; hsa-miR-6780b-5p; hsa-miR-6798-5p; hsa-miR-4763-3p; hsa-miR-7111-5p; hsa-miR-7704; hsa-miR-6717-5p; hsa-miR-6875-5p
Annotations derived over miRTarBase (Gene Ontology)	fructosamine metabolic process GO0030389	over-represented	0.0032835	0.0032835	0.156273	3.1171	9	hsa-miR-4723-5p; hsa-miR-4725-3p; hsa-miR-6780b-5p; hsa-miR-6798-5p; hsa-miR-4763-3p; hsa-miR-7111-5p; hsa-miR-7704; hsa-miR-6717-5p; hsa-miR-6875-5p
Annotations derived over miRTarBase (Gene Ontology)	fructoselysine metabolic process GO0030393	over-represented	0.0032835	0.0032835	0.156273	3.1171	9	hsa-miR-4723-5p; hsa-miR-4725-3p; hsa-miR-6780b-5p; hsa-miR-6798-5p; hsa-miR-4763-3p; hsa-miR-7111-5p; hsa-miR-7704; hsa-miR-6717-5p; hsa-miR-6875-5p
Annotations derived over miRTarBase (Gene Ontology)	protein deglycation GO0036525	over-represented	0.0032835	0.0032835	0.156273	3.1171	9	hsa-miR-4723-5p; hsa-miR-4725-3p; hsa-miR-6780b-5p; hsa-miR-6798-5p; hsa-miR-4763-3p; hsa-miR-7111-5p; hsa-miR-7704; hsa-miR-6717-5p; hsa-miR-6875-5p
Annotations derived over miRTarBase (Gene Ontology)	Z disc GO0030018	under-represented	0.0033147	0.0033147	0.156922	43.1198	29	hsa-miR-5010-3p; hsa-miR-1185-2-3p; hsa-miR-4725-3p; hsa-miR-4726-3p; hsa-miR-4728-5p; hsa-miR-575; hsa-miR-6780b-5p; hsa-miR-371a-5p; hsa-miR-6785-5p; hsa-miR-6791-5p; hsa-miR-6794-3p; hsa-miR-4763-3p; hsa-miR-3619-5p; hsa-miR-1267; hsa-miR-2113; hsa-miR-4641; hsa-miR-4497; hsa-miR-4463; hsa-miR-4294; hsa-miR-5572; hsa-miR-508-5p; hsa-miR-6825-5p; hsa-miR-6838-5p; hsa-miR-1343-5p; hsa-miR-6848-3…
Annotations derived over miRTarBase (Gene Ontology)	90S preribosome GO0030686	under-represented	0.0033272	0.0033272	0.156922	12.4684	4	hsa-miR-4726-3p; hsa-miR-371a-5p; hsa-miR-1303; hsa-miR-508-5p
Annotations derived over miRTarBase (Gene Ontology)	fatty acid beta-oxidation GO0006635	under-represented	0.0033649	0.0033649	0.157556	13.9325	5	hsa-miR-29b-3p; hsa-miR-4728-5p; hsa-miR-6785-5p; hsa-miR-5100; hsa-miR-6838-5p
Annotations derived over miRTarBase (Gene Ontology)	central nervous system vasculogenesis GO0022009	over-represented	0.0034129	0.0034129	0.157556	4.34504	11	hsa-miR-4728-5p; hsa-miR-658; hsa-miR-6785-5p; hsa-miR-3180-3p; hsa-miR-4763-3p; hsa-miR-3196; hsa-miR-6837-5p; hsa-miR-6848-3p; hsa-miR-4685-5p; hsa-miR-1228-5p; hsa-miR-6721-5p
Annotations derived over miRTarBase (Gene Ontology)	peptidyl-threonine phosphorylation GO0018107	under-represented	0.0034289	0.0034289	0.157556	57.9024	43	hsa-miR-5010-3p; hsa-miR-4708-5p; hsa-miR-1185-2-3p; hsa-miR-29b-3p; hsa-miR-6756-5p; hsa-miR-4723-5p; hsa-miR-4725-3p; hsa-miR-4726-3p; hsa-miR-4728-5p; hsa-miR-6765-5p; hsa-miR-3158-5p; hsa-miR-744-5p; hsa-miR-4749-5p; hsa-miR-6780b-5p; hsa-miR-371a-5p; hsa-miR-6785-5p; hsa-miR-3173-3p; hsa-miR-3180-3p; hsa-miR-6798-5p; hsa-miR-1268b; hsa-miR-17-3p; hsa-miR-6802-5p; hsa-miR-6800-5p; hsa-miR-711…
Annotations derived over miRTarBase (Gene Ontology)	interleukin-17 secretion GO0072615	over-represented	0.0034307	0.0034307	0.157556	3.73107	10	hsa-miR-4728-5p; hsa-miR-885-3p; hsa-miR-6785-5p; hsa-miR-3180-3p; hsa-miR-6798-5p; hsa-miR-3196; hsa-miR-3960; hsa-miR-4281; hsa-miR-6825-5p; hsa-miR-6871-3p
Annotations derived over miRTarBase (Gene Ontology)	cellular response to reactive oxygen species GO0034614	under-represented	0.0034394	0.0034394	0.157556	29.3763	17	hsa-miR-4708-5p; hsa-miR-29b-3p; hsa-miR-4725-3p; hsa-miR-4726-3p; hsa-miR-4728-5p; hsa-miR-744-5p; hsa-miR-6780b-5p; hsa-miR-6785-5p; hsa-miR-6791-5p; hsa-miR-6794-3p; hsa-miR-1268b; hsa-miR-1290; hsa-miR-4294; hsa-miR-5100; hsa-miR-8063; hsa-miR-3692-5p; hsa-miR-137-3p
Annotations derived over miRTarBase (Gene Ontology)	positive regulation of chemokine production GO0032722	under-represented	0.0034444	0.0034444	0.157556	16.719	7	hsa-miR-4726-3p; hsa-miR-3619-3p; hsa-miR-6805-3p; hsa-miR-4463; hsa-miR-4294; hsa-miR-8063; hsa-miR-137-3p
Annotations derived over miRTarBase (Gene Ontology)	neurotransmitter secretion GO0007269	over-represented	0.0034465	0.0034465	0.157556	20.9696	33	hsa-miR-6756-5p; hsa-miR-128-1-5p; hsa-miR-4723-5p; hsa-miR-4728-5p; hsa-miR-885-3p; hsa-miR-6775-5p; hsa-miR-575; hsa-miR-744-5p; hsa-miR-371a-5p; hsa-miR-6781-5p; hsa-miR-6785-5p; hsa-miR-6791-5p; hsa-miR-4763-3p; hsa-miR-3619-5p; hsa-miR-7111-5p; hsa-miR-7114-5p; hsa-miR-1538; hsa-miR-1202; hsa-miR-1267; hsa-miR-3141; hsa-miR-3960; hsa-miR-4647; hsa-miR-4641; hsa-miR-4767; hsa-miR-8059; hsa-mi…
Annotations derived over miRTarBase (Gene Ontology)	RNA polymerase II CTD heptapeptide repeat kinase activity GO0008353	under-represented	0.003522	0.003522	0.158892	21.9614	11	hsa-miR-4708-5p; hsa-miR-4725-3p; hsa-miR-658; hsa-miR-744-5p; hsa-miR-6780b-5p; hsa-miR-6794-3p; hsa-miR-1268b; hsa-miR-4647; hsa-miR-508-5p; hsa-miR-6838-5p; hsa-miR-6848-3p
Annotations derived over miRTarBase (Gene Ontology)	negative regulation of glucokinase activity GO0033132	over-represented	0.0035367	0.0035367	0.158892	11.3821	21	hsa-miR-6742-5p; hsa-miR-1185-2-3p; hsa-miR-6756-5p; hsa-miR-4725-3p; hsa-miR-658; hsa-miR-6780b-5p; hsa-miR-3173-3p; hsa-miR-3180-3p; hsa-miR-6798-5p; hsa-miR-4763-3p; hsa-miR-4649-5p; hsa-miR-1303; hsa-miR-1290; hsa-miR-3196; hsa-miR-3141; hsa-miR-8059; hsa-miR-4667-5p; hsa-miR-4697-5p; hsa-miR-6871-3p; hsa-miR-6721-5p; hsa-miR-1237-5p
Annotations derived over miRTarBase (Gene Ontology)	4 iron, 4 sulfur cluster binding GO0051539	under-represented	0.0036221	0.0036221	0.160775	13.838	5	hsa-miR-4708-5p; hsa-miR-658; hsa-miR-6794-3p; hsa-miR-4294; hsa-miR-1914-5p
Annotations derived over miRTarBase (Gene Ontology)	endoplasmic reticulum mannose trimming GO1904380	under-represented	0.0036496	0.0036496	0.160775	17.9941	8	hsa-miR-29b-3p; hsa-miR-4728-5p; hsa-miR-6785-5p; hsa-miR-3173-3p; hsa-miR-8059; hsa-miR-508-5p; hsa-miR-1343-3p; hsa-miR-137-3p
Annotations derived over miRTarBase (Gene Ontology)	sister chromatid cohesion GO0007062	under-represented	0.0036557	0.0036557	0.160775	26.8731	15	hsa-miR-6895-5p; hsa-miR-6742-5p; hsa-miR-4723-5p; hsa-miR-4725-3p; hsa-miR-4728-5p; hsa-miR-744-5p; hsa-miR-6780b-5p; hsa-miR-6785-5p; hsa-miR-3173-3p; hsa-miR-6798-5p; hsa-miR-7111-5p; hsa-miR-1303; hsa-miR-6875-5p; hsa-miR-6721-5p; hsa-miR-137-3p
Annotations derived over miRTarBase (Gene Ontology)	distal axon GO0150034	over-represented	0.003687	0.003687	0.161468	2.59758	8	hsa-miR-6775-5p; hsa-miR-4763-3p; hsa-miR-1538; hsa-miR-3141; hsa-miR-3960; hsa-miR-4767; hsa-miR-6825-5p; hsa-miR-6721-5p
Annotations derived over miRTarBase (Gene Ontology)	positive regulation of bone resorption GO0045780	over-represented	0.0037156	0.0037156	0.161563	10.6737	20	hsa-miR-6756-5p; hsa-miR-4723-5p; hsa-miR-4725-3p; hsa-miR-6780b-5p; hsa-miR-6791-5p; hsa-miR-1268b; hsa-miR-17-3p; hsa-miR-7111-5p; hsa-miR-1303; hsa-miR-4463; hsa-miR-4655-5p; hsa-miR-7704; hsa-miR-6821-5p; hsa-miR-6825-5p; hsa-miR-1343-3p; hsa-miR-1343-5p; hsa-miR-6848-3p; hsa-miR-4697-5p; hsa-miR-642b-3p; hsa-miR-1237-5p
Annotations derived over miRTarBase (Gene Ontology)	positive regulation of CD4-positive, alpha-beta T cell proliferation GO2000563	under-represented	0.003734	0.003734	0.161563	9.16237	2	hsa-miR-1185-2-3p; hsa-miR-6126
Annotations derived over miRTarBase (Gene Ontology)	positive regulation of viral genome replication GO0045070	under-represented	0.0037495	0.0037495	0.161563	31.596	19	hsa-miR-5010-3p; hsa-miR-6756-5p; hsa-miR-4723-5p; hsa-miR-4728-5p; hsa-miR-3158-5p; hsa-miR-744-5p; hsa-miR-6785-5p; hsa-miR-4763-3p; hsa-miR-17-3p; hsa-miR-7111-5p; hsa-miR-1290; hsa-miR-4456; hsa-miR-8059; hsa-miR-6838-5p; hsa-miR-1343-3p; hsa-miR-1343-5p; hsa-miR-1224-5p; hsa-miR-6721-5p; hsa-miR-6738-5p
Annotations derived over miRTarBase (Gene Ontology)	error-prone translesion synthesis GO0042276	under-represented	0.0037576	0.0037576	0.161563	13.7908	5	hsa-miR-5010-3p; hsa-miR-6765-5p; hsa-miR-4649-5p; hsa-miR-2113; hsa-miR-508-5p
Annotations derived over miRTarBase (Gene Ontology)	SUMO-specific endopeptidase activity GO0070139	over-represented	0.0037666	0.0037666	0.161563	3.7783	10	hsa-miR-6756-5p; hsa-miR-4723-5p; hsa-miR-4725-3p; hsa-miR-4728-5p; hsa-miR-744-5p; hsa-miR-4749-5p; hsa-miR-6780b-5p; hsa-miR-6785-5p; hsa-miR-7111-5p; hsa-miR-6825-5p
Annotations derived over miRTarBase (Gene Ontology)	ribosomal large subunit biogenesis GO0042273	under-represented	0.0037858	0.0037858	0.161718	25.598	14	hsa-miR-125b-1-3p; hsa-miR-4728-5p; hsa-miR-3158-5p; hsa-miR-885-3p; hsa-miR-6771-5p; hsa-miR-371a-5p; hsa-miR-6785-5p; hsa-miR-3173-3p; hsa-miR-17-3p; hsa-miR-4783-3p; hsa-miR-3960; hsa-miR-508-5p; hsa-miR-6838-5p; hsa-miR-6848-3p
Annotations derived over miRTarBase (Gene Ontology)	signaling adaptor activity GO0035591	over-represented	0.0038736	0.0038736	0.16373	8.50117	17	hsa-miR-5010-3p; hsa-miR-29b-3p; hsa-miR-6756-5p; hsa-miR-4728-5p; hsa-miR-885-3p; hsa-miR-575; hsa-miR-744-5p; hsa-miR-6785-5p; hsa-miR-6805-3p; hsa-miR-1303; hsa-miR-2113; hsa-miR-320c; hsa-miR-4641; hsa-miR-6825-5p; hsa-miR-4667-5p; hsa-miR-6838-5p; hsa-miR-1229-5p
Annotations derived over miRTarBase (Gene Ontology)	positive regulation of endoplasmic reticulum stress-induced intrinsic apoptotic signaling pathway GO1902237	under-represented	0.0038769	0.0038769	0.16373	12.2795	4	hsa-miR-1185-2-3p; hsa-miR-6750-3p; hsa-miR-4763-3p; hsa-miR-8063
Annotations derived over miRTarBase (Gene Ontology)	mitral valve morphogenesis GO0003183	under-represented	0.0039028	0.0039028	0.16373	17.8997	8	hsa-miR-125b-1-3p; hsa-miR-3158-5p; hsa-miR-885-3p; hsa-miR-1267; hsa-miR-6825-5p; hsa-miR-4667-5p; hsa-miR-1343-3p; hsa-miR-1343-5p
Annotations derived over miRTarBase (Gene Ontology)	regulation of neuronal synaptic plasticity GO0048168	over-represented	0.0039082	0.0039082	0.16373	7.79274	16	hsa-miR-6742-5p; hsa-miR-4723-5p; hsa-miR-4728-5p; hsa-miR-575; hsa-miR-6785-5p; hsa-miR-7111-5p; hsa-miR-7114-5p; hsa-miR-3195; hsa-miR-3141; hsa-miR-3960; hsa-miR-7704; hsa-miR-6825-5p; hsa-miR-1914-5p; hsa-miR-6721-5p; hsa-miR-134-3p; hsa-miR-137-3p
Annotations derived over miRTarBase (Gene Ontology)	centriole-centriole cohesion GO0010457	under-represented	0.0039139	0.0039139	0.16373	15.1604	6	hsa-miR-5010-3p; hsa-miR-4726-3p; hsa-miR-6765-5p; hsa-miR-4669; hsa-miR-508-5p; hsa-miR-6821-5p
Annotations derived over miRTarBase (Gene Ontology)	negative regulation of histone H3-K27 acetylation GO1901675	over-represented	0.0039271	0.0039271	0.16373	2.07806	7	hsa-miR-5010-3p; hsa-miR-6742-5p; hsa-miR-4728-5p; hsa-miR-6785-5p; hsa-miR-2113; hsa-miR-6825-5p; hsa-miR-1343-5p
Annotations derived over miRTarBase (Gene Ontology)	TIM23 mitochondrial import inner membrane translocase complex GO0005744	under-represented	0.0039558	0.0039558	0.164269	10.7209	3	hsa-miR-1267; hsa-miR-6848-3p; hsa-miR-6721-5p
Annotations derived over miRTarBase (Gene Ontology)	postsynaptic density membrane GO0098839	under-represented	0.0040193	0.0040193	0.164862	25.5035	14	hsa-miR-5010-3p; hsa-miR-1185-2-3p; hsa-miR-4726-3p; hsa-miR-371a-5p; hsa-miR-1303; hsa-miR-1202; hsa-miR-1199-5p; hsa-miR-508-5p; hsa-miR-6825-5p; hsa-miR-4667-5p; hsa-miR-1343-5p; hsa-miR-6848-3p; hsa-miR-3692-5p; hsa-miR-513b-5p
Annotations derived over miRTarBase (Gene Ontology)	RNA polymerase II general transcription initiation factor activity GO0016251	under-represented	0.0040273	0.0040273	0.164862	12.2322	4	hsa-miR-6076; hsa-miR-663b; hsa-miR-508-5p; hsa-miR-137-3p
Annotations derived over miRTarBase (Gene Ontology)	ASAP complex GO0061574	over-represented	0.0040467	0.0040467	0.164862	6.42311	14	hsa-miR-6742-5p; hsa-miR-6756-5p; hsa-miR-128-1-5p; hsa-miR-4728-5p; hsa-miR-6785-5p; hsa-miR-6791-5p; hsa-miR-6798-5p; hsa-miR-7114-5p; hsa-miR-4649-5p; hsa-miR-663b; hsa-miR-6825-5p; hsa-miR-6838-5p; hsa-miR-6877-5p; hsa-miR-134-3p
Annotations derived over miRTarBase (Gene Ontology)	cardiac left ventricle morphogenesis GO0003214	under-represented	0.0040547	0.0040547	0.164862	15.1132	6	hsa-miR-1185-2-3p; hsa-miR-744-5p; hsa-miR-4763-3p; hsa-miR-320c; hsa-miR-4327; hsa-miR-6838-5p
Annotations derived over miRTarBase (Gene Ontology)	retinoid metabolic process GO0001523	under-represented	0.0040914	0.0040914	0.164862	29.0929	17	hsa-miR-5010-3p; hsa-miR-4708-5p; hsa-miR-6742-5p; hsa-miR-4723-5p; hsa-miR-4728-5p; hsa-miR-3158-5p; hsa-miR-885-5p; hsa-miR-575; hsa-miR-6785-5p; hsa-miR-17-3p; hsa-miR-7111-5p; hsa-miR-4649-5p; hsa-miR-2113; hsa-miR-4294; hsa-miR-508-5p; hsa-miR-6838-5p; hsa-miR-3663-3p
Annotations derived over miRTarBase (Gene Ontology)	cardiac right ventricle morphogenesis GO0003215	under-represented	0.0040916	0.0040916	0.164862	16.4828	7	hsa-miR-29b-3p; hsa-miR-3158-5p; hsa-miR-885-3p; hsa-miR-1267; hsa-miR-8063; hsa-miR-1343-3p; hsa-miR-137-3p
Annotations derived over miRTarBase (Gene Ontology)	innate immune response GO0045087	under-represented	0.0041076	0.0041076	0.164862	63.6643	49	hsa-miR-5010-3p; hsa-miR-4708-5p; hsa-miR-1185-2-3p; hsa-miR-29b-3p; hsa-miR-6756-5p; hsa-miR-4725-3p; hsa-miR-4726-3p; hsa-miR-4728-5p; hsa-miR-3158-5p; hsa-miR-885-5p; hsa-miR-6771-5p; hsa-miR-658; hsa-miR-575; hsa-miR-744-5p; hsa-miR-6780b-5p; hsa-miR-371a-5p; hsa-miR-6785-5p; hsa-miR-6791-5p; hsa-miR-6798-5p; hsa-miR-4763-3p; hsa-miR-1273c; hsa-miR-17-3p; hsa-miR-3620-5p; hsa-miR-4649-5p; hsa…
Annotations derived over miRTarBase (Gene Ontology)	protein deubiquitination GO0016579	under-represented	0.0041268	0.0041268	0.164862	92.8989	80	hsa-miR-5010-3p; hsa-miR-4708-5p; hsa-miR-6742-5p; hsa-miR-125b-1-3p; hsa-miR-1185-2-3p; hsa-miR-29b-3p; hsa-miR-6750-3p; hsa-miR-6756-5p; hsa-miR-128-1-5p; hsa-miR-4723-5p; hsa-miR-4725-3p; hsa-miR-4726-3p; hsa-miR-4728-5p; hsa-miR-6765-5p; hsa-miR-885-3p; hsa-miR-885-5p; hsa-miR-6771-5p; hsa-miR-658; hsa-miR-575; hsa-miR-744-5p; hsa-miR-4749-5p; hsa-miR-6780b-5p; hsa-miR-371a-5p; hsa-miR-6785-5…
Annotations derived over miRTarBase (Gene Ontology)	neuron fate specification GO0048665	over-represented	0.0041283	0.0041283	0.164862	3.82553	10	hsa-miR-6895-5p; hsa-miR-6746-3p; hsa-miR-4725-3p; hsa-miR-4728-5p; hsa-miR-6780b-5p; hsa-miR-6781-5p; hsa-miR-6785-5p; hsa-miR-4763-3p; hsa-miR-3195; hsa-miR-6724-5p
Annotations derived over miRTarBase (Gene Ontology)	protein-arginine omega-N asymmetric methyltransferase activity GO0035242	over-represented	0.0041283	0.0041283	0.164862	3.82553	10	hsa-miR-6895-5p; hsa-miR-6742-5p; hsa-miR-128-1-5p; hsa-miR-4728-5p; hsa-miR-6785-5p; hsa-miR-4763-3p; hsa-miR-4329; hsa-miR-6838-5p; hsa-miR-6877-5p; hsa-miR-6721-5p
Annotations derived over miRTarBase (Gene Ontology)	regulation of microtubule-based process GO0032886	under-represented	0.0041933	0.0041933	0.166035	13.6491	5	hsa-miR-1185-2-3p; hsa-miR-29b-3p; hsa-miR-744-5p; hsa-miR-371a-5p; hsa-miR-6838-5p
Annotations derived over miRTarBase (Gene Ontology)	positive regulation of translation GO0045727	under-represented	0.0042296	0.0042296	0.166035	44.8673	31	hsa-miR-5010-3p; hsa-miR-6895-5p; hsa-miR-29b-3p; hsa-miR-6756-5p; hsa-miR-4728-5p; hsa-miR-3158-5p; hsa-miR-744-5p; hsa-miR-6785-5p; hsa-miR-3173-3p; hsa-miR-6798-5p; hsa-miR-17-3p; hsa-miR-1267; hsa-miR-320c; hsa-miR-4647; hsa-miR-4463; hsa-miR-4281; hsa-miR-4655-5p; hsa-miR-8063; hsa-miR-508-5p; hsa-miR-6825-5p; hsa-miR-4667-5p; hsa-miR-6838-5p; hsa-miR-6837-5p; hsa-miR-1343-5p; hsa-miR-4685-5…
Annotations derived over miRTarBase (Gene Ontology)	T-helper 1 cell differentiation GO0045063	under-represented	0.0042378	0.0042378	0.166035	9.02069	2	hsa-miR-6798-5p; hsa-miR-642b-3p
Annotations derived over miRTarBase (Gene Ontology)	protein targeting to peroxisome GO0006625	under-represented	0.0042508	0.0042508	0.166035	40.475	27	hsa-miR-6742-5p; hsa-miR-29b-3p; hsa-miR-6750-3p; hsa-miR-6756-5p; hsa-miR-4728-5p; hsa-miR-4749-5p; hsa-miR-6785-5p; hsa-miR-6791-5p; hsa-miR-6794-3p; hsa-miR-3620-5p; hsa-miR-7114-5p; hsa-miR-4649-5p; hsa-miR-1587; hsa-miR-1267; hsa-miR-3141; hsa-miR-6126; hsa-miR-6075; hsa-miR-508-5p; hsa-miR-4667-5p; hsa-miR-6837-5p; hsa-miR-1343-5p; hsa-miR-4685-5p; hsa-miR-6871-3p; hsa-miR-3692-5p; hsa-miR-…
Annotations derived over miRTarBase (Gene Ontology)	apoptotic DNA fragmentation GO0006309	under-represented	0.0043001	0.0043001	0.166035	27.8177	16	hsa-miR-29b-3p; hsa-miR-4728-5p; hsa-miR-885-5p; hsa-miR-744-5p; hsa-miR-371a-5p; hsa-miR-6785-5p; hsa-miR-6798-5p; hsa-miR-6800-5p; hsa-miR-1267; hsa-miR-4641; hsa-miR-4669; hsa-miR-6076; hsa-miR-508-5p; hsa-miR-6838-5p; hsa-miR-6850-3p; hsa-miR-642b-3p
Annotations derived over miRTarBase (Gene Ontology)	postsynaptic density, intracellular component GO0099092	over-represented	0.0043086	0.0043086	0.166035	0.708431	4	hsa-miR-744-5p; hsa-miR-6781-5p; hsa-miR-3141; hsa-miR-6877-5p
Annotations derived over miRTarBase (Gene Ontology)	negative regulation of axon extension involved in axon guidance GO0048843	under-represented	0.004311	0.004311	0.166035	19.0804	9	hsa-miR-128-1-5p; hsa-miR-4728-5p; hsa-miR-4749-5p; hsa-miR-6785-5p; hsa-miR-6791-5p; hsa-miR-17-3p; hsa-miR-320c; hsa-miR-4294; hsa-miR-1914-5p
Annotations derived over miRTarBase (Gene Ontology)	phospholipid translocation GO0045332	under-represented	0.004311	0.004311	0.166035	19.0804	9	hsa-miR-4708-5p; hsa-miR-6742-5p; hsa-miR-744-5p; hsa-miR-4649-5p; hsa-miR-1199-5p; hsa-miR-508-5p; hsa-miR-675-5p; hsa-miR-1224-5p; hsa-miR-6875-5p
Annotations derived over miRTarBase (Gene Ontology)	positive regulation of interferon-gamma production GO0032729	under-represented	0.004311	0.004311	0.166035	19.0804	9	hsa-miR-6765-5p; hsa-miR-744-5p; hsa-miR-17-3p; hsa-miR-3619-5p; hsa-miR-1267; hsa-miR-4497; hsa-miR-4294; hsa-miR-6838-5p; hsa-miR-642b-3p
Annotations derived over miRTarBase (Gene Ontology)	potassium channel regulator activity GO0015459	under-represented	0.0043169	0.0043169	0.166035	31.3599	19	hsa-miR-29b-3p; hsa-miR-6756-5p; hsa-miR-4723-5p; hsa-miR-4725-3p; hsa-miR-4728-5p; hsa-miR-575; hsa-miR-6780b-5p; hsa-miR-6785-5p; hsa-miR-3173-3p; hsa-miR-4763-3p; hsa-miR-7111-5p; hsa-miR-4641; hsa-miR-6075; hsa-miR-6076; hsa-miR-6825-5p; hsa-miR-1343-5p; hsa-miR-6848-3p; hsa-miR-6871-3p; hsa-miR-6738-5p
Annotations derived over miRTarBase (Gene Ontology)	COPII vesicle coat GO0030127	under-represented	0.0043903	0.0043903	0.167009	24.1339	13	hsa-miR-5010-3p; hsa-miR-6742-5p; hsa-miR-29b-3p; hsa-miR-4728-5p; hsa-miR-6785-5p; hsa-miR-6794-3p; hsa-miR-4763-3p; hsa-miR-2113; hsa-miR-320c; hsa-miR-8063; hsa-miR-6838-5p; hsa-miR-1343-3p; hsa-miR-513b-5p
Annotations derived over miRTarBase (Gene Ontology)	collagen binding GO0005518	under-represented	0.0044481	0.0044481	0.168263	33.6269	21	hsa-miR-6895-5p; hsa-miR-29b-3p; hsa-miR-6756-5p; hsa-miR-4726-3p; hsa-miR-4728-5p; hsa-miR-6765-5p; hsa-miR-744-5p; hsa-miR-371a-5p; hsa-miR-6784-5p; hsa-miR-6785-5p; hsa-miR-3173-3p; hsa-miR-7114-5p; hsa-miR-1202; hsa-miR-4463; hsa-miR-4655-5p; hsa-miR-6838-5p; hsa-miR-675-5p; hsa-miR-3663-3p; hsa-miR-6871-3p; hsa-miR-6735-3p; hsa-miR-6738-5p
Annotations derived over miRTarBase (Gene Ontology)	telomeric DNA binding GO0042162	under-represented	0.0044583	0.0044583	0.168263	28.9512	17	hsa-miR-29b-3p; hsa-miR-4726-3p; hsa-miR-4728-5p; hsa-miR-575; hsa-miR-744-5p; hsa-miR-4749-5p; hsa-miR-371a-5p; hsa-miR-6785-5p; hsa-miR-17-3p; hsa-miR-1538; hsa-miR-1290; hsa-miR-4647; hsa-miR-508-5p; hsa-miR-6848-3p; hsa-miR-1228-5p; hsa-miR-6871-3p; hsa-miR-137-3p
Annotations derived over miRTarBase (Gene Ontology)	pronephros development GO0048793	over-represented	0.0044717	0.0044717	0.168263	2.12529	7	hsa-miR-6775-5p; hsa-miR-744-5p; hsa-miR-4763-3p; hsa-miR-4649-5p; hsa-miR-4697-5p; hsa-miR-6721-5p; hsa-miR-1237-5p
Annotations derived over miRTarBase (Gene Ontology)	positive regulation of G2M transition of mitotic cell cycle GO0010971	under-represented	0.0045718	0.0045718	0.170748	33.5796	21	hsa-miR-5010-3p; hsa-miR-4708-5p; hsa-miR-4728-5p; hsa-miR-744-5p; hsa-miR-6785-5p; hsa-miR-3173-3p; hsa-miR-1268b; hsa-miR-6805-3p; hsa-miR-4649-5p; hsa-miR-1267; hsa-miR-4294; hsa-miR-5572; hsa-miR-6126; hsa-miR-8063; hsa-miR-508-5p; hsa-miR-6825-5p; hsa-miR-6838-5p; hsa-miR-6848-3p; hsa-miR-642b-3p; hsa-miR-6875-5p; hsa-miR-6735-3p
Annotations derived over miRTarBase (Gene Ontology)	core mediator complex GO0070847	under-represented	0.0046094	0.0046094	0.170779	8.92623	2	hsa-miR-6875-5p; hsa-miR-513b-5p
Annotations derived over miRTarBase (Gene Ontology)	histone methyltransferase activity H3-R17 specific GO0035642	over-represented	0.0046228	0.0046228	0.170779	2.69204	8	hsa-miR-6742-5p; hsa-miR-128-1-5p; hsa-miR-4728-5p; hsa-miR-6785-5p; hsa-miR-4763-3p; hsa-miR-6838-5p; hsa-miR-6877-5p; hsa-miR-6721-5p
Annotations derived over miRTarBase (Gene Ontology)	negative regulation of endoplasmic reticulum stress-induced eIF2 alpha phosphorylation GO1903912	under-represented	0.0046369	0.0046369	0.170779	10.532	3	hsa-miR-6771-5p; hsa-miR-4763-3p; hsa-miR-1267
Annotations derived over miRTarBase (Gene Ontology)	double-stranded telomeric DNA binding GO0003691	under-represented	0.0046659	0.0046659	0.171243	20.2611	10	hsa-miR-1185-2-3p; hsa-miR-4726-3p; hsa-miR-4728-5p; hsa-miR-371a-5p; hsa-miR-6785-5p; hsa-miR-6794-3p; hsa-miR-6076; hsa-miR-508-5p; hsa-miR-1228-5p; hsa-miR-6738-5p
Annotations derived over miRTarBase (Gene Ontology)	tricuspid valve morphogenesis GO0003186	under-represented	0.0046859	0.0046859	0.171371	12.0433	4	hsa-miR-125b-1-3p; hsa-miR-1185-2-3p; hsa-miR-885-3p; hsa-miR-1343-3p
Annotations derived over miRTarBase (Gene Ontology)	exocytic vesicle GO0070382	under-represented	0.0047613	0.0047613	0.17352	22.7642	12	hsa-miR-4726-3p; hsa-miR-4728-5p; hsa-miR-6765-5p; hsa-miR-6785-5p; hsa-miR-6798-5p; hsa-miR-4763-3p; hsa-miR-6805-3p; hsa-miR-4655-5p; hsa-miR-6825-5p; hsa-miR-6721-5p; hsa-miR-513b-5p; hsa-miR-134-3p
Annotations derived over miRTarBase (Gene Ontology)	bicellular tight junction GO0005923	under-represented	0.0047805	0.0047805	0.173613	51.0543	37	hsa-miR-5010-3p; hsa-miR-4708-5p; hsa-miR-6746-3p; hsa-miR-29b-3p; hsa-miR-6750-3p; hsa-miR-4723-5p; hsa-miR-4725-3p; hsa-miR-4728-5p; hsa-miR-3158-5p; hsa-miR-885-5p; hsa-miR-6771-5p; hsa-miR-6780b-5p; hsa-miR-371a-5p; hsa-miR-6785-5p; hsa-miR-3173-3p; hsa-miR-6794-3p; hsa-miR-4763-3p; hsa-miR-3620-5p; hsa-miR-7111-5p; hsa-miR-1587; hsa-miR-1303; hsa-miR-2113; hsa-miR-4463; hsa-miR-4294; hsa-miR…
Annotations derived over miRTarBase (Gene Ontology)	NAD+ ADP-ribosyltransferase activity GO0003950	under-represented	0.0048156	0.0048156	0.174282	21.4891	11	hsa-miR-125b-1-3p; hsa-miR-4728-5p; hsa-miR-6771-5p; hsa-miR-744-5p; hsa-miR-371a-5p; hsa-miR-6785-5p; hsa-miR-1303; hsa-miR-6076; hsa-miR-6848-3p; hsa-miR-1229-5p; hsa-miR-513b-5p
Annotations derived over miRTarBase (Gene Ontology)	regulation of stress-activated MAPK cascade GO0032872	under-represented	0.004849	0.004849	0.174651	13.4602	5	hsa-miR-4708-5p; hsa-miR-4725-3p; hsa-miR-6780b-5p; hsa-miR-1268b; hsa-miR-3692-5p
Annotations derived over miRTarBase (Gene Ontology)	regulation of heart contraction GO0008016	over-represented	0.0048701	0.0048701	0.174651	8.69009	17	hsa-miR-1185-2-3p; hsa-miR-4725-3p; hsa-miR-658; hsa-miR-575; hsa-miR-744-5p; hsa-miR-6780b-5p; hsa-miR-6791-5p; hsa-miR-3180-3p; hsa-miR-1268b; hsa-miR-3196; hsa-miR-3960; hsa-miR-4667-5p; hsa-miR-6838-5p; hsa-miR-6850-3p; hsa-miR-4697-5p; hsa-miR-642b-3p; hsa-miR-1237-5p
Annotations derived over miRTarBase (Gene Ontology)	terminal button organization GO0072553	over-represented	0.0049184	0.0049184	0.174651	3.30601	9	hsa-miR-4723-5p; hsa-miR-4728-5p; hsa-miR-6785-5p; hsa-miR-6798-5p; hsa-miR-7111-5p; hsa-miR-7704; hsa-miR-6825-5p; hsa-miR-6837-5p; hsa-miR-4685-5p
Annotations derived over miRTarBase (Gene Ontology)	complement component C1q binding GO0001849	over-represented	0.0049399	0.0049399	0.174651	6.56479	14	hsa-miR-6756-5p; hsa-miR-4723-5p; hsa-miR-4728-5p; hsa-miR-4749-5p; hsa-miR-6785-5p; hsa-miR-4763-3p; hsa-miR-7111-5p; hsa-miR-3141; hsa-miR-6825-5p; hsa-miR-1343-3p; hsa-miR-4697-5p; hsa-miR-6721-5p; hsa-miR-1237-5p; hsa-miR-6738-5p
Annotations derived over miRTarBase (Gene Ontology)	I band GO0031674	under-represented	0.0049667	0.0049667	0.174651	21.4418	11	hsa-miR-4726-3p; hsa-miR-4728-5p; hsa-miR-6785-5p; hsa-miR-6794-3p; hsa-miR-7114-5p; hsa-miR-508-5p; hsa-miR-6838-5p; hsa-miR-6848-3p; hsa-miR-6850-3p; hsa-miR-6871-3p; hsa-miR-6875-5p
Annotations derived over miRTarBase (Gene Ontology)	chemokine binding GO0019956	under-represented	0.0050181	0.0050181	0.174651	10.4375	3	hsa-miR-4708-5p; hsa-miR-4641; hsa-miR-4294
Annotations derived over miRTarBase (Gene Ontology)	positive regulation of glucose metabolic process GO0010907	under-represented	0.0050274	0.0050274	0.174651	13.413	5	hsa-miR-1185-2-3p; hsa-miR-29b-3p; hsa-miR-6750-3p; hsa-miR-744-5p; hsa-miR-137-3p
Annotations derived over miRTarBase (Gene Ontology)	cellular response to UV GO0034644	under-represented	0.0050564	0.0050564	0.174651	42.3642	29	hsa-miR-125b-1-3p; hsa-miR-1185-2-3p; hsa-miR-29b-3p; hsa-miR-6756-5p; hsa-miR-4725-3p; hsa-miR-4728-5p; hsa-miR-6765-5p; hsa-miR-3158-5p; hsa-miR-744-5p; hsa-miR-6780b-5p; hsa-miR-6785-5p; hsa-miR-3173-3p; hsa-miR-6798-5p; hsa-miR-4763-3p; hsa-miR-17-3p; hsa-miR-1303; hsa-miR-3195; hsa-miR-4647; hsa-miR-4641; hsa-miR-4294; hsa-miR-508-5p; hsa-miR-6825-5p; hsa-miR-6838-5p; hsa-miR-1343-5p; hsa-mi…
Annotations derived over miRTarBase (Gene Ontology)	protein ADP-ribosylase activity GO1990404	under-represented	0.0050666	0.0050666	0.174651	18.8443	9	hsa-miR-4728-5p; hsa-miR-6771-5p; hsa-miR-744-5p; hsa-miR-371a-5p; hsa-miR-6785-5p; hsa-miR-1303; hsa-miR-6848-3p; hsa-miR-1229-5p; hsa-miR-513b-5p
Annotations derived over miRTarBase (Gene Ontology)	nuclear chromosome GO0000228	under-represented	0.0050704	0.0050704	0.174651	44.5367	31	hsa-miR-5010-3p; hsa-miR-4708-5p; hsa-miR-1185-2-3p; hsa-miR-29b-3p; hsa-miR-6756-5p; hsa-miR-4726-3p; hsa-miR-4728-5p; hsa-miR-3158-5p; hsa-miR-6771-5p; hsa-miR-575; hsa-miR-371a-5p; hsa-miR-6785-5p; hsa-miR-4763-3p; hsa-miR-17-3p; hsa-miR-1303; hsa-miR-1290; hsa-miR-1199-5p; hsa-miR-2113; hsa-miR-4647; hsa-miR-4329; hsa-miR-4294; hsa-miR-5100; hsa-miR-6075; hsa-miR-663b; hsa-miR-8063; hsa-miR-5…
Annotations derived over miRTarBase (Gene Ontology)	negative regulation of MAPK cascade GO0043409	under-represented	0.0050895	0.0050895	0.174651	17.5219	8	hsa-miR-4728-5p; hsa-miR-658; hsa-miR-6785-5p; hsa-miR-4763-3p; hsa-miR-4463; hsa-miR-8063; hsa-miR-6838-5p; hsa-miR-6721-5p
Annotations derived over miRTarBase (Gene Ontology)	phospholipase activity GO0004620	under-represented	0.0050895	0.0050895	0.174651	17.5219	8	hsa-miR-658; hsa-miR-371a-5p; hsa-miR-4763-3p; hsa-miR-6802-5p; hsa-miR-6800-5p; hsa-miR-320c; hsa-miR-6825-5p; hsa-miR-6848-3p
Annotations derived over miRTarBase (Gene Ontology)	insulin secretion involved in cellular response to glucose stimulus GO0035773	over-represented	0.0051222	0.0051222	0.174651	5.90359	13	hsa-miR-4728-5p; hsa-miR-658; hsa-miR-371a-5p; hsa-miR-6785-5p; hsa-miR-3180-3p; hsa-miR-3196; hsa-miR-4767; hsa-miR-6821-5p; hsa-miR-6825-5p; hsa-miR-1343-5p; hsa-miR-4697-5p; hsa-miR-6877-5p; hsa-miR-1237-5p
Annotations derived over miRTarBase (Gene Ontology)	positive regulation of protein targeting to membrane GO0090314	under-represented	0.0051285	0.0051285	0.174651	20.1194	10	hsa-miR-125b-1-3p; hsa-miR-29b-3p; hsa-miR-744-5p; hsa-miR-6791-5p; hsa-miR-1268b; hsa-miR-3619-5p; hsa-miR-4294; hsa-miR-6825-5p; hsa-miR-3692-5p; hsa-miR-137-3p
Annotations derived over miRTarBase (Gene Ontology)	positive regulation of cardiac muscle cell apoptotic process GO0010666	over-represented	0.0051542	0.0051542	0.174651	1.65301	6	hsa-miR-4723-5p; hsa-miR-4728-5p; hsa-miR-6785-5p; hsa-miR-7111-5p; hsa-miR-6825-5p; hsa-miR-6721-5p
Annotations derived over miRTarBase (Gene Ontology)	histone H3-R17 methylation GO0034971	over-represented	0.0051544	0.0051544	0.174651	2.73927	8	hsa-miR-6742-5p; hsa-miR-128-1-5p; hsa-miR-4728-5p; hsa-miR-6785-5p; hsa-miR-4763-3p; hsa-miR-6838-5p; hsa-miR-6877-5p; hsa-miR-6721-5p
Annotations derived over miRTarBase (Gene Ontology)	establishment of endothelial intestinal barrier GO0090557	under-represented	0.0051914	0.0051914	0.174651	16.1522	7	hsa-miR-6756-5p; hsa-miR-4728-5p; hsa-miR-3158-5p; hsa-miR-6785-5p; hsa-miR-17-3p; hsa-miR-3619-5p; hsa-miR-6875-5p
Annotations derived over miRTarBase (Gene Ontology)	Rac GTPase binding GO0048365	under-represented	0.0052033	0.0052033	0.174651	43.4032	30	hsa-miR-4708-5p; hsa-miR-6756-5p; hsa-miR-4723-5p; hsa-miR-4728-5p; hsa-miR-3158-5p; hsa-miR-658; hsa-miR-744-5p; hsa-miR-6785-5p; hsa-miR-17-3p; hsa-miR-4783-3p; hsa-miR-7111-5p; hsa-miR-1538; hsa-miR-3141; hsa-miR-3960; hsa-miR-4463; hsa-miR-4294; hsa-miR-8059; hsa-miR-8063; hsa-miR-508-5p; hsa-miR-6825-5p; hsa-miR-6838-5p; hsa-miR-1343-3p; hsa-miR-1343-5p; hsa-miR-6848-3p; hsa-miR-1914-5p; hsa…
Annotations derived over miRTarBase (Gene Ontology)	glutamate receptor signaling pathway GO0007215	under-represented	0.005212	0.005212	0.174651	13.3657	5	hsa-miR-5010-3p; hsa-miR-1185-2-3p; hsa-miR-1303; hsa-miR-1199-5p; hsa-miR-3692-5p
Annotations derived over miRTarBase (Gene Ontology)	protein serinethreonine kinase activator activity GO0043539	under-represented	0.0052313	0.0052313	0.174651	37.8774	25	hsa-miR-29b-3p; hsa-miR-6756-5p; hsa-miR-4723-5p; hsa-miR-4728-5p; hsa-miR-6765-5p; hsa-miR-6785-5p; hsa-miR-3173-3p; hsa-miR-4763-3p; hsa-miR-7111-5p; hsa-miR-4649-5p; hsa-miR-1303; hsa-miR-1290; hsa-miR-320c; hsa-miR-663b; hsa-miR-508-5p; hsa-miR-6838-5p; hsa-miR-4697-5p; hsa-miR-1224-5p; hsa-miR-6871-3p; hsa-miR-3692-5p; hsa-miR-1229-5p; hsa-miR-6721-5p; hsa-miR-513b-5p; hsa-miR-1237-5p; hsa-m…
Annotations derived over miRTarBase (Gene Ontology)	protein localization to phagophore assembly site GO0034497	over-represented	0.0052386	0.0052386	0.174651	13.3185	23	hsa-miR-6895-5p; hsa-miR-6756-5p; hsa-miR-4726-3p; hsa-miR-4728-5p; hsa-miR-6771-5p; hsa-miR-575; hsa-miR-744-5p; hsa-miR-6785-5p; hsa-miR-3173-3p; hsa-miR-6791-5p; hsa-miR-3619-5p; hsa-miR-4649-5p; hsa-miR-1199-5p; hsa-miR-4281; hsa-miR-8063; hsa-miR-6825-5p; hsa-miR-6838-5p; hsa-miR-6837-5p; hsa-miR-4685-5p; hsa-miR-4697-5p; hsa-miR-6875-5p; hsa-miR-1237-5p; hsa-miR-6738-5p
Annotations derived over miRTarBase (Gene Ontology)	wound healing GO0042060	under-represented	0.0052648	0.0052648	0.174651	36.744	24	hsa-miR-6895-5p; hsa-miR-6742-5p; hsa-miR-29b-3p; hsa-miR-6756-5p; hsa-miR-4725-3p; hsa-miR-4728-5p; hsa-miR-6780b-5p; hsa-miR-371a-5p; hsa-miR-6785-5p; hsa-miR-6794-3p; hsa-miR-4763-3p; hsa-miR-17-3p; hsa-miR-2113; hsa-miR-4456; hsa-miR-5100; hsa-miR-5739; hsa-miR-8059; hsa-miR-8063; hsa-miR-6838-5p; hsa-miR-6837-5p; hsa-miR-1343-3p; hsa-miR-3663-3p; hsa-miR-4685-5p; hsa-miR-137-3p
Annotations derived over miRTarBase (Gene Ontology)	cell chemotaxis GO0060326	under-represented	0.00527	0.00527	0.174651	34.477	22	hsa-miR-6895-5p; hsa-miR-4708-5p; hsa-miR-29b-3p; hsa-miR-6756-5p; hsa-miR-128-1-5p; hsa-miR-4725-3p; hsa-miR-4728-5p; hsa-miR-744-5p; hsa-miR-6780b-5p; hsa-miR-6785-5p; hsa-miR-6791-5p; hsa-miR-6798-5p; hsa-miR-6805-3p; hsa-miR-4641; hsa-miR-4294; hsa-miR-8063; hsa-miR-642b-3p; hsa-miR-6877-5p; hsa-miR-6721-5p; hsa-miR-513b-5p; hsa-miR-6738-5p; hsa-miR-137-3p
Annotations derived over miRTarBase (Gene Ontology)	endosome to melanosome transport GO0035646	under-represented	0.0053658	0.0053658	0.174651	14.7354	6	hsa-miR-6771-5p; hsa-miR-575; hsa-miR-744-5p; hsa-miR-1268b; hsa-miR-1343-5p; hsa-miR-6848-3p
Annotations derived over miRTarBase (Gene Ontology)	calcitonin catabolic process GO0010816	over-represented	0.0053807	0.0053807	0.174651	3.96721	10	hsa-miR-4723-5p; hsa-miR-4725-3p; hsa-miR-4728-5p; hsa-miR-6765-5p; hsa-miR-6780b-5p; hsa-miR-6785-5p; hsa-miR-7111-5p; hsa-miR-7114-5p; hsa-miR-4669; hsa-miR-6825-5p
Annotations derived over miRTarBase (Gene Ontology)	endothelin maturation GO0034959	over-represented	0.0053807	0.0053807	0.174651	3.96721	10	hsa-miR-4723-5p; hsa-miR-4725-3p; hsa-miR-4728-5p; hsa-miR-6765-5p; hsa-miR-6780b-5p; hsa-miR-6785-5p; hsa-miR-7111-5p; hsa-miR-7114-5p; hsa-miR-4669; hsa-miR-6825-5p
Annotations derived over miRTarBase (Gene Ontology)	gephyrin clustering involved in postsynaptic density assembly GO0097116	over-represented	0.0053807	0.0053807	0.174651	3.96721	10	hsa-miR-4723-5p; hsa-miR-4728-5p; hsa-miR-6785-5p; hsa-miR-6798-5p; hsa-miR-7111-5p; hsa-miR-7114-5p; hsa-miR-7704; hsa-miR-6825-5p; hsa-miR-6837-5p; hsa-miR-4685-5p
Annotations derived over miRTarBase (Gene Ontology)	intrinsic component of endosome membrane GO0031302	over-represented	0.0053807	0.0053807	0.174651	3.96721	10	hsa-miR-4723-5p; hsa-miR-4725-3p; hsa-miR-4728-5p; hsa-miR-6765-5p; hsa-miR-6780b-5p; hsa-miR-6785-5p; hsa-miR-7111-5p; hsa-miR-7114-5p; hsa-miR-4669; hsa-miR-6825-5p
Annotations derived over miRTarBase (Gene Ontology)	leukocyte chemotaxis involved in inflammatory response GO0002232	over-represented	0.0053807	0.0053807	0.174651	3.96721	10	hsa-miR-6756-5p; hsa-miR-4763-3p; hsa-miR-6805-3p; hsa-miR-320c; hsa-miR-4456; hsa-miR-4294; hsa-miR-6825-5p; hsa-miR-4667-5p; hsa-miR-1343-5p; hsa-miR-6875-5p
Annotations derived over miRTarBase (Gene Ontology)	substance P catabolic process GO0010814	over-represented	0.0053807	0.0053807	0.174651	3.96721	10	hsa-miR-4723-5p; hsa-miR-4725-3p; hsa-miR-4728-5p; hsa-miR-6765-5p; hsa-miR-6780b-5p; hsa-miR-6785-5p; hsa-miR-7111-5p; hsa-miR-7114-5p; hsa-miR-4669; hsa-miR-6825-5p
Annotations derived over miRTarBase (Gene Ontology)	neural crest cell migration GO0001755	under-represented	0.005411	0.005411	0.174651	23.8033	13	hsa-miR-128-1-5p; hsa-miR-4728-5p; hsa-miR-744-5p; hsa-miR-4749-5p; hsa-miR-6785-5p; hsa-miR-6791-5p; hsa-miR-3180-3p; hsa-miR-17-3p; hsa-miR-1199-5p; hsa-miR-320c; hsa-miR-3196; hsa-miR-4294; hsa-miR-1914-5p
Annotations derived over miRTarBase (Gene Ontology)	negative regulation of short-term synaptic potentiation GO1905513	over-represented	0.0054123	0.0054123	0.174651	3.35324	9	hsa-miR-6756-5p; hsa-miR-4723-5p; hsa-miR-4728-5p; hsa-miR-6785-5p; hsa-miR-6791-5p; hsa-miR-7111-5p; hsa-miR-4669; hsa-miR-4281; hsa-miR-6825-5p
Annotations derived over miRTarBase (Gene Ontology)	positive regulation of inhibitory postsynaptic potential GO0097151	over-represented	0.0054123	0.0054123	0.174651	3.35324	9	hsa-miR-4723-5p; hsa-miR-4728-5p; hsa-miR-6785-5p; hsa-miR-6798-5p; hsa-miR-7111-5p; hsa-miR-7704; hsa-miR-6825-5p; hsa-miR-6837-5p; hsa-miR-4685-5p
Annotations derived over miRTarBase (Gene Ontology)	AMPA glutamate receptor complex GO0032281	under-represented	0.0054348	0.0054348	0.174835	17.4274	8	hsa-miR-4708-5p; hsa-miR-371a-5p; hsa-miR-3173-3p; hsa-miR-1303; hsa-miR-508-5p; hsa-miR-6825-5p; hsa-miR-1343-5p; hsa-miR-6848-3p
Annotations derived over miRTarBase (Gene Ontology)	nucleotide-excision repair, DNA duplex unwinding GO0000717	under-represented	0.0054601	0.0054601	0.17511	20.025	10	hsa-miR-4708-5p; hsa-miR-371a-5p; hsa-miR-4649-5p; hsa-miR-1303; hsa-miR-4294; hsa-miR-508-5p; hsa-miR-6838-5p; hsa-miR-675-5p; hsa-miR-1229-5p; hsa-miR-137-3p
Annotations derived over miRTarBase (Gene Ontology)	extracellular matrix organization GO0030198	under-represented	0.0055013	0.0055013	0.175889	67.112	53	hsa-miR-5010-3p; hsa-miR-6895-5p; hsa-miR-4708-5p; hsa-miR-6742-5p; hsa-miR-125b-1-3p; hsa-miR-29b-3p; hsa-miR-6756-5p; hsa-miR-4723-5p; hsa-miR-4725-3p; hsa-miR-4726-3p; hsa-miR-4728-5p; hsa-miR-6765-5p; hsa-miR-658; hsa-miR-744-5p; hsa-miR-6780b-5p; hsa-miR-371a-5p; hsa-miR-6785-5p; hsa-miR-3173-3p; hsa-miR-6791-5p; hsa-miR-6794-3p; hsa-miR-6798-5p; hsa-miR-4763-3p; hsa-miR-17-3p; hsa-miR-3619-…
Annotations derived over miRTarBase (Gene Ontology)	ether hydrolase activity GO0016803	over-represented	0.0055376	0.0055376	0.176056	0.75566	4	hsa-miR-4725-3p; hsa-miR-6780b-5p; hsa-miR-4294; hsa-miR-4655-5p
Annotations derived over miRTarBase (Gene Ontology)	ribosome binding GO0043022	under-represented	0.0055403	0.0055403	0.176056	30.9348	19	hsa-miR-5010-3p; hsa-miR-29b-3p; hsa-miR-575; hsa-miR-744-5p; hsa-miR-371a-5p; hsa-miR-6798-5p; hsa-miR-3619-5p; hsa-miR-6802-5p; hsa-miR-1303; hsa-miR-1267; hsa-miR-2113; hsa-miR-320c; hsa-miR-508-5p; hsa-miR-6821-5p; hsa-miR-6838-5p; hsa-miR-1343-3p; hsa-miR-1343-5p; hsa-miR-6724-5p; hsa-miR-137-3p
Annotations derived over miRTarBase (Gene Ontology)	positive regulation of protein serinethreonine kinase activity GO0071902	under-represented	0.0056048	0.0056048	0.177501	42.1753	29	hsa-miR-29b-3p; hsa-miR-6756-5p; hsa-miR-128-1-5p; hsa-miR-4725-3p; hsa-miR-4726-3p; hsa-miR-4728-5p; hsa-miR-6765-5p; hsa-miR-658; hsa-miR-6780b-5p; hsa-miR-6785-5p; hsa-miR-4763-3p; hsa-miR-17-3p; hsa-miR-6805-3p; hsa-miR-4649-5p; hsa-miR-1290; hsa-miR-320c; hsa-miR-4456; hsa-miR-4667-5p; hsa-miR-6838-5p; hsa-miR-4697-5p; hsa-miR-1224-5p; hsa-miR-6871-3p; hsa-miR-3692-5p; hsa-miR-1229-5p; hsa-m…
Annotations derived over miRTarBase (Gene Ontology)	negative regulation of cardiac muscle cell apoptotic process GO0010667	over-represented	0.0056198	0.0056198	0.177501	6.65925	14	hsa-miR-6742-5p; hsa-miR-6756-5p; hsa-miR-4723-5p; hsa-miR-4763-3p; hsa-miR-7111-5p; hsa-miR-1538; hsa-miR-320c; hsa-miR-4456; hsa-miR-6126; hsa-miR-6825-5p; hsa-miR-4667-5p; hsa-miR-1343-5p; hsa-miR-1914-5p; hsa-miR-6875-5p
Annotations derived over miRTarBase (Gene Ontology)	DNA-templated transcription, initiation GO0006352	under-represented	0.0056533	0.0056533	0.178018	11.8072	4	hsa-miR-4725-3p; hsa-miR-6780b-5p; hsa-miR-508-5p; hsa-miR-6838-5p
Annotations derived over miRTarBase (Gene Ontology)	cellular response to heat GO0034605	under-represented	0.0057052	0.0057052	0.178553	46.4731	33	hsa-miR-6742-5p; hsa-miR-6756-5p; hsa-miR-4723-5p; hsa-miR-4725-3p; hsa-miR-4728-5p; hsa-miR-744-5p; hsa-miR-6780b-5p; hsa-miR-371a-5p; hsa-miR-6785-5p; hsa-miR-3173-3p; hsa-miR-6798-5p; hsa-miR-4763-3p; hsa-miR-17-3p; hsa-miR-3619-5p; hsa-miR-7111-5p; hsa-miR-1290; hsa-miR-320c; hsa-miR-4641; hsa-miR-4655-5p; hsa-miR-6076; hsa-miR-8063; hsa-miR-508-5p; hsa-miR-6825-5p; hsa-miR-6838-5p; hsa-miR-1…
Annotations derived over miRTarBase (Gene Ontology)	regulation of circadian rhythm GO0042752	under-represented	0.0057633	0.0057633	0.178553	52.8017	39	hsa-miR-5010-3p; hsa-miR-6895-5p; hsa-miR-1185-2-3p; hsa-miR-29b-3p; hsa-miR-6750-3p; hsa-miR-6756-5p; hsa-miR-128-1-5p; hsa-miR-4728-5p; hsa-miR-3158-5p; hsa-miR-6771-5p; hsa-miR-575; hsa-miR-744-5p; hsa-miR-4749-5p; hsa-miR-6784-5p; hsa-miR-6785-5p; hsa-miR-4763-3p; hsa-miR-1273c; hsa-miR-1303; hsa-miR-1290; hsa-miR-1199-5p; hsa-miR-2113; hsa-miR-320c; hsa-miR-3195; hsa-miR-4647; hsa-miR-4281; …
Annotations derived over miRTarBase (Gene Ontology)	C-C chemokine receptor activity GO0016493	under-represented	0.0058682	0.0058682	0.178553	11.76	4	hsa-miR-4708-5p; hsa-miR-4641; hsa-miR-4294; hsa-miR-508-5p
Annotations derived over miRTarBase (Gene Ontology)	T cell mediated cytotoxicity GO0001913	under-represented	0.0058682	0.0058682	0.178553	11.76	4	hsa-miR-4726-3p; hsa-miR-6771-5p; hsa-miR-1290; hsa-miR-4327
Annotations derived over miRTarBase (Gene Ontology)	nitric oxide mediated signal transduction GO0007263	under-represented	0.0058682	0.0058682	0.178553	11.76	4	hsa-miR-4708-5p; hsa-miR-3173-3p; hsa-miR-6791-5p; hsa-miR-3692-5p
Annotations derived over miRTarBase (Gene Ontology)	positive regulation of phagocytosis, engulfment GO0060100	under-represented	0.0058682	0.0058682	0.178553	11.76	4	hsa-miR-4728-5p; hsa-miR-658; hsa-miR-6785-5p; hsa-miR-4649-5p
Annotations derived over miRTarBase (Gene Ontology)	cell migration involved in sprouting angiogenesis GO0002042	under-represented	0.0058806	0.0058806	0.178553	22.4336	12	hsa-miR-1185-2-3p; hsa-miR-29b-3p; hsa-miR-6756-5p; hsa-miR-4723-5p; hsa-miR-17-3p; hsa-miR-7111-5p; hsa-miR-4497; hsa-miR-4463; hsa-miR-4327; hsa-miR-6838-5p; hsa-miR-6871-3p; hsa-miR-6875-5p
Annotations derived over miRTarBase (Gene Ontology)	negative regulation of Wnt signaling pathway GO0030178	over-represented	0.0059333	0.0059333	0.178553	25.1257	37	hsa-miR-125b-1-3p; hsa-miR-29b-3p; hsa-miR-6756-5p; hsa-miR-4723-5p; hsa-miR-4726-3p; hsa-miR-4728-5p; hsa-miR-658; hsa-miR-575; hsa-miR-744-5p; hsa-miR-4749-5p; hsa-miR-371a-5p; hsa-miR-6784-5p; hsa-miR-6785-5p; hsa-miR-3173-3p; hsa-miR-6791-5p; hsa-miR-6794-3p; hsa-miR-3180-3p; hsa-miR-4763-3p; hsa-miR-6802-5p; hsa-miR-6800-5p; hsa-miR-7111-5p; hsa-miR-1199-5p; hsa-miR-3196; hsa-miR-3141; hsa-m…
Annotations derived over miRTarBase (Gene Ontology)	positive regulation of eukaryotic translation initiation factor 4F complex assembly GO1905537	over-represented	0.0059507	0.0059507	0.178553	1.70023	6	hsa-miR-4723-5p; hsa-miR-744-5p; hsa-miR-6798-5p; hsa-miR-7111-5p; hsa-miR-6825-5p; hsa-miR-6875-5p
Annotations derived over miRTarBase (Gene Ontology)	positive regulation of mRNA cap binding GO1905612	over-represented	0.0059507	0.0059507	0.178553	1.70023	6	hsa-miR-4723-5p; hsa-miR-744-5p; hsa-miR-6798-5p; hsa-miR-7111-5p; hsa-miR-6825-5p; hsa-miR-6875-5p
Annotations derived over miRTarBase (Gene Ontology)	regulation of polysome binding GO1905696	over-represented	0.0059507	0.0059507	0.178553	1.70023	6	hsa-miR-4723-5p; hsa-miR-744-5p; hsa-miR-6798-5p; hsa-miR-7111-5p; hsa-miR-6825-5p; hsa-miR-6875-5p
Annotations derived over miRTarBase (Gene Ontology)	regulation of early endosome to late endosome transport GO2000641	under-represented	0.0059529	0.0059529	0.178553	14.5937	6	hsa-miR-4708-5p; hsa-miR-4725-3p; hsa-miR-6780b-5p; hsa-miR-1268b; hsa-miR-1199-5p; hsa-miR-3692-5p
Annotations derived over miRTarBase (Gene Ontology)	inhibitory synapse GO0060077	over-represented	0.0060388	0.0060388	0.178553	4.67564	11	hsa-miR-4723-5p; hsa-miR-4728-5p; hsa-miR-6785-5p; hsa-miR-6798-5p; hsa-miR-7111-5p; hsa-miR-7704; hsa-miR-6825-5p; hsa-miR-4667-5p; hsa-miR-6837-5p; hsa-miR-1343-5p; hsa-miR-4685-5p
Annotations derived over miRTarBase (Gene Ontology)	latrotoxin receptor activity GO0016524	over-represented	0.0060388	0.0060388	0.178553	4.67564	11	hsa-miR-6756-5p; hsa-miR-4723-5p; hsa-miR-4728-5p; hsa-miR-6785-5p; hsa-miR-4763-3p; hsa-miR-3620-5p; hsa-miR-7111-5p; hsa-miR-1587; hsa-miR-6825-5p; hsa-miR-1343-5p; hsa-miR-6721-5p
Annotations derived over miRTarBase (Gene Ontology)	chromosome, centromeric region GO0000775	under-represented	0.006099	0.006099	0.178553	31.9266	20	hsa-miR-5010-3p; hsa-miR-6895-5p; hsa-miR-6750-3p; hsa-miR-4725-3p; hsa-miR-4728-5p; hsa-miR-6771-5p; hsa-miR-744-5p; hsa-miR-6780b-5p; hsa-miR-6785-5p; hsa-miR-6798-5p; hsa-miR-7114-5p; hsa-miR-1303; hsa-miR-2113; hsa-miR-4641; hsa-miR-4294; hsa-miR-6075; hsa-miR-8063; hsa-miR-6838-5p; hsa-miR-6875-5p; hsa-miR-134-3p
Annotations derived over miRTarBase (Gene Ontology)	endoplasmic reticulum calcium ion homeostasis GO0032469	under-represented	0.00614	0.00614	0.178553	15.9161	7	hsa-miR-29b-3p; hsa-miR-6771-5p; hsa-miR-575; hsa-miR-4649-5p; hsa-miR-5100; hsa-miR-508-5p; hsa-miR-6738-5p
Annotations derived over miRTarBase (Gene Ontology)	L-tryptophan transmembrane transport GO1904556	over-represented	0.0061583	0.0061583	0.178553	12.7045	22	hsa-miR-4723-5p; hsa-miR-4725-3p; hsa-miR-4728-5p; hsa-miR-658; hsa-miR-4749-5p; hsa-miR-6780b-5p; hsa-miR-6781-5p; hsa-miR-6785-5p; hsa-miR-3173-3p; hsa-miR-3180-3p; hsa-miR-3619-5p; hsa-miR-7111-5p; hsa-miR-3196; hsa-miR-8059; hsa-miR-6821-5p; hsa-miR-6825-5p; hsa-miR-4697-5p; hsa-miR-6875-5p; hsa-miR-6877-5p; hsa-miR-6721-5p; hsa-miR-6724-5p; hsa-miR-1237-5p
Annotations derived over miRTarBase (Gene Ontology)	L-tryptophan transmembrane transporter activity GO0015196	over-represented	0.0061583	0.0061583	0.178553	12.7045	22	hsa-miR-4723-5p; hsa-miR-4725-3p; hsa-miR-4728-5p; hsa-miR-658; hsa-miR-4749-5p; hsa-miR-6780b-5p; hsa-miR-6781-5p; hsa-miR-6785-5p; hsa-miR-3173-3p; hsa-miR-3180-3p; hsa-miR-3619-5p; hsa-miR-7111-5p; hsa-miR-3196; hsa-miR-8059; hsa-miR-6821-5p; hsa-miR-6825-5p; hsa-miR-4697-5p; hsa-miR-6875-5p; hsa-miR-6877-5p; hsa-miR-6721-5p; hsa-miR-6724-5p; hsa-miR-1237-5p
Annotations derived over miRTarBase (Gene Ontology)	negative regulation of RNA splicing GO0033119	under-represented	0.0061617	0.0061617	0.178553	14.5464	6	hsa-miR-6765-5p; hsa-miR-6798-5p; hsa-miR-17-3p; hsa-miR-6075; hsa-miR-6076; hsa-miR-6738-5p
Annotations derived over miRTarBase (Gene Ontology)	positive regulation of gluconeogenesis GO0045722	under-represented	0.0061617	0.0061617	0.178553	14.5464	6	hsa-miR-4723-5p; hsa-miR-3173-3p; hsa-miR-7111-5p; hsa-miR-6805-3p; hsa-miR-1202; hsa-miR-1267
Annotations derived over miRTarBase (Gene Ontology)	oxidoreductase activity, acting on the CH-OH group of donors, NAD or NADP as acceptor GO0016616	under-represented	0.0061727	0.0061727	0.178553	8.59563	2	hsa-miR-6742-5p; hsa-miR-4281
Annotations derived over miRTarBase (Gene Ontology)	spinal cord motor neuron differentiation GO0021522	under-represented	0.0061727	0.0061727	0.178553	8.59563	2	hsa-miR-3158-5p; hsa-miR-1267
Annotations derived over miRTarBase (Gene Ontology)	secretory granule membrane GO0030667	under-represented	0.0061851	0.0061851	0.178553	51.621	38	hsa-miR-6895-5p; hsa-miR-6756-5p; hsa-miR-128-1-5p; hsa-miR-4723-5p; hsa-miR-4725-3p; hsa-miR-4726-3p; hsa-miR-4728-5p; hsa-miR-3158-5p; hsa-miR-885-3p; hsa-miR-885-5p; hsa-miR-658; hsa-miR-744-5p; hsa-miR-6780b-5p; hsa-miR-371a-5p; hsa-miR-6785-5p; hsa-miR-3173-3p; hsa-miR-6791-5p; hsa-miR-4763-3p; hsa-miR-17-3p; hsa-miR-7111-5p; hsa-miR-6805-3p; hsa-miR-7114-5p; hsa-miR-320c; hsa-miR-4641; hsa-…
Annotations derived over miRTarBase (Gene Ontology)	phosphorylation GO0016310	under-represented	0.0062113	0.0062113	0.178553	38.6803	26	hsa-miR-1185-2-3p; hsa-miR-29b-3p; hsa-miR-6756-5p; hsa-miR-4723-5p; hsa-miR-4728-5p; hsa-miR-6771-5p; hsa-miR-658; hsa-miR-744-5p; hsa-miR-6785-5p; hsa-miR-7111-5p; hsa-miR-1303; hsa-miR-1290; hsa-miR-1181; hsa-miR-4641; hsa-miR-4449; hsa-miR-5572; hsa-miR-6076; hsa-miR-8063; hsa-miR-508-5p; hsa-miR-6838-5p; hsa-miR-6837-5p; hsa-miR-1343-3p; hsa-miR-4685-5p; hsa-miR-6871-3p; hsa-miR-1229-5p; hsa…
Annotations derived over miRTarBase (Gene Ontology)	condensed chromosome GO0000793	under-represented	0.0062287	0.0062287	0.178553	27.2037	16	hsa-miR-6742-5p; hsa-miR-29b-3p; hsa-miR-4726-3p; hsa-miR-4728-5p; hsa-miR-6771-5p; hsa-miR-575; hsa-miR-371a-5p; hsa-miR-6785-5p; hsa-miR-6798-5p; hsa-miR-4763-3p; hsa-miR-1303; hsa-miR-4294; hsa-miR-508-5p; hsa-miR-6838-5p; hsa-miR-1914-5p; hsa-miR-642b-3p
Annotations derived over miRTarBase (Gene Ontology)	response to heat GO0009408	under-represented	0.0062478	0.0062478	0.178553	28.3845	17	hsa-miR-4708-5p; hsa-miR-125b-1-3p; hsa-miR-4723-5p; hsa-miR-4726-3p; hsa-miR-4728-5p; hsa-miR-6765-5p; hsa-miR-6771-5p; hsa-miR-371a-5p; hsa-miR-6785-5p; hsa-miR-6798-5p; hsa-miR-4763-3p; hsa-miR-7111-5p; hsa-miR-320c; hsa-miR-4641; hsa-miR-4294; hsa-miR-6825-5p; hsa-miR-6838-5p
Annotations derived over miRTarBase (Gene Ontology)	barbed-end actin filament capping GO0051016	under-represented	0.0062693	0.0062693	0.178553	23.5671	13	hsa-miR-1185-2-3p; hsa-miR-4728-5p; hsa-miR-3158-5p; hsa-miR-6785-5p; hsa-miR-3619-3p; hsa-miR-1538; hsa-miR-1303; hsa-miR-1202; hsa-miR-1290; hsa-miR-320c; hsa-miR-6825-5p; hsa-miR-6838-5p; hsa-miR-6848-3p
Annotations derived over miRTarBase (Gene Ontology)	endoplasmic reticulum exit site GO0070971	under-represented	0.0062693	0.0062693	0.178553	23.5671	13	hsa-miR-29b-3p; hsa-miR-6750-3p; hsa-miR-4728-5p; hsa-miR-885-5p; hsa-miR-744-5p; hsa-miR-6785-5p; hsa-miR-3173-3p; hsa-miR-6794-3p; hsa-miR-4763-3p; hsa-miR-1290; hsa-miR-1343-3p; hsa-miR-1228-5p; hsa-miR-513b-5p
Annotations derived over miRTarBase (Gene Ontology)	T cell differentiation in thymus GO0033077	under-represented	0.0063214	0.0063214	0.178553	11.6655	4	hsa-miR-4728-5p; hsa-miR-6785-5p; hsa-miR-6837-5p; hsa-miR-4685-5p
Annotations derived over miRTarBase (Gene Ontology)	semaphorin receptor binding GO0030215	under-represented	0.0063431	0.0063431	0.178553	21.064	11	hsa-miR-128-1-5p; hsa-miR-4728-5p; hsa-miR-4749-5p; hsa-miR-6785-5p; hsa-miR-6791-5p; hsa-miR-17-3p; hsa-miR-320c; hsa-miR-4294; hsa-miR-6825-5p; hsa-miR-1343-5p; hsa-miR-1914-5p
Annotations derived over miRTarBase (Gene Ontology)	protein poly-ADP-ribosylation GO0070212	under-represented	0.0063482	0.0063482	0.178553	15.8689	7	hsa-miR-6771-5p; hsa-miR-744-5p; hsa-miR-371a-5p; hsa-miR-1303; hsa-miR-6848-3p; hsa-miR-1229-5p; hsa-miR-513b-5p
Annotations derived over miRTarBase (Gene Ontology)	transforming growth factor beta receptor, cytoplasmic mediator activity GO0005072	over-represented	0.0063557	0.0063557	0.178553	7.46214	15	hsa-miR-1185-2-3p; hsa-miR-4728-5p; hsa-miR-658; hsa-miR-6785-5p; hsa-miR-3180-3p; hsa-miR-4763-3p; hsa-miR-1303; hsa-miR-1267; hsa-miR-3196; hsa-miR-4463; hsa-miR-6825-5p; hsa-miR-4667-5p; hsa-miR-1343-5p; hsa-miR-1228-5p; hsa-miR-6721-5p
Annotations derived over miRTarBase (Gene Ontology)	sulfur oxidation GO0019417	over-represented	0.006357	0.006357	0.178553	2.83372	8	hsa-miR-6775-5p; hsa-miR-744-5p; hsa-miR-4329; hsa-miR-4730; hsa-miR-5739; hsa-miR-5572; hsa-miR-675-5p; hsa-miR-3692-5p
Annotations derived over miRTarBase (Gene Ontology)	neuromuscular process controlling posture GO0050884	over-represented	0.0063693	0.0063693	0.178553	4.06167	10	hsa-miR-6756-5p; hsa-miR-4723-5p; hsa-miR-4728-5p; hsa-miR-6765-5p; hsa-miR-6785-5p; hsa-miR-6791-5p; hsa-miR-7111-5p; hsa-miR-4669; hsa-miR-4281; hsa-miR-6825-5p
Annotations derived over miRTarBase (Gene Ontology)	regulation of opioid receptor signaling pathway GO2000474	over-represented	0.0063693	0.0063693	0.178553	4.06167	10	hsa-miR-6742-5p; hsa-miR-6756-5p; hsa-miR-4723-5p; hsa-miR-4728-5p; hsa-miR-6785-5p; hsa-miR-7111-5p; hsa-miR-6825-5p; hsa-miR-4667-5p; hsa-miR-1224-5p; hsa-miR-6738-5p
Annotations derived over miRTarBase (Gene Ontology)	protein serinethreonine phosphatase activity GO0004722	under-represented	0.0063742	0.0063742	0.178553	53.6518	40	hsa-miR-5010-3p; hsa-miR-29b-3p; hsa-miR-6756-5p; hsa-miR-128-1-5p; hsa-miR-4726-3p; hsa-miR-4728-5p; hsa-miR-3158-5p; hsa-miR-6771-5p; hsa-miR-744-5p; hsa-miR-4749-5p; hsa-miR-371a-5p; hsa-miR-6785-5p; hsa-miR-3173-3p; hsa-miR-6791-5p; hsa-miR-4763-3p; hsa-miR-17-3p; hsa-miR-3619-5p; hsa-miR-3620-5p; hsa-miR-7114-5p; hsa-miR-1587; hsa-miR-1267; hsa-miR-2113; hsa-miR-320c; hsa-miR-3195; hsa-miR-4…
Annotations derived over miRTarBase (Gene Ontology)	negative regulation of vascular endothelial growth factor production GO1904046	over-represented	0.0063985	0.0063985	0.178553	1.22795	5	hsa-miR-6798-5p; hsa-miR-4763-3p; hsa-miR-4697-5p; hsa-miR-6721-5p; hsa-miR-1237-5p
Annotations derived over miRTarBase (Gene Ontology)	negative regulation of protein dephosphorylation GO0035308	under-represented	0.0064247	0.0064247	0.178553	24.7479	14	hsa-miR-6756-5p; hsa-miR-4723-5p; hsa-miR-4728-5p; hsa-miR-371a-5p; hsa-miR-6785-5p; hsa-miR-3173-3p; hsa-miR-7111-5p; hsa-miR-4463; hsa-miR-4329; hsa-miR-6825-5p; hsa-miR-6838-5p; hsa-miR-1343-5p; hsa-miR-3663-3p; hsa-miR-6848-3p
Annotations derived over miRTarBase (Gene Ontology)	acetyl-CoA hydrolase activity GO0003986	under-represented	0.0064339	0.0064339	0.178553	8.5484	2	hsa-miR-4708-5p; hsa-miR-4294
Annotations derived over miRTarBase (Gene Ontology)	positive regulation of toll-like receptor 4 signaling pathway GO0034145	under-represented	0.0064339	0.0064339	0.178553	8.5484	2	hsa-miR-4726-3p; hsa-miR-508-5p
Annotations derived over miRTarBase (Gene Ontology)	L-alpha-amino acid transmembrane transport GO1902475	over-represented	0.0064386	0.0064386	0.178553	12.7518	22	hsa-miR-4723-5p; hsa-miR-4725-3p; hsa-miR-4728-5p; hsa-miR-658; hsa-miR-4749-5p; hsa-miR-6780b-5p; hsa-miR-6781-5p; hsa-miR-6785-5p; hsa-miR-3173-3p; hsa-miR-3180-3p; hsa-miR-3619-5p; hsa-miR-7111-5p; hsa-miR-3196; hsa-miR-8059; hsa-miR-6821-5p; hsa-miR-6825-5p; hsa-miR-4697-5p; hsa-miR-6875-5p; hsa-miR-6877-5p; hsa-miR-6721-5p; hsa-miR-6724-5p; hsa-miR-1237-5p
Annotations derived over miRTarBase (Gene Ontology)	amino acid transport complex GO1990184	over-represented	0.0064386	0.0064386	0.178553	12.7518	22	hsa-miR-4723-5p; hsa-miR-4725-3p; hsa-miR-4728-5p; hsa-miR-658; hsa-miR-4749-5p; hsa-miR-6780b-5p; hsa-miR-6781-5p; hsa-miR-6785-5p; hsa-miR-3173-3p; hsa-miR-3180-3p; hsa-miR-3619-5p; hsa-miR-7111-5p; hsa-miR-3196; hsa-miR-8059; hsa-miR-6821-5p; hsa-miR-6825-5p; hsa-miR-4697-5p; hsa-miR-6875-5p; hsa-miR-6877-5p; hsa-miR-6721-5p; hsa-miR-6724-5p; hsa-miR-1237-5p
Annotations derived over miRTarBase (Gene Ontology)	protein kinase A binding GO0051018	under-represented	0.0064553	0.0064553	0.178553	23.5199	13	hsa-miR-4725-3p; hsa-miR-6780b-5p; hsa-miR-3173-3p; hsa-miR-3619-5p; hsa-miR-1303; hsa-miR-1267; hsa-miR-4294; hsa-miR-6126; hsa-miR-675-5p; hsa-miR-1343-5p; hsa-miR-1224-5p; hsa-miR-6721-5p; hsa-miR-6738-5p
Annotations derived over miRTarBase (Gene Ontology)	aorta morphogenesis GO0035909	over-represented	0.0064655	0.0064655	0.178553	5.38407	12	hsa-miR-29b-3p; hsa-miR-128-1-5p; hsa-miR-4723-5p; hsa-miR-885-5p; hsa-miR-744-5p; hsa-miR-6781-5p; hsa-miR-6791-5p; hsa-miR-7111-5p; hsa-miR-8063; hsa-miR-4667-5p; hsa-miR-6848-3p; hsa-miR-137-3p
Gene Ontology (miRWalk)	GO0009301 snrna transcription	over-represented	0.0064681	0.0064681	0.692877	0.132879	2	hsa-miR-744-5p; hsa-miR-17-3p
Annotations derived over miRTarBase (Gene Ontology)	L-serine catabolic process GO0006565	over-represented	0.0064754	0.0064754	0.178553	9.68189	18	hsa-miR-4725-3p; hsa-miR-4726-3p; hsa-miR-4728-5p; hsa-miR-6771-5p; hsa-miR-6780b-5p; hsa-miR-371a-5p; hsa-miR-6785-5p; hsa-miR-7114-5p; hsa-miR-1202; hsa-miR-4641; hsa-miR-508-5p; hsa-miR-6825-5p; hsa-miR-4667-5p; hsa-miR-1343-3p; hsa-miR-1343-5p; hsa-miR-134-3p; hsa-miR-6735-3p; hsa-miR-6738-5p
Annotations derived over miRTarBase (Gene Ontology)	L-serine metabolic process GO0006563	over-represented	0.0064754	0.0064754	0.178553	10.4375	19	hsa-miR-4725-3p; hsa-miR-4726-3p; hsa-miR-4728-5p; hsa-miR-6771-5p; hsa-miR-6780b-5p; hsa-miR-371a-5p; hsa-miR-6785-5p; hsa-miR-7114-5p; hsa-miR-1303; hsa-miR-1202; hsa-miR-4641; hsa-miR-508-5p; hsa-miR-6825-5p; hsa-miR-4667-5p; hsa-miR-1343-3p; hsa-miR-1343-5p; hsa-miR-134-3p; hsa-miR-6735-3p; hsa-miR-6738-5p
Annotations derived over miRTarBase (Gene Ontology)	ER-associated misfolded protein catabolic process GO0071712	under-represented	0.0066014	0.0066014	0.180568	10.1069	3	hsa-miR-744-5p; hsa-miR-508-5p; hsa-miR-1343-3p
Annotations derived over miRTarBase (Gene Ontology)	cell leading edge GO0031252	under-represented	0.006612	0.006612	0.180568	24.7006	14	hsa-miR-4728-5p; hsa-miR-885-5p; hsa-miR-371a-5p; hsa-miR-6785-5p; hsa-miR-3619-5p; hsa-miR-320c; hsa-miR-4329; hsa-miR-5100; hsa-miR-8063; hsa-miR-6821-5p; hsa-miR-6825-5p; hsa-miR-675-5p; hsa-miR-1343-5p; hsa-miR-3663-3p
Annotations derived over miRTarBase (Gene Ontology)	aminopeptidase activity GO0004177	under-represented	0.0066945	0.0066945	0.180568	13.0351	5	hsa-miR-4708-5p; hsa-miR-885-3p; hsa-miR-575; hsa-miR-744-5p; hsa-miR-5100
Annotations derived over miRTarBase (Gene Ontology)	regulation of protein tyrosine kinase activity GO0061097	under-represented	0.0067057	0.0067057	0.180568	8.50117	2	hsa-miR-4728-5p; hsa-miR-6785-5p
Annotations derived over miRTarBase (Gene Ontology)	cell projection membrane GO0031253	over-represented	0.0067798	0.0067798	0.180568	6.80094	14	hsa-miR-6746-3p; hsa-miR-29b-3p; hsa-miR-4749-5p; hsa-miR-3180-3p; hsa-miR-4763-3p; hsa-miR-17-3p; hsa-miR-3619-5p; hsa-miR-3196; hsa-miR-4463; hsa-miR-6837-5p; hsa-miR-3663-3p; hsa-miR-4685-5p; hsa-miR-6721-5p; hsa-miR-6738-5p
Annotations derived over miRTarBase (Gene Ontology)	RNA polymerase II core promoter sequence-specific DNA binding GO0000979	under-represented	0.0067835	0.0067835	0.180568	37.4052	25	hsa-miR-5010-3p; hsa-miR-1185-2-3p; hsa-miR-29b-3p; hsa-miR-4725-3p; hsa-miR-4728-5p; hsa-miR-6780b-5p; hsa-miR-371a-5p; hsa-miR-6785-5p; hsa-miR-6798-5p; hsa-miR-3619-5p; hsa-miR-6802-5p; hsa-miR-1303; hsa-miR-1290; hsa-miR-320c; hsa-miR-4647; hsa-miR-4327; hsa-miR-4329; hsa-miR-4767; hsa-miR-663b; hsa-miR-8059; hsa-miR-508-5p; hsa-miR-6838-5p; hsa-miR-1224-5p; hsa-miR-513b-5p; hsa-miR-137-3p
Annotations derived over miRTarBase (Gene Ontology)	cellular ammonia homeostasis GO0097275	over-represented	0.0068336	0.0068336	0.180568	1.74746	6	hsa-miR-128-1-5p; hsa-miR-4723-5p; hsa-miR-885-5p; hsa-miR-6781-5p; hsa-miR-7111-5p; hsa-miR-6848-3p
Annotations derived over miRTarBase (Gene Ontology)	cellular creatinine homeostasis GO0097276	over-represented	0.0068336	0.0068336	0.180568	1.74746	6	hsa-miR-128-1-5p; hsa-miR-4723-5p; hsa-miR-885-5p; hsa-miR-6781-5p; hsa-miR-7111-5p; hsa-miR-6848-3p
Annotations derived over miRTarBase (Gene Ontology)	cellular urea homeostasis GO0097277	over-represented	0.0068336	0.0068336	0.180568	1.74746	6	hsa-miR-128-1-5p; hsa-miR-4723-5p; hsa-miR-885-5p; hsa-miR-6781-5p; hsa-miR-7111-5p; hsa-miR-6848-3p
Annotations derived over miRTarBase (Gene Ontology)	collecting duct development GO0072044	over-represented	0.0068336	0.0068336	0.180568	1.74746	6	hsa-miR-128-1-5p; hsa-miR-4723-5p; hsa-miR-885-5p; hsa-miR-6781-5p; hsa-miR-7111-5p; hsa-miR-6848-3p
Annotations derived over miRTarBase (Gene Ontology)	distal tubule development GO0072017	over-represented	0.0068336	0.0068336	0.180568	1.74746	6	hsa-miR-128-1-5p; hsa-miR-4723-5p; hsa-miR-885-5p; hsa-miR-6781-5p; hsa-miR-7111-5p; hsa-miR-6848-3p
Annotations derived over miRTarBase (Gene Ontology)	hindlimb morphogenesis GO0035137	over-represented	0.0068336	0.0068336	0.180568	1.74746	6	hsa-miR-128-1-5p; hsa-miR-4723-5p; hsa-miR-885-5p; hsa-miR-6781-5p; hsa-miR-7111-5p; hsa-miR-6848-3p
Annotations derived over miRTarBase (Gene Ontology)	cytokine binding GO0019955	under-represented	0.0068425	0.0068425	0.180568	23.4254	13	hsa-miR-4725-3p; hsa-miR-4726-3p; hsa-miR-658; hsa-miR-6780b-5p; hsa-miR-6791-5p; hsa-miR-4763-3p; hsa-miR-3619-3p; hsa-miR-1303; hsa-miR-1181; hsa-miR-6126; hsa-miR-8063; hsa-miR-508-5p; hsa-miR-137-3p
Annotations derived over miRTarBase (Gene Ontology)	cardiac ventricle formation GO0003211	under-represented	0.0068631	0.0068631	0.180568	10.0597	3	hsa-miR-3158-5p; hsa-miR-4763-3p; hsa-miR-1267
Annotations derived over miRTarBase (Gene Ontology)	regulation of DNA recombination GO0000018	under-represented	0.0068631	0.0068631	0.180568	10.0597	3	hsa-miR-17-3p; hsa-miR-6838-5p; hsa-miR-6850-3p
Annotations derived over miRTarBase (Gene Ontology)	NK T cell differentiation GO0001865	over-represented	0.0069141	0.0069141	0.181069	4.1089	10	hsa-miR-4728-5p; hsa-miR-885-3p; hsa-miR-6785-5p; hsa-miR-3180-3p; hsa-miR-6798-5p; hsa-miR-3196; hsa-miR-3960; hsa-miR-4281; hsa-miR-6825-5p; hsa-miR-6871-3p
Annotations derived over miRTarBase (Gene Ontology)	peroxisome GO0005777	under-represented	0.0069944	0.0069944	0.182629	51.3849	38	hsa-miR-5010-3p; hsa-miR-6742-5p; hsa-miR-29b-3p; hsa-miR-6750-3p; hsa-miR-6756-5p; hsa-miR-128-1-5p; hsa-miR-4726-3p; hsa-miR-4728-5p; hsa-miR-744-5p; hsa-miR-4749-5p; hsa-miR-371a-5p; hsa-miR-6785-5p; hsa-miR-6791-5p; hsa-miR-6794-3p; hsa-miR-4763-3p; hsa-miR-17-3p; hsa-miR-3619-5p; hsa-miR-3620-5p; hsa-miR-7114-5p; hsa-miR-4649-5p; hsa-miR-1587; hsa-miR-1303; hsa-miR-1267; hsa-miR-3141; hsa-mi…
Annotations derived over miRTarBase (Gene Ontology)	ear development GO0043583	over-represented	0.0070262	0.0070262	0.182629	4.7701	11	hsa-miR-29b-3p; hsa-miR-4723-5p; hsa-miR-4725-3p; hsa-miR-4728-5p; hsa-miR-6765-5p; hsa-miR-6780b-5p; hsa-miR-6785-5p; hsa-miR-7111-5p; hsa-miR-7114-5p; hsa-miR-4669; hsa-miR-6825-5p
Annotations derived over miRTarBase (Gene Ontology)	mRNA CDS binding GO1990715	over-represented	0.0070262	0.0070262	0.182629	4.7701	11	hsa-miR-4725-3p; hsa-miR-4726-3p; hsa-miR-4728-5p; hsa-miR-6780b-5p; hsa-miR-6784-5p; hsa-miR-6785-5p; hsa-miR-3180-3p; hsa-miR-17-3p; hsa-miR-3196; hsa-miR-3960; hsa-miR-6825-5p
Annotations derived over miRTarBase (Gene Ontology)	phosphatidylinositol dephosphorylation GO0046856	under-represented	0.0070457	0.0070457	0.182681	17.0496	8	hsa-miR-29b-3p; hsa-miR-4728-5p; hsa-miR-6785-5p; hsa-miR-17-3p; hsa-miR-6838-5p; hsa-miR-675-5p; hsa-miR-6848-3p; hsa-miR-6738-5p
Annotations derived over miRTarBase (Gene Ontology)	positive regulation of innate immune response GO0045089	under-represented	0.007106	0.007106	0.183787	25.7869	15	hsa-miR-29b-3p; hsa-miR-4728-5p; hsa-miR-371a-5p; hsa-miR-6785-5p; hsa-miR-6791-5p; hsa-miR-6798-5p; hsa-miR-1267; hsa-miR-4641; hsa-miR-8059; hsa-miR-8063; hsa-miR-1343-3p; hsa-miR-3663-3p; hsa-miR-642b-3p; hsa-miR-1224-5p; hsa-miR-513b-5p
Annotations derived over miRTarBase (Gene Ontology)	DNA-dependent DNA replication GO0006261	under-represented	0.0071858	0.0071858	0.18464	12.9407	5	hsa-miR-5010-3p; hsa-miR-6765-5p; hsa-miR-3619-5p; hsa-miR-2113; hsa-miR-508-5p
Annotations derived over miRTarBase (Gene Ontology)	protein insertion into mitochondrial membrane involved in apoptotic signaling pathway GO0001844	under-represented	0.0071858	0.0071858	0.18464	12.9407	5	hsa-miR-1185-2-3p; hsa-miR-6750-3p; hsa-miR-885-3p; hsa-miR-4763-3p; hsa-miR-8063
Annotations derived over miRTarBase (Gene Ontology)	synaptonemal complex assembly GO0007130	over-represented	0.0072376	0.0072376	0.185349	2.31421	7	hsa-miR-4723-5p; hsa-miR-885-5p; hsa-miR-744-5p; hsa-miR-7111-5p; hsa-miR-7114-5p; hsa-miR-1303; hsa-miR-6825-5p
Annotations derived over miRTarBase (Gene Ontology)	negative regulation of SNARE complex assembly GO0035544	over-represented	0.0074944	0.0074944	0.191457	4.15613	10	hsa-miR-6756-5p; hsa-miR-4723-5p; hsa-miR-4728-5p; hsa-miR-6785-5p; hsa-miR-6791-5p; hsa-miR-7111-5p; hsa-miR-2113; hsa-miR-4669; hsa-miR-4281; hsa-miR-6825-5p
Annotations derived over miRTarBase (Gene Ontology)	positive regulation of cysteine-type endopeptidase activity involved in apoptotic process GO0043280	under-represented	0.0075852	0.0075852	0.191738	41.6085	29	hsa-miR-1185-2-3p; hsa-miR-29b-3p; hsa-miR-6750-3p; hsa-miR-6756-5p; hsa-miR-128-1-5p; hsa-miR-4728-5p; hsa-miR-6765-5p; hsa-miR-744-5p; hsa-miR-4749-5p; hsa-miR-6781-5p; hsa-miR-6785-5p; hsa-miR-6794-3p; hsa-miR-6798-5p; hsa-miR-4763-3p; hsa-miR-17-3p; hsa-miR-1303; hsa-miR-4647; hsa-miR-4655-5p; hsa-miR-6075; hsa-miR-8063; hsa-miR-6825-5p; hsa-miR-6838-5p; hsa-miR-675-5p; hsa-miR-1343-3p; hsa-m…
Annotations derived over miRTarBase (Gene Ontology)	Golgi to endosome transport GO0006895	under-represented	0.0075887	0.0075887	0.191738	8.35948	2	hsa-miR-371a-5p; hsa-miR-4647
Annotations derived over miRTarBase (Gene Ontology)	positive regulation of intracellular protein transport GO0090316	under-represented	0.0075887	0.0075887	0.191738	8.35948	2	hsa-miR-3663-3p; hsa-miR-6721-5p
Annotations derived over miRTarBase (Gene Ontology)	retinol metabolic process GO0042572	under-represented	0.0075974	0.0075974	0.191738	20.7806	11	hsa-miR-4708-5p; hsa-miR-6742-5p; hsa-miR-4728-5p; hsa-miR-3158-5p; hsa-miR-575; hsa-miR-6785-5p; hsa-miR-1268b; hsa-miR-3619-5p; hsa-miR-1202; hsa-miR-4294; hsa-miR-508-5p
Annotations derived over miRTarBase (Gene Ontology)	hippo signaling GO0035329	under-represented	0.0076236	0.0076236	0.191934	33.8158	22	hsa-miR-29b-3p; hsa-miR-4723-5p; hsa-miR-4725-3p; hsa-miR-4728-5p; hsa-miR-885-5p; hsa-miR-6780b-5p; hsa-miR-6785-5p; hsa-miR-3173-3p; hsa-miR-4763-3p; hsa-miR-7111-5p; hsa-miR-6076; hsa-miR-8063; hsa-miR-508-5p; hsa-miR-6825-5p; hsa-miR-4667-5p; hsa-miR-6838-5p; hsa-miR-1343-3p; hsa-miR-1343-5p; hsa-miR-3663-3p; hsa-miR-6871-3p; hsa-miR-513b-5p; hsa-miR-6738-5p
Annotations derived over miRTarBase (Gene Ontology)	regulation of cytosolic calcium ion concentration GO0051480	under-represented	0.0076815	0.0076815	0.192925	23.2365	13	hsa-miR-4725-3p; hsa-miR-6765-5p; hsa-miR-6771-5p; hsa-miR-744-5p; hsa-miR-6780b-5p; hsa-miR-3173-3p; hsa-miR-1268b; hsa-miR-4463; hsa-miR-6821-5p; hsa-miR-6825-5p; hsa-miR-6838-5p; hsa-miR-1343-3p; hsa-miR-6738-5p
Annotations derived over miRTarBase (Gene Ontology)	Wnt signaling pathway, calcium modulating pathway GO0007223	under-represented	0.0077408	0.0077408	0.193947	54.313	41	hsa-miR-5010-3p; hsa-miR-6895-5p; hsa-miR-6756-5p; hsa-miR-4723-5p; hsa-miR-4728-5p; hsa-miR-6765-5p; hsa-miR-885-5p; hsa-miR-658; hsa-miR-744-5p; hsa-miR-371a-5p; hsa-miR-6781-5p; hsa-miR-6785-5p; hsa-miR-6794-3p; hsa-miR-4763-3p; hsa-miR-1268b; hsa-miR-3619-5p; hsa-miR-3619-3p; hsa-miR-6802-5p; hsa-miR-6800-5p; hsa-miR-7111-5p; hsa-miR-2113; hsa-miR-320c; hsa-miR-4294; hsa-miR-5100; hsa-miR-573…
Annotations derived over miRTarBase (Gene Ontology)	Golgi to secretory granule transport GO0055107	over-represented	0.0077622	0.0077622	0.193978	2.92818	8	hsa-miR-6756-5p; hsa-miR-128-1-5p; hsa-miR-4728-5p; hsa-miR-3158-5p; hsa-miR-6785-5p; hsa-miR-3180-3p; hsa-miR-6798-5p; hsa-miR-3196
Annotations derived over miRTarBase (Gene Ontology)	ATPase activator activity GO0001671	under-represented	0.0077792	0.0077792	0.193978	26.8259	16	hsa-miR-4728-5p; hsa-miR-6785-5p; hsa-miR-6794-3p; hsa-miR-1268b; hsa-miR-1202; hsa-miR-1199-5p; hsa-miR-4647; hsa-miR-4641; hsa-miR-4294; hsa-miR-8063; hsa-miR-508-5p; hsa-miR-6838-5p; hsa-miR-675-5p; hsa-miR-1343-3p; hsa-miR-6848-3p; hsa-miR-6717-5p
Annotations derived over miRTarBase (Gene Ontology)	positive regulation of multicellular organism growth GO0040018	over-represented	0.0078079	0.0078079	0.194229	1.79469	6	hsa-miR-6784-5p; hsa-miR-7114-5p; hsa-miR-1202; hsa-miR-4655-5p; hsa-miR-6735-3p; hsa-miR-6738-5p
Annotations derived over miRTarBase (Gene Ontology)	cargo loading into COPII-coated vesicle GO0090110	under-represented	0.0079036	0.0079036	0.194794	19.4582	10	hsa-miR-29b-3p; hsa-miR-4728-5p; hsa-miR-3158-5p; hsa-miR-6785-5p; hsa-miR-6794-3p; hsa-miR-17-3p; hsa-miR-320c; hsa-miR-6838-5p; hsa-miR-1343-3p; hsa-miR-513b-5p
Annotations derived over miRTarBase (Gene Ontology)	phosphatidylinositol 3-kinase complex GO0005942	under-represented	0.0079054	0.0079054	0.194794	23.1893	13	hsa-miR-29b-3p; hsa-miR-6765-5p; hsa-miR-658; hsa-miR-371a-5p; hsa-miR-17-3p; hsa-miR-3619-5p; hsa-miR-1202; hsa-miR-2113; hsa-miR-663b; hsa-miR-6838-5p; hsa-miR-1343-3p; hsa-miR-1224-5p; hsa-miR-6721-5p
Annotations derived over miRTarBase (Gene Ontology)	ribosomal small subunit biogenesis GO0042274	under-represented	0.0079054	0.0079054	0.194794	23.1893	13	hsa-miR-4708-5p; hsa-miR-1185-2-3p; hsa-miR-4726-3p; hsa-miR-744-5p; hsa-miR-3173-3p; hsa-miR-1268b; hsa-miR-17-3p; hsa-miR-4649-5p; hsa-miR-1303; hsa-miR-4730; hsa-miR-508-5p; hsa-miR-1343-3p; hsa-miR-6721-5p
Annotations derived over miRTarBase (Gene Ontology)	negative regulation of actin filament bundle assembly GO0032232	over-represented	0.0079497	0.0079497	0.195111	5.52576	12	hsa-miR-5010-3p; hsa-miR-6742-5p; hsa-miR-128-1-5p; hsa-miR-885-3p; hsa-miR-6781-5p; hsa-miR-1303; hsa-miR-320c; hsa-miR-4641; hsa-miR-6825-5p; hsa-miR-1343-5p; hsa-miR-134-3p; hsa-miR-6738-5p
Annotations derived over miRTarBase (Gene Ontology)	cellular response to DNA damage stimulus GO0006974	under-represented	0.007973	0.007973	0.195111	98.0468	87	hsa-miR-5010-3p; hsa-miR-6895-5p; hsa-miR-4708-5p; hsa-miR-6742-5p; hsa-miR-125b-1-3p; hsa-miR-6746-3p; hsa-miR-1185-2-3p; hsa-miR-29b-3p; hsa-miR-6750-3p; hsa-miR-6756-5p; hsa-miR-128-1-5p; hsa-miR-4723-5p; hsa-miR-4725-3p; hsa-miR-4726-3p; hsa-miR-4728-5p; hsa-miR-6765-5p; hsa-miR-6771-5p; hsa-miR-658; hsa-miR-575; hsa-miR-744-5p; hsa-miR-4749-5p; hsa-miR-6780b-5p; hsa-miR-371a-5p; hsa-miR-6781…
Annotations derived over miRTarBase (Gene Ontology)	cellular response to interferon-alpha GO0035457	under-represented	0.0079868	0.0079868	0.195111	12.799	5	hsa-miR-29b-3p; hsa-miR-1303; hsa-miR-7704; hsa-miR-3663-3p; hsa-miR-6721-5p
Annotations derived over miRTarBase (Gene Ontology)	nucleolus GO0005730	under-represented	0.0080023	0.0080023	0.195111	113.349	106	hsa-miR-5010-3p; hsa-miR-6895-5p; hsa-miR-4708-5p; hsa-miR-6742-5p; hsa-miR-125b-1-3p; hsa-miR-6746-3p; hsa-miR-1185-2-3p; hsa-miR-29b-3p; hsa-miR-6750-3p; hsa-miR-6756-5p; hsa-miR-128-1-5p; hsa-miR-4723-5p; hsa-miR-4725-3p; hsa-miR-4726-3p; hsa-miR-4728-5p; hsa-miR-6765-5p; hsa-miR-3158-5p; hsa-miR-885-3p; hsa-miR-885-5p; hsa-miR-6771-5p; hsa-miR-6775-5p; hsa-miR-658; hsa-miR-575; hsa-miR-744-5p…
Annotations derived over miRTarBase (Gene Ontology)	negative regulation of inclusion body assembly GO0090084	under-represented	0.0080118	0.0080118	0.195111	9.8708	3	hsa-miR-744-5p; hsa-miR-6838-5p; hsa-miR-6735-3p
Annotations derived over miRTarBase (Gene Ontology)	gonadotropin-releasing hormone receptor activity GO0004968	over-represented	0.0080931	0.0080931	0.196394	2.36144	7	hsa-miR-4728-5p; hsa-miR-6785-5p; hsa-miR-4463; hsa-miR-4329; hsa-miR-5739; hsa-miR-6825-5p; hsa-miR-1343-5p
Annotations derived over miRTarBase (Gene Ontology)	SREBP-SCAP-Insig complex GO0032937	over-represented	0.0081248	0.0081248	0.196394	6.94262	14	hsa-miR-29b-3p; hsa-miR-4725-3p; hsa-miR-4728-5p; hsa-miR-6780b-5p; hsa-miR-6785-5p; hsa-miR-4763-3p; hsa-miR-3619-5p; hsa-miR-1267; hsa-miR-8059; hsa-miR-6825-5p; hsa-miR-4667-5p; hsa-miR-642b-3p; hsa-miR-6721-5p; hsa-miR-134-3p
Annotations derived over miRTarBase (Gene Ontology)	urogenital system development GO0001655	over-represented	0.0081362	0.0081362	0.196394	4.86456	11	hsa-miR-4728-5p; hsa-miR-6775-5p; hsa-miR-744-5p; hsa-miR-6785-5p; hsa-miR-3180-3p; hsa-miR-4763-3p; hsa-miR-4649-5p; hsa-miR-3196; hsa-miR-4697-5p; hsa-miR-6721-5p; hsa-miR-1237-5p
Annotations derived over miRTarBase (Gene Ontology)	cellular response to mechanical stimulus GO0071260	under-represented	0.0081773	0.0081773	0.196394	35.9411	24	hsa-miR-1185-2-3p; hsa-miR-29b-3p; hsa-miR-4723-5p; hsa-miR-4725-3p; hsa-miR-4726-3p; hsa-miR-4728-5p; hsa-miR-885-3p; hsa-miR-6771-5p; hsa-miR-744-5p; hsa-miR-6780b-5p; hsa-miR-6785-5p; hsa-miR-6791-5p; hsa-miR-3619-3p; hsa-miR-7111-5p; hsa-miR-6805-3p; hsa-miR-4327; hsa-miR-8063; hsa-miR-508-5p; hsa-miR-6838-5p; hsa-miR-6871-3p; hsa-miR-1229-5p; hsa-miR-6735-3p; hsa-miR-6738-5p; hsa-miR-137-3p
Annotations derived over miRTarBase (Gene Ontology)	1-phosphatidylinositol-3-kinase activity GO0016303	under-represented	0.008182	0.008182	0.196394	11.3349	4	hsa-miR-29b-3p; hsa-miR-6771-5p; hsa-miR-658; hsa-miR-371a-5p
Annotations derived over miRTarBase (Gene Ontology)	Golgi vesicle fusion to target membrane GO0048210	under-represented	0.0082381	0.0082381	0.196394	8.26503	2	hsa-miR-6771-5p; hsa-miR-371a-5p
Annotations derived over miRTarBase (Gene Ontology)	myeloid dendritic cell differentiation GO0043011	under-represented	0.0082381	0.0082381	0.196394	8.26503	2	hsa-miR-1185-2-3p; hsa-miR-6735-3p
Annotations derived over miRTarBase (Gene Ontology)	progesterone receptor signaling pathway GO0050847	under-represented	0.0082381	0.0082381	0.196394	8.26503	2	hsa-miR-744-5p; hsa-miR-1343-3p
Annotations derived over miRTarBase (Gene Ontology)	low-density lipoprotein particle receptor activity GO0005041	under-represented	0.0082661	0.0082661	0.196394	15.491	7	hsa-miR-1185-2-3p; hsa-miR-29b-3p; hsa-miR-6771-5p; hsa-miR-744-5p; hsa-miR-371a-5p; hsa-miR-7704; hsa-miR-1229-5p
Annotations derived over miRTarBase (Gene Ontology)	ankyrin binding GO0030506	under-represented	0.0082718	0.0082718	0.196394	12.7518	5	hsa-miR-6742-5p; hsa-miR-371a-5p; hsa-miR-1267; hsa-miR-6848-3p; hsa-miR-1914-5p
Annotations derived over miRTarBase (Gene Ontology)	C2H2 zinc finger domain binding GO0070742	under-represented	0.0083736	0.0083736	0.197428	14.1214	6	hsa-miR-29b-3p; hsa-miR-744-5p; hsa-miR-371a-5p; hsa-miR-17-3p; hsa-miR-1199-5p; hsa-miR-508-5p
Annotations derived over miRTarBase (Gene Ontology)	interleukin-6-mediated signaling pathway GO0070102	under-represented	0.0083773	0.0083773	0.197428	21.8669	12	hsa-miR-29b-3p; hsa-miR-4726-3p; hsa-miR-6765-5p; hsa-miR-744-5p; hsa-miR-3619-3p; hsa-miR-1303; hsa-miR-1181; hsa-miR-4669; hsa-miR-6837-5p; hsa-miR-4685-5p; hsa-miR-6871-3p; hsa-miR-3692-5p
Annotations derived over miRTarBase (Gene Ontology)	integral component of postsynaptic membrane GO0099055	over-represented	0.0084847	0.0084847	0.197428	3.58938	9	hsa-miR-4723-5p; hsa-miR-4728-5p; hsa-miR-6785-5p; hsa-miR-6798-5p; hsa-miR-7111-5p; hsa-miR-7704; hsa-miR-6825-5p; hsa-miR-6837-5p; hsa-miR-4685-5p
Annotations derived over miRTarBase (Gene Ontology)	positive regulation of synaptic transmission, GABAergic GO0032230	over-represented	0.0084847	0.0084847	0.197428	3.58938	9	hsa-miR-4723-5p; hsa-miR-4728-5p; hsa-miR-6785-5p; hsa-miR-6798-5p; hsa-miR-7111-5p; hsa-miR-7704; hsa-miR-6825-5p; hsa-miR-6837-5p; hsa-miR-4685-5p
Annotations derived over miRTarBase (Gene Ontology)	dense core granule priming GO0061789	over-represented	0.008547	0.008547	0.197428	2.97541	8	hsa-miR-6775-5p; hsa-miR-744-5p; hsa-miR-6791-5p; hsa-miR-1267; hsa-miR-3141; hsa-miR-6825-5p; hsa-miR-4667-5p; hsa-miR-1343-5p
Annotations derived over miRTarBase (Gene Ontology)	heparan sulfate binding GO1904399	over-represented	0.008547	0.008547	0.197428	2.97541	8	hsa-miR-6756-5p; hsa-miR-4763-3p; hsa-miR-320c; hsa-miR-4456; hsa-miR-6825-5p; hsa-miR-4667-5p; hsa-miR-1343-5p; hsa-miR-6875-5p
Annotations derived over miRTarBase (Gene Ontology)	positive regulation of artery morphogenesis GO1905653	over-represented	0.008547	0.008547	0.197428	2.97541	8	hsa-miR-6756-5p; hsa-miR-4763-3p; hsa-miR-320c; hsa-miR-4456; hsa-miR-6825-5p; hsa-miR-4667-5p; hsa-miR-1343-5p; hsa-miR-6875-5p
Annotations derived over miRTarBase (Gene Ontology)	positive regulation of smooth muscle cell chemotaxis GO0071673	over-represented	0.008547	0.008547	0.197428	2.97541	8	hsa-miR-6756-5p; hsa-miR-4763-3p; hsa-miR-320c; hsa-miR-4456; hsa-miR-6825-5p; hsa-miR-4667-5p; hsa-miR-1343-5p; hsa-miR-6875-5p
Annotations derived over miRTarBase (Gene Ontology)	presynaptic dense core vesicle exocytosis GO0099525	over-represented	0.008547	0.008547	0.197428	2.97541	8	hsa-miR-6775-5p; hsa-miR-744-5p; hsa-miR-6791-5p; hsa-miR-1267; hsa-miR-3141; hsa-miR-6825-5p; hsa-miR-4667-5p; hsa-miR-1343-5p
Annotations derived over miRTarBase (Gene Ontology)	cellular response to organic substance GO0071310	under-represented	0.0085663	0.0085663	0.197428	12.7045	5	hsa-miR-4708-5p; hsa-miR-6756-5p; hsa-miR-4725-3p; hsa-miR-6780b-5p; hsa-miR-1268b
Annotations derived over miRTarBase (Gene Ontology)	cortical actin cytoskeleton organization GO0030866	under-represented	0.0086135	0.0086135	0.197428	23.0476	13	hsa-miR-4708-5p; hsa-miR-29b-3p; hsa-miR-6756-5p; hsa-miR-4728-5p; hsa-miR-6771-5p; hsa-miR-658; hsa-miR-371a-5p; hsa-miR-6785-5p; hsa-miR-1538; hsa-miR-6838-5p; hsa-miR-1343-3p; hsa-miR-6717-5p; hsa-miR-137-3p
Annotations derived over miRTarBase (Gene Ontology)	response to growth hormone GO0060416	under-represented	0.0086524	0.0086524	0.197428	9.77635	3	hsa-miR-4708-5p; hsa-miR-4726-3p; hsa-miR-1224-5p
Annotations derived over miRTarBase (Gene Ontology)	Mullerian duct regression GO0001880	over-represented	0.0086527	0.0086527	0.197428	0.850117	4	hsa-miR-6775-5p; hsa-miR-3180-3p; hsa-miR-3196; hsa-miR-6721-5p
Annotations derived over miRTarBase (Gene Ontology)	cellular response to ergosterol GO1901625	over-represented	0.0086527	0.0086527	0.197428	0.850117	4	hsa-miR-4725-3p; hsa-miR-575; hsa-miR-6780b-5p; hsa-miR-5572
Annotations derived over miRTarBase (Gene Ontology)	negative regulation of endothelial cell apoptotic process GO2000352	under-represented	0.0086549	0.0086549	0.197428	19.3165	10	hsa-miR-5010-3p; hsa-miR-29b-3p; hsa-miR-6765-5p; hsa-miR-885-3p; hsa-miR-744-5p; hsa-miR-4749-5p; hsa-miR-371a-5p; hsa-miR-17-3p; hsa-miR-6800-5p; hsa-miR-6871-3p
Annotations derived over miRTarBase (Gene Ontology)	negative regulation of smooth muscle cell proliferation GO0048662	under-represented	0.0086549	0.0086549	0.197428	19.3165	10	hsa-miR-4708-5p; hsa-miR-29b-3p; hsa-miR-4726-3p; hsa-miR-371a-5p; hsa-miR-3619-5p; hsa-miR-1199-5p; hsa-miR-4647; hsa-miR-4294; hsa-miR-1224-5p; hsa-miR-6875-5p
Annotations derived over miRTarBase (Gene Ontology)	negative regulation of translation in response to endoplasmic reticulum stress GO1902010	over-represented	0.0087402	0.0087402	0.197428	4.91179	11	hsa-miR-4725-3p; hsa-miR-4728-5p; hsa-miR-3158-5p; hsa-miR-6771-5p; hsa-miR-6780b-5p; hsa-miR-6785-5p; hsa-miR-3173-3p; hsa-miR-4763-3p; hsa-miR-17-3p; hsa-miR-4281; hsa-miR-6721-5p
Annotations derived over miRTarBase (Gene Ontology)	regulation of cell junction assembly GO1901888	under-represented	0.0088017	0.0088017	0.197428	11.2404	4	hsa-miR-6798-5p; hsa-miR-1268b; hsa-miR-8059; hsa-miR-508-5p
Annotations derived over miRTarBase (Gene Ontology)	retinal metabolic process GO0042574	under-represented	0.0088078	0.0088078	0.197428	16.719	8	hsa-miR-6742-5p; hsa-miR-1185-2-3p; hsa-miR-4728-5p; hsa-miR-3158-5p; hsa-miR-575; hsa-miR-6785-5p; hsa-miR-1202; hsa-miR-1224-5p
Annotations derived over miRTarBase (Gene Ontology)	metalloaminopeptidase activity GO0070006	under-represented	0.0088233	0.0088233	0.197428	15.3966	7	hsa-miR-29b-3p; hsa-miR-575; hsa-miR-744-5p; hsa-miR-6791-5p; hsa-miR-5100; hsa-miR-1343-3p; hsa-miR-6738-5p
Annotations derived over miRTarBase (Gene Ontology)	establishment of sister chromatid cohesion GO0034085	over-represented	0.0088642	0.0088642	0.197428	1.3224	5	hsa-miR-4725-3p; hsa-miR-744-5p; hsa-miR-6780b-5p; hsa-miR-3173-3p; hsa-miR-6721-5p
Annotations derived over miRTarBase (Gene Ontology)	meiotic recombination checkpoint GO0051598	over-represented	0.0088642	0.0088642	0.197428	1.3224	5	hsa-miR-4723-5p; hsa-miR-885-5p; hsa-miR-7111-5p; hsa-miR-7114-5p; hsa-miR-6825-5p
Annotations derived over miRTarBase (Gene Ontology)	negative regulation of Wnt signaling pathway involved in dorsalventral axis specification GO2000054	over-represented	0.0088642	0.0088642	0.197428	1.3224	5	hsa-miR-744-5p; hsa-miR-6791-5p; hsa-miR-6825-5p; hsa-miR-4667-5p; hsa-miR-1343-5p
Annotations derived over miRTarBase (Gene Ontology)	negative regulation of canonical Wnt signaling pathway involved in controlling type B pancreatic cell proliferation GO2000080	over-represented	0.0088642	0.0088642	0.197428	1.3224	5	hsa-miR-744-5p; hsa-miR-6791-5p; hsa-miR-6825-5p; hsa-miR-4667-5p; hsa-miR-1343-5p
Annotations derived over miRTarBase (Gene Ontology)	nucleolar chromatin organization GO1990700	over-represented	0.0088642	0.0088642	0.197428	1.3224	5	hsa-miR-4725-3p; hsa-miR-744-5p; hsa-miR-6780b-5p; hsa-miR-3173-3p; hsa-miR-6721-5p
Annotations derived over miRTarBase (Gene Ontology)	response to organic cyclic compound GO0014070	over-represented	0.0088642	0.0088642	0.197428	1.3224	5	hsa-miR-744-5p; hsa-miR-6791-5p; hsa-miR-6825-5p; hsa-miR-4667-5p; hsa-miR-1343-5p
Annotations derived over miRTarBase (Gene Ontology)	cap-dependent translational initiation GO0002191	over-represented	0.0088788	0.0088788	0.197428	1.84192	6	hsa-miR-4723-5p; hsa-miR-744-5p; hsa-miR-6798-5p; hsa-miR-7111-5p; hsa-miR-6825-5p; hsa-miR-6875-5p
Annotations derived over miRTarBase (Gene Ontology)	DNA replication factor A complex GO0005662	under-represented	0.0089196	0.0089196	0.197428	19.2693	10	hsa-miR-1185-2-3p; hsa-miR-4728-5p; hsa-miR-6785-5p; hsa-miR-1303; hsa-miR-4463; hsa-miR-5100; hsa-miR-6076; hsa-miR-6838-5p; hsa-miR-1343-3p; hsa-miR-1914-5p
Annotations derived over miRTarBase (Gene Ontology)	cellular response to hormone stimulus GO0032870	over-represented	0.0089384	0.0089384	0.197428	19.6944	30	hsa-miR-5010-3p; hsa-miR-29b-3p; hsa-miR-4725-3p; hsa-miR-4728-5p; hsa-miR-3158-5p; hsa-miR-885-3p; hsa-miR-744-5p; hsa-miR-6780b-5p; hsa-miR-6781-5p; hsa-miR-6785-5p; hsa-miR-3173-3p; hsa-miR-6794-3p; hsa-miR-1268b; hsa-miR-17-3p; hsa-miR-3619-5p; hsa-miR-6805-3p; hsa-miR-1181; hsa-miR-2113; hsa-miR-3141; hsa-miR-3960; hsa-miR-4641; hsa-miR-8059; hsa-miR-8063; hsa-miR-508-5p; hsa-miR-6837-5p; hs…
Annotations derived over miRTarBase (Gene Ontology)	mannosyl-oligosaccharide 1,2-alpha-mannosidase activity GO0004571	under-represented	0.0089404	0.0089404	0.197428	8.17057	2	hsa-miR-1307-5p; hsa-miR-3663-3p
Annotations derived over miRTarBase (Gene Ontology)	methyltransferase activity GO0008168	under-represented	0.0089404	0.0089404	0.197428	8.17057	2	hsa-miR-6791-5p; hsa-miR-4763-3p
Annotations derived over miRTarBase (Gene Ontology)	neutrophil clearance GO0097350	under-represented	0.0089404	0.0089404	0.197428	8.17057	2	hsa-miR-6798-5p; hsa-miR-642b-3p
Annotations derived over miRTarBase (Gene Ontology)	negative regulation of blood coagulation GO0030195	under-represented	0.0089907	0.0089907	0.198082	9.72912	3	hsa-miR-4708-5p; hsa-miR-4763-3p; hsa-miR-6800-5p
Annotations derived over miRTarBase (Gene Ontology)	transcription-coupled nucleotide-excision repair GO0006283	under-represented	0.0090136	0.0090136	0.198082	42.3642	30	hsa-miR-4708-5p; hsa-miR-4723-5p; hsa-miR-4728-5p; hsa-miR-6765-5p; hsa-miR-575; hsa-miR-744-5p; hsa-miR-371a-5p; hsa-miR-6785-5p; hsa-miR-3173-3p; hsa-miR-6794-3p; hsa-miR-4763-3p; hsa-miR-17-3p; hsa-miR-7111-5p; hsa-miR-4649-5p; hsa-miR-4669; hsa-miR-4456; hsa-miR-4294; hsa-miR-5572; hsa-miR-7704; hsa-miR-508-5p; hsa-miR-6821-5p; hsa-miR-6825-5p; hsa-miR-6838-5p; hsa-miR-1343-3p; hsa-miR-1343-5…
Annotations derived over miRTarBase (Gene Ontology)	chloride transmembrane transport GO1902476	under-represented	0.009027	0.009027	0.198082	24.1811	14	hsa-miR-5010-3p; hsa-miR-1185-2-3p; hsa-miR-4726-3p; hsa-miR-885-3p; hsa-miR-3620-5p; hsa-miR-1587; hsa-miR-2113; hsa-miR-4641; hsa-miR-4329; hsa-miR-6075; hsa-miR-8063; hsa-miR-4697-5p; hsa-miR-6724-5p; hsa-miR-1237-5p
Annotations derived over miRTarBase (Gene Ontology)	regulation of nucleotide-binding oligomerization domain containing signaling pathway GO0070424	under-represented	0.0091278	0.0091278	0.199873	11.1932	4	hsa-miR-575; hsa-miR-508-5p; hsa-miR-6821-5p; hsa-miR-6848-3p
Annotations derived over miRTarBase (Gene Ontology)	histone methyltransferase activity H3-K4 specific GO0042800	over-represented	0.0091597	0.0091597	0.20015	22.292	33	hsa-miR-6895-5p; hsa-miR-6742-5p; hsa-miR-6746-3p; hsa-miR-6756-5p; hsa-miR-4723-5p; hsa-miR-4726-3p; hsa-miR-4728-5p; hsa-miR-3158-5p; hsa-miR-885-3p; hsa-miR-6771-5p; hsa-miR-744-5p; hsa-miR-4749-5p; hsa-miR-371a-5p; hsa-miR-6785-5p; hsa-miR-6798-5p; hsa-miR-4763-3p; hsa-miR-17-3p; hsa-miR-3619-5p; hsa-miR-7111-5p; hsa-miR-4647; hsa-miR-7704; hsa-miR-8063; hsa-miR-6825-5p; hsa-miR-6838-5p; hsa-…
Annotations derived over miRTarBase (Gene Ontology)	amyloid-beta clearance by transcytosis GO0150093	over-represented	0.009192	0.009192	0.200436	9.25683	17	hsa-miR-4728-5p; hsa-miR-3158-5p; hsa-miR-658; hsa-miR-371a-5p; hsa-miR-6785-5p; hsa-miR-3180-3p; hsa-miR-17-3p; hsa-miR-3196; hsa-miR-4767; hsa-miR-6821-5p; hsa-miR-6825-5p; hsa-miR-1343-5p; hsa-miR-6848-3p; hsa-miR-4697-5p; hsa-miR-6877-5p; hsa-miR-6721-5p; hsa-miR-1237-5p
Annotations derived over miRTarBase (Gene Ontology)	positive regulation of transcription of Notch receptor target GO0007221	under-represented	0.0092823	0.0092823	0.201168	24.1339	14	hsa-miR-4725-3p; hsa-miR-4726-3p; hsa-miR-4728-5p; hsa-miR-6780b-5p; hsa-miR-6785-5p; hsa-miR-3173-3p; hsa-miR-4763-3p; hsa-miR-3619-5p; hsa-miR-3620-5p; hsa-miR-1587; hsa-miR-320c; hsa-miR-4641; hsa-miR-5572; hsa-miR-6838-5p
Annotations derived over miRTarBase (Gene Ontology)	C-X-C chemokine binding GO0019958	under-represented	0.0093127	0.0093127	0.201168	8.12334	2	hsa-miR-6798-5p; hsa-miR-642b-3p
Annotations derived over miRTarBase (Gene Ontology)	actinin binding GO0042805	under-represented	0.0093127	0.0093127	0.201168	8.12334	2	hsa-miR-1303; hsa-miR-5572
Annotations derived over miRTarBase (Gene Ontology)	tumor necrosis factor secretion GO1990774	under-represented	0.0093127	0.0093127	0.201168	8.12334	2	hsa-miR-6798-5p; hsa-miR-642b-3p
Annotations derived over miRTarBase (Gene Ontology)	fibroblast growth factor receptor signaling pathway GO0008543	under-represented	0.0093314	0.0093314	0.201168	62.1058	49	hsa-miR-4708-5p; hsa-miR-6742-5p; hsa-miR-1185-2-3p; hsa-miR-6750-3p; hsa-miR-4723-5p; hsa-miR-4725-3p; hsa-miR-4728-5p; hsa-miR-6765-5p; hsa-miR-658; hsa-miR-575; hsa-miR-744-5p; hsa-miR-4749-5p; hsa-miR-6780b-5p; hsa-miR-371a-5p; hsa-miR-6785-5p; hsa-miR-3173-3p; hsa-miR-6798-5p; hsa-miR-4763-3p; hsa-miR-1268b; hsa-miR-17-3p; hsa-miR-3619-5p; hsa-miR-3620-5p; hsa-miR-6802-5p; hsa-miR-7111-5p; h…
Annotations derived over miRTarBase (Gene Ontology)	integral component of peroxisomal membrane GO0005779	under-represented	0.0093414	0.0093414	0.201168	9.68189	3	hsa-miR-371a-5p; hsa-miR-8063; hsa-miR-508-5p
Annotations derived over miRTarBase (Gene Ontology)	Weibel-Palade body GO0033093	over-represented	0.0093786	0.0093786	0.201383	4.95902	11	hsa-miR-4723-5p; hsa-miR-4725-3p; hsa-miR-4728-5p; hsa-miR-6765-5p; hsa-miR-6780b-5p; hsa-miR-6785-5p; hsa-miR-4763-3p; hsa-miR-7111-5p; hsa-miR-7114-5p; hsa-miR-4669; hsa-miR-6825-5p
Annotations derived over miRTarBase (Gene Ontology)	positive regulation of leukocyte cell-cell adhesion GO1903039	over-represented	0.00939	0.00939	0.201383	3.02264	8	hsa-miR-6756-5p; hsa-miR-4763-3p; hsa-miR-320c; hsa-miR-4456; hsa-miR-6825-5p; hsa-miR-4667-5p; hsa-miR-1343-5p; hsa-miR-6875-5p
Annotations derived over miRTarBase (Gene Ontology)	positive regulation of smooth muscle cell proliferation GO0048661	under-represented	0.0094594	0.0094594	0.202166	29.9902	19	hsa-miR-6895-5p; hsa-miR-29b-3p; hsa-miR-6756-5p; hsa-miR-4726-3p; hsa-miR-4728-5p; hsa-miR-6765-5p; hsa-miR-3158-5p; hsa-miR-6785-5p; hsa-miR-6791-5p; hsa-miR-3619-3p; hsa-miR-6800-5p; hsa-miR-1181; hsa-miR-320c; hsa-miR-4655-5p; hsa-miR-8059; hsa-miR-6821-5p; hsa-miR-6825-5p; hsa-miR-3663-3p; hsa-miR-6875-5p
Annotations derived over miRTarBase (Gene Ontology)	transmission of nerve impulse GO0019226	under-represented	0.0094653	0.0094653	0.202166	11.146	4	hsa-miR-885-5p; hsa-miR-371a-5p; hsa-miR-1303; hsa-miR-6848-3p
Annotations derived over miRTarBase (Gene Ontology)	fatty acid biosynthetic process GO0006633	under-represented	0.0095099	0.0095099	0.202702	12.5628	5	hsa-miR-5010-3p; hsa-miR-4763-3p; hsa-miR-320c; hsa-miR-1343-3p; hsa-miR-6721-5p
Annotations derived over miRTarBase (Gene Ontology)	interleukin-6 receptor binding GO0005138	under-represented	0.0095772	0.0095772	0.202893	13.9325	6	hsa-miR-5010-3p; hsa-miR-4726-3p; hsa-miR-6765-5p; hsa-miR-17-3p; hsa-miR-3619-3p; hsa-miR-1303
Annotations derived over miRTarBase (Gene Ontology)	regulation of bone mineralization GO0030500	under-represented	0.0095772	0.0095772	0.202893	13.9325	6	hsa-miR-125b-1-3p; hsa-miR-6794-3p; hsa-miR-1290; hsa-miR-663b; hsa-miR-8059; hsa-miR-508-5p
Annotations derived over miRTarBase (Gene Ontology)	ribosomal large subunit binding GO0043023	under-represented	0.0095772	0.0095772	0.202893	13.9325	6	hsa-miR-6750-3p; hsa-miR-6756-5p; hsa-miR-4725-3p; hsa-miR-575; hsa-miR-6780b-5p; hsa-miR-3173-3p
Annotations derived over miRTarBase (Gene Ontology)	neuroepithelial cell differentiation GO0060563	under-represented	0.009705	0.009705	0.205183	9.63466	3	hsa-miR-3158-5p; hsa-miR-4763-3p; hsa-miR-1267
Annotations derived over miRTarBase (Gene Ontology)	lipopolysaccharide binding GO0001530	under-represented	0.009786	0.009786	0.206244	17.8525	9	hsa-miR-4726-3p; hsa-miR-6771-5p; hsa-miR-6775-5p; hsa-miR-744-5p; hsa-miR-371a-5p; hsa-miR-6798-5p; hsa-miR-5739; hsa-miR-1343-3p; hsa-miR-642b-3p
Annotations derived over miRTarBase (Gene Ontology)	copper ion homeostasis GO0055070	under-represented	0.0098145	0.0098145	0.206244	11.0988	4	hsa-miR-575; hsa-miR-508-5p; hsa-miR-6821-5p; hsa-miR-6848-3p
Annotations derived over miRTarBase (Gene Ontology)	positive regulation of ureteric bud formation GO0072107	under-represented	0.0098145	0.0098145	0.206244	11.0988	4	hsa-miR-29b-3p; hsa-miR-885-5p; hsa-miR-4641; hsa-miR-508-5p
Annotations derived over miRTarBase (Gene Ontology)	extrinsic component of cytoplasmic side of plasma membrane GO0031234	under-represented	0.0098507	0.0098507	0.206299	44.3478	32	hsa-miR-5010-3p; hsa-miR-29b-3p; hsa-miR-6756-5p; hsa-miR-128-1-5p; hsa-miR-4725-3p; hsa-miR-4726-3p; hsa-miR-4728-5p; hsa-miR-6765-5p; hsa-miR-3158-5p; hsa-miR-6771-5p; hsa-miR-658; hsa-miR-744-5p; hsa-miR-6780b-5p; hsa-miR-6781-5p; hsa-miR-6785-5p; hsa-miR-6794-3p; hsa-miR-1267; hsa-miR-320c; hsa-miR-4669; hsa-miR-4456; hsa-miR-4463; hsa-miR-8063; hsa-miR-6838-5p; hsa-miR-6837-5p; hsa-miR-675-5…
Annotations derived over miRTarBase (Gene Ontology)	F-actin capping protein complex GO0008290	under-represented	0.0099099	0.0099099	0.206299	20.3556	11	hsa-miR-1185-2-3p; hsa-miR-4728-5p; hsa-miR-3158-5p; hsa-miR-6785-5p; hsa-miR-3619-3p; hsa-miR-1538; hsa-miR-1290; hsa-miR-320c; hsa-miR-6825-5p; hsa-miR-6838-5p; hsa-miR-6848-3p
Annotations derived over miRTarBase (Gene Ontology)	regulation of alternative mRNA splicing, via spliceosome GO0000381	under-represented	0.010015	0.010015	0.206299	61.9641	49	hsa-miR-5010-3p; hsa-miR-6742-5p; hsa-miR-1185-2-3p; hsa-miR-29b-3p; hsa-miR-6756-5p; hsa-miR-4723-5p; hsa-miR-4728-5p; hsa-miR-885-3p; hsa-miR-885-5p; hsa-miR-6771-5p; hsa-miR-658; hsa-miR-575; hsa-miR-744-5p; hsa-miR-371a-5p; hsa-miR-6785-5p; hsa-miR-6791-5p; hsa-miR-6798-5p; hsa-miR-4763-3p; hsa-miR-17-3p; hsa-miR-4783-3p; hsa-miR-6800-5p; hsa-miR-7111-5p; hsa-miR-4649-5p; hsa-miR-1538; hsa-mi…
Annotations derived over miRTarBase (Gene Ontology)	histone-arginine N-methyltransferase activity GO0008469	over-represented	0.0100526	0.0100526	0.206299	5.00625	11	hsa-miR-6895-5p; hsa-miR-6742-5p; hsa-miR-128-1-5p; hsa-miR-4728-5p; hsa-miR-6785-5p; hsa-miR-4763-3p; hsa-miR-17-3p; hsa-miR-4329; hsa-miR-6838-5p; hsa-miR-6877-5p; hsa-miR-6721-5p
Annotations derived over miRTarBase (Gene Ontology)	glial cell development GO0021782	under-represented	0.010082	0.010082	0.206299	9.58743	3	hsa-miR-3158-5p; hsa-miR-4763-3p; hsa-miR-1267
Annotations derived over miRTarBase (Gene Ontology)	glial cell proliferation GO0014009	under-represented	0.010082	0.010082	0.206299	9.58743	3	hsa-miR-3158-5p; hsa-miR-4763-3p; hsa-miR-1267
Annotations derived over miRTarBase (Gene Ontology)	neural tube formation GO0001841	under-represented	0.010082	0.010082	0.206299	9.58743	3	hsa-miR-3158-5p; hsa-miR-4763-3p; hsa-miR-1267
Annotations derived over miRTarBase (Gene Ontology)	regulation of transforming growth factor beta2 production GO0032909	under-represented	0.010082	0.010082	0.206299	9.58743	3	hsa-miR-29b-3p; hsa-miR-4463; hsa-miR-137-3p
Annotations derived over miRTarBase (Gene Ontology)	MAP kinase kinase kinase activity GO0004709	under-represented	0.0100893	0.0100893	0.206299	17.8052	9	hsa-miR-6756-5p; hsa-miR-4723-5p; hsa-miR-7111-5p; hsa-miR-1303; hsa-miR-1290; hsa-miR-6838-5p; hsa-miR-642b-3p; hsa-miR-1229-5p; hsa-miR-137-3p
Annotations derived over miRTarBase (Gene Ontology)	thiol-dependent ubiquitinyl hydrolase activity GO0036459	under-represented	0.0100903	0.0100903	0.206299	38.8692	27	hsa-miR-4708-5p; hsa-miR-1185-2-3p; hsa-miR-29b-3p; hsa-miR-128-1-5p; hsa-miR-4725-3p; hsa-miR-4728-5p; hsa-miR-658; hsa-miR-575; hsa-miR-744-5p; hsa-miR-6780b-5p; hsa-miR-371a-5p; hsa-miR-6785-5p; hsa-miR-1199-5p; hsa-miR-4456; hsa-miR-4327; hsa-miR-4294; hsa-miR-5572; hsa-miR-8063; hsa-miR-508-5p; hsa-miR-4667-5p; hsa-miR-6838-5p; hsa-miR-1343-3p; hsa-miR-6848-3p; hsa-miR-642b-3p; hsa-miR-6721-…
Annotations derived over miRTarBase (Gene Ontology)	chemokine receptor activity GO0004950	under-represented	0.0101022	0.0101022	0.206299	8.02888	2	hsa-miR-4708-5p; hsa-miR-4294
Annotations derived over miRTarBase (Gene Ontology)	definitive hemopoiesis GO0060216	under-represented	0.0101022	0.0101022	0.206299	8.02888	2	hsa-miR-4726-3p; hsa-miR-6838-5p
Annotations derived over miRTarBase (Gene Ontology)	positive regulation of mismatch repair GO0032425	under-represented	0.0101022	0.0101022	0.206299	8.02888	2	hsa-miR-6798-5p; hsa-miR-642b-3p
Annotations derived over miRTarBase (Gene Ontology)	tRNA binding GO0000049	under-represented	0.0101757	0.0101757	0.206299	27.5343	17	hsa-miR-744-5p; hsa-miR-6794-3p; hsa-miR-6798-5p; hsa-miR-4763-3p; hsa-miR-6805-3p; hsa-miR-4649-5p; hsa-miR-1199-5p; hsa-miR-320c; hsa-miR-6838-5p; hsa-miR-6848-3p; hsa-miR-4697-5p; hsa-miR-1224-5p; hsa-miR-3692-5p; hsa-miR-6721-5p; hsa-miR-1237-5p; hsa-miR-6735-3p; hsa-miR-137-3p
Annotations derived over miRTarBase (Gene Ontology)	regulation of dendrite morphogenesis GO0048814	under-represented	0.0101758	0.0101758	0.206299	11.0515	4	hsa-miR-1185-2-3p; hsa-miR-29b-3p; hsa-miR-744-5p; hsa-miR-6791-5p
Annotations derived over miRTarBase (Gene Ontology)	postsynaptic density protein 95 clustering GO0097119	over-represented	0.0102023	0.0102023	0.206299	4.34504	10	hsa-miR-4723-5p; hsa-miR-4728-5p; hsa-miR-6785-5p; hsa-miR-6798-5p; hsa-miR-7111-5p; hsa-miR-7114-5p; hsa-miR-7704; hsa-miR-6825-5p; hsa-miR-6837-5p; hsa-miR-4685-5p
Annotations derived over miRTarBase (Gene Ontology)	MAP kinase activity GO0004707	under-represented	0.0102487	0.0102487	0.206299	21.5363	12	hsa-miR-4708-5p; hsa-miR-6756-5p; hsa-miR-4725-3p; hsa-miR-6780b-5p; hsa-miR-6798-5p; hsa-miR-1268b; hsa-miR-6802-5p; hsa-miR-6800-5p; hsa-miR-1267; hsa-miR-4294; hsa-miR-5572; hsa-miR-513b-5p
Gene Ontology (miRWalk)	GO0070016 armadillo repeat domain binding	over-represented	0.010262	0.010262	0.692877	0.487223	3	hsa-miR-29b-3p; hsa-miR-744-5p; hsa-miR-320c
Annotations derived over miRTarBase (Gene Ontology)	negative regulation of epithelial cell apoptotic process GO1904036	over-represented	0.0102937	0.0102937	0.206299	3.06987	8	hsa-miR-6756-5p; hsa-miR-4763-3p; hsa-miR-320c; hsa-miR-4456; hsa-miR-6825-5p; hsa-miR-4667-5p; hsa-miR-1343-5p; hsa-miR-6875-5p
Annotations derived over miRTarBase (Gene Ontology)	negative regulation of histone H2A K63-linked ubiquitination GO1901315	over-represented	0.0102937	0.0102937	0.206299	3.06987	8	hsa-miR-4725-3p; hsa-miR-4749-5p; hsa-miR-6780b-5p; hsa-miR-3180-3p; hsa-miR-6798-5p; hsa-miR-3619-3p; hsa-miR-3196; hsa-miR-6126
Annotations derived over miRTarBase (Gene Ontology)	positive regulation blood vessel branching GO1905555	over-represented	0.0102937	0.0102937	0.206299	3.06987	8	hsa-miR-6756-5p; hsa-miR-4763-3p; hsa-miR-320c; hsa-miR-4456; hsa-miR-6825-5p; hsa-miR-4667-5p; hsa-miR-1343-5p; hsa-miR-6875-5p
Annotations derived over miRTarBase (Gene Ontology)	serine-tRNA ligase activity GO0004828	over-represented	0.0103145	0.0103145	0.206299	1.36963	5	hsa-miR-6798-5p; hsa-miR-4763-3p; hsa-miR-4697-5p; hsa-miR-6721-5p; hsa-miR-1237-5p
Annotations derived over miRTarBase (Gene Ontology)	seryl-tRNA aminoacylation GO0006434	over-represented	0.0103145	0.0103145	0.206299	1.36963	5	hsa-miR-6798-5p; hsa-miR-4763-3p; hsa-miR-4697-5p; hsa-miR-6721-5p; hsa-miR-1237-5p
Annotations derived over miRTarBase (Gene Ontology)	extrinsic apoptotic signaling pathway via death domain receptors GO0008625	under-represented	0.0103699	0.0103699	0.206299	23.945	14	hsa-miR-29b-3p; hsa-miR-6756-5p; hsa-miR-885-3p; hsa-miR-6771-5p; hsa-miR-3619-5p; hsa-miR-6805-3p; hsa-miR-4327; hsa-miR-4294; hsa-miR-4667-5p; hsa-miR-6838-5p; hsa-miR-1224-5p; hsa-miR-6871-3p; hsa-miR-1229-5p; hsa-miR-6735-3p
Annotations derived over miRTarBase (Gene Ontology)	lipase activity GO0016298	under-represented	0.0104012	0.0104012	0.206299	17.758	9	hsa-miR-4725-3p; hsa-miR-658; hsa-miR-744-5p; hsa-miR-6780b-5p; hsa-miR-371a-5p; hsa-miR-1303; hsa-miR-6838-5p; hsa-miR-1343-3p; hsa-miR-6848-3p
Annotations derived over miRTarBase (Gene Ontology)	dendrite cytoplasm GO0032839	under-represented	0.0104728	0.0104728	0.206299	9.5402	3	hsa-miR-1185-2-3p; hsa-miR-4463; hsa-miR-3692-5p
Annotations derived over miRTarBase (Gene Ontology)	nuclear inner membrane GO0005637	under-represented	0.0104839	0.0104839	0.206299	26.3064	16	hsa-miR-6895-5p; hsa-miR-128-1-5p; hsa-miR-4728-5p; hsa-miR-744-5p; hsa-miR-6785-5p; hsa-miR-1267; hsa-miR-4497; hsa-miR-4767; hsa-miR-5100; hsa-miR-508-5p; hsa-miR-6825-5p; hsa-miR-4667-5p; hsa-miR-675-5p; hsa-miR-6850-3p; hsa-miR-6721-5p; hsa-miR-134-3p
Annotations derived over miRTarBase (Gene Ontology)	T-helper 1 cell activation GO0035711	under-represented	0.0105205	0.0105205	0.206299	7.98165	2	hsa-miR-6798-5p; hsa-miR-642b-3p
Annotations derived over miRTarBase (Gene Ontology)	embryonic pattern specification GO0009880	under-represented	0.0105205	0.0105205	0.206299	7.98165	2	hsa-miR-29b-3p; hsa-miR-6721-5p
Annotations derived over miRTarBase (Gene Ontology)	negative regulation of apoptotic cell clearance GO2000426	under-represented	0.0105205	0.0105205	0.206299	7.98165	2	hsa-miR-6798-5p; hsa-miR-642b-3p
Annotations derived over miRTarBase (Gene Ontology)	pro-B cell differentiation GO0002328	under-represented	0.0105205	0.0105205	0.206299	7.98165	2	hsa-miR-3158-5p; hsa-miR-1267
Annotations derived over miRTarBase (Gene Ontology)	regulation of T cell mediated immune response to tumor cell GO0002840	under-represented	0.0105205	0.0105205	0.206299	7.98165	2	hsa-miR-6798-5p; hsa-miR-642b-3p
Annotations derived over miRTarBase (Gene Ontology)	regulation of restriction endodeoxyribonuclease activity GO0032072	under-represented	0.0105205	0.0105205	0.206299	7.98165	2	hsa-miR-6798-5p; hsa-miR-642b-3p
Annotations derived over miRTarBase (Gene Ontology)	regulation of tolerance induction GO0002643	under-represented	0.0105205	0.0105205	0.206299	7.98165	2	hsa-miR-6798-5p; hsa-miR-642b-3p
Annotations derived over miRTarBase (Gene Ontology)	RNA stem-loop binding GO0035613	under-represented	0.0105495	0.0105495	0.206299	11.0043	4	hsa-miR-575; hsa-miR-744-5p; hsa-miR-6838-5p; hsa-miR-1224-5p
Annotations derived over miRTarBase (Gene Ontology)	ciliary neurotrophic factor receptor activity GO0004897	under-represented	0.0105495	0.0105495	0.206299	11.0043	4	hsa-miR-4726-3p; hsa-miR-3619-3p; hsa-miR-1303; hsa-miR-6126
Annotations derived over miRTarBase (Gene Ontology)	limb bud formation GO0060174	under-represented	0.0105495	0.0105495	0.206299	11.0043	4	hsa-miR-3158-5p; hsa-miR-4763-3p; hsa-miR-1267; hsa-miR-6875-5p
Annotations derived over miRTarBase (Gene Ontology)	positive regulation of cyclin-dependent protein serinethreonine kinase activity GO0045737	under-represented	0.0105783	0.0105783	0.206475	30.9348	20	hsa-miR-5010-3p; hsa-miR-6895-5p; hsa-miR-4708-5p; hsa-miR-29b-3p; hsa-miR-744-5p; hsa-miR-3173-3p; hsa-miR-6791-5p; hsa-miR-4763-3p; hsa-miR-1199-5p; hsa-miR-4669; hsa-miR-4497; hsa-miR-5572; hsa-miR-663b; hsa-miR-8063; hsa-miR-6838-5p; hsa-miR-6848-3p; hsa-miR-6875-5p; hsa-miR-6721-5p; hsa-miR-6735-3p; hsa-miR-137-3p
Annotations derived over miRTarBase (Gene Ontology)	transmitter-gated ion channel activity involved in regulation of postsynaptic membrane potential GO1904315	under-represented	0.0107105	0.0107105	0.208198	15.1132	7	hsa-miR-5010-3p; hsa-miR-1185-2-3p; hsa-miR-6794-3p; hsa-miR-1303; hsa-miR-1199-5p; hsa-miR-6848-3p; hsa-miR-3692-5p
Annotations derived over miRTarBase (Gene Ontology)	DNA repair GO0006281	under-represented	0.0108888	0.0108888	0.210695	73.6296	61	hsa-miR-6895-5p; hsa-miR-6746-3p; hsa-miR-1185-2-3p; hsa-miR-29b-3p; hsa-miR-6756-5p; hsa-miR-4723-5p; hsa-miR-4725-3p; hsa-miR-4726-3p; hsa-miR-4728-5p; hsa-miR-885-5p; hsa-miR-6771-5p; hsa-miR-658; hsa-miR-575; hsa-miR-744-5p; hsa-miR-6780b-5p; hsa-miR-371a-5p; hsa-miR-6785-5p; hsa-miR-3173-3p; hsa-miR-6794-3p; hsa-miR-6798-5p; hsa-miR-4763-3p; hsa-miR-17-3p; hsa-miR-3619-5p; hsa-miR-3620-5p; h…
Annotations derived over miRTarBase (Gene Ontology)	WASH complex GO0071203	under-represented	0.010936	0.010936	0.210695	10.9571	4	hsa-miR-4728-5p; hsa-miR-6785-5p; hsa-miR-1538; hsa-miR-1290
Annotations derived over miRTarBase (Gene Ontology)	cellular heat acclimation GO0070370	under-represented	0.010936	0.010936	0.210695	10.9571	4	hsa-miR-744-5p; hsa-miR-508-5p; hsa-miR-6838-5p; hsa-miR-6735-3p
Annotations derived over miRTarBase (Gene Ontology)	cellular response to ATP GO0071318	under-represented	0.010936	0.010936	0.210695	10.9571	4	hsa-miR-658; hsa-miR-1290; hsa-miR-508-5p; hsa-miR-6735-3p
Annotations derived over miRTarBase (Gene Ontology)	negative regulation of smooth muscle cell migration GO0014912	under-represented	0.0109694	0.0109694	0.210948	16.3884	8	hsa-miR-4708-5p; hsa-miR-4726-3p; hsa-miR-885-3p; hsa-miR-371a-5p; hsa-miR-1199-5p; hsa-miR-4647; hsa-miR-1343-3p; hsa-miR-1224-5p
Annotations derived over miRTarBase (Gene Ontology)	protein localization to cell surface GO0034394	under-represented	0.0109902	0.0109902	0.210959	18.9387	10	hsa-miR-5010-3p; hsa-miR-3158-5p; hsa-miR-885-5p; hsa-miR-744-5p; hsa-miR-17-3p; hsa-miR-1290; hsa-miR-2113; hsa-miR-675-5p; hsa-miR-6717-5p; hsa-miR-6735-3p
Annotations derived over miRTarBase (Gene Ontology)	non-motile cilium assembly GO1905515	under-represented	0.011059	0.011059	0.211616	15.066	7	hsa-miR-4726-3p; hsa-miR-4728-5p; hsa-miR-744-5p; hsa-miR-4749-5p; hsa-miR-6785-5p; hsa-miR-3692-5p; hsa-miR-1229-5p
Gene Ontology (miRWalk)	GO0000278 mitotic cell cycle	over-represented	0.0110671	0.0110671	0.692877	5.47019	10	hsa-miR-29b-3p; hsa-miR-885-5p; hsa-miR-744-5p; hsa-miR-17-3p; hsa-miR-1303; hsa-miR-320c; hsa-miR-3196; hsa-miR-675-5p; hsa-miR-1914-5p; hsa-miR-137-3p
Annotations derived over miRTarBase (Gene Ontology)	Dcp1-Dcp2 complex GO0098745	over-represented	0.0111086	0.0111086	0.211616	2.50312	7	hsa-miR-4723-5p; hsa-miR-6798-5p; hsa-miR-4763-3p; hsa-miR-17-3p; hsa-miR-7111-5p; hsa-miR-6126; hsa-miR-6721-5p
Annotations derived over miRTarBase (Gene Ontology)	negative regulation of polynucleotide adenylyltransferase activity GO1904246	over-represented	0.0111086	0.0111086	0.211616	2.50312	7	hsa-miR-4723-5p; hsa-miR-6798-5p; hsa-miR-4763-3p; hsa-miR-17-3p; hsa-miR-7111-5p; hsa-miR-6126; hsa-miR-6721-5p
Annotations derived over miRTarBase (Gene Ontology)	positive regulation of deadenylation-independent decapping of nuclear-transcribed mRNA GO1901835	over-represented	0.0111086	0.0111086	0.211616	2.50312	7	hsa-miR-4723-5p; hsa-miR-6798-5p; hsa-miR-4763-3p; hsa-miR-17-3p; hsa-miR-7111-5p; hsa-miR-6126; hsa-miR-6721-5p
Annotations derived over miRTarBase (Gene Ontology)	Golgi ribbon formation GO0090161	under-represented	0.0111308	0.0111308	0.211616	20.1667	11	hsa-miR-5010-3p; hsa-miR-4726-3p; hsa-miR-4728-5p; hsa-miR-3158-5p; hsa-miR-6785-5p; hsa-miR-3173-3p; hsa-miR-6791-5p; hsa-miR-17-3p; hsa-miR-3619-5p; hsa-miR-6875-5p; hsa-miR-6735-3p
Annotations derived over miRTarBase (Gene Ontology)	positive regulation of dendritic cell chemotaxis GO2000510	over-represented	0.0112033	0.0112033	0.211616	8.69009	16	hsa-miR-4708-5p; hsa-miR-6756-5p; hsa-miR-4723-5p; hsa-miR-4728-5p; hsa-miR-4749-5p; hsa-miR-6785-5p; hsa-miR-4763-3p; hsa-miR-7111-5p; hsa-miR-3141; hsa-miR-4294; hsa-miR-6825-5p; hsa-miR-1343-3p; hsa-miR-4697-5p; hsa-miR-6721-5p; hsa-miR-1237-5p; hsa-miR-6738-5p
Annotations derived over miRTarBase (Gene Ontology)	glial cell projection elongation GO0106091	over-represented	0.0112606	0.0112606	0.211616	3.1171	8	hsa-miR-6756-5p; hsa-miR-4763-3p; hsa-miR-320c; hsa-miR-4456; hsa-miR-6825-5p; hsa-miR-4667-5p; hsa-miR-1343-5p; hsa-miR-6875-5p
Annotations derived over miRTarBase (Gene Ontology)	protein K27-linked deubiquitination GO1990167	under-represented	0.0113009	0.0113009	0.211616	12.3267	5	hsa-miR-6742-5p; hsa-miR-1303; hsa-miR-320c; hsa-miR-3692-5p; hsa-miR-513b-5p
Annotations derived over miRTarBase (Gene Ontology)	negative regulation of ubiquitin-protein transferase activity GO0051444	over-represented	0.0113334	0.0113334	0.211616	11.0043	19	hsa-miR-6756-5p; hsa-miR-128-1-5p; hsa-miR-4723-5p; hsa-miR-4725-3p; hsa-miR-6771-5p; hsa-miR-744-5p; hsa-miR-6780b-5p; hsa-miR-3173-3p; hsa-miR-4763-3p; hsa-miR-17-3p; hsa-miR-6802-5p; hsa-miR-7111-5p; hsa-miR-4767; hsa-miR-5572; hsa-miR-663b; hsa-miR-6825-5p; hsa-miR-6838-5p; hsa-miR-6877-5p; hsa-miR-6735-3p
Annotations derived over miRTarBase (Gene Ontology)	motile cilium GO0031514	under-represented	0.0113343	0.0113343	0.211616	29.6596	19	hsa-miR-6750-3p; hsa-miR-4726-3p; hsa-miR-4728-5p; hsa-miR-6765-5p; hsa-miR-885-5p; hsa-miR-371a-5p; hsa-miR-6785-5p; hsa-miR-6791-5p; hsa-miR-4763-3p; hsa-miR-17-3p; hsa-miR-3620-5p; hsa-miR-1587; hsa-miR-2113; hsa-miR-3960; hsa-miR-4463; hsa-miR-4767; hsa-miR-508-5p; hsa-miR-6848-3p; hsa-miR-6721-5p
Annotations derived over miRTarBase (Gene Ontology)	cell GO0005623	under-represented	0.0113432	0.0113432	0.211616	24.984	15	hsa-miR-1185-2-3p; hsa-miR-4728-5p; hsa-miR-6771-5p; hsa-miR-658; hsa-miR-575; hsa-miR-744-5p; hsa-miR-6785-5p; hsa-miR-320c; hsa-miR-6126; hsa-miR-7704; hsa-miR-8063; hsa-miR-508-5p; hsa-miR-6848-3p; hsa-miR-1229-5p; hsa-miR-6721-5p
Annotations derived over miRTarBase (Gene Ontology)	protein phosphatase 2A binding GO0051721	under-represented	0.0113915	0.0113915	0.211616	34.1936	23	hsa-miR-4708-5p; hsa-miR-125b-1-3p; hsa-miR-6756-5p; hsa-miR-4723-5p; hsa-miR-4725-3p; hsa-miR-4728-5p; hsa-miR-6780b-5p; hsa-miR-371a-5p; hsa-miR-6784-5p; hsa-miR-6785-5p; hsa-miR-3173-3p; hsa-miR-4763-3p; hsa-miR-7111-5p; hsa-miR-6805-3p; hsa-miR-4463; hsa-miR-4294; hsa-miR-8063; hsa-miR-6825-5p; hsa-miR-4667-5p; hsa-miR-1343-3p; hsa-miR-1343-5p; hsa-miR-6848-3p; hsa-miR-1229-5p
Annotations derived over miRTarBase (Gene Ontology)	heterochromatin assembly GO0031507	under-represented	0.0114072	0.0114072	0.211616	7.8872	2	hsa-miR-29b-3p; hsa-miR-17-3p
Annotations derived over miRTarBase (Gene Ontology)	negative regulation of nuclear-transcribed mRNA polyA tail shortening GO0060212	under-represented	0.0114072	0.0114072	0.211616	7.8872	2	hsa-miR-4641; hsa-miR-137-3p
Annotations derived over miRTarBase (Gene Ontology)	ribosomal large subunit assembly GO0000027	under-represented	0.0114111	0.0114111	0.211616	22.5753	13	hsa-miR-29b-3p; hsa-miR-4726-3p; hsa-miR-885-3p; hsa-miR-6771-5p; hsa-miR-744-5p; hsa-miR-371a-5p; hsa-miR-4783-3p; hsa-miR-508-5p; hsa-miR-1914-5p; hsa-miR-1224-5p; hsa-miR-6875-5p; hsa-miR-513b-5p; hsa-miR-134-3p
Annotations derived over miRTarBase (Gene Ontology)	negative regulation of reactive oxygen species metabolic process GO2000378	over-represented	0.0114501	0.0114501	0.211616	7.226	14	hsa-miR-4726-3p; hsa-miR-885-3p; hsa-miR-6775-5p; hsa-miR-744-5p; hsa-miR-4763-3p; hsa-miR-3619-5p; hsa-miR-4649-5p; hsa-miR-1303; hsa-miR-3960; hsa-miR-6838-5p; hsa-miR-1343-3p; hsa-miR-4697-5p; hsa-miR-6721-5p; hsa-miR-1237-5p
Annotations derived over miRTarBase (Gene Ontology)	estrogen receptor binding GO0030331	under-represented	0.0114508	0.0114508	0.211616	31.9266	21	hsa-miR-5010-3p; hsa-miR-4708-5p; hsa-miR-6742-5p; hsa-miR-29b-3p; hsa-miR-4723-5p; hsa-miR-4728-5p; hsa-miR-3158-5p; hsa-miR-885-5p; hsa-miR-744-5p; hsa-miR-6785-5p; hsa-miR-6794-3p; hsa-miR-17-3p; hsa-miR-7111-5p; hsa-miR-2113; hsa-miR-4641; hsa-miR-8063; hsa-miR-6838-5p; hsa-miR-1343-3p; hsa-miR-6875-5p; hsa-miR-513b-5p; hsa-miR-137-3p
Annotations derived over miRTarBase (Gene Ontology)	spindle GO0005819	under-represented	0.0114508	0.0114508	0.211616	31.9266	21	hsa-miR-5010-3p; hsa-miR-29b-3p; hsa-miR-6756-5p; hsa-miR-885-3p; hsa-miR-6771-5p; hsa-miR-658; hsa-miR-6784-5p; hsa-miR-3173-3p; hsa-miR-1290; hsa-miR-2113; hsa-miR-4767; hsa-miR-5100; hsa-miR-6838-5p; hsa-miR-675-5p; hsa-miR-1343-5p; hsa-miR-1914-5p; hsa-miR-642b-3p; hsa-miR-1224-5p; hsa-miR-6871-3p; hsa-miR-6721-5p; hsa-miR-137-3p
Annotations derived over miRTarBase (Gene Ontology)	apolipoprotein A-I receptor binding GO0034191	over-represented	0.0115124	0.0115124	0.211872	5.1007	11	hsa-miR-29b-3p; hsa-miR-4728-5p; hsa-miR-3158-5p; hsa-miR-6785-5p; hsa-miR-4294; hsa-miR-6825-5p; hsa-miR-4667-5p; hsa-miR-1343-5p; hsa-miR-3663-3p; hsa-miR-642b-3p; hsa-miR-137-3p
Annotations derived over miRTarBase (Gene Ontology)	positive regulation of transcription from RNA polymerase II promoter in response to oxidative stress GO0036091	over-represented	0.0115124	0.0115124	0.211872	5.1007	11	hsa-miR-4725-3p; hsa-miR-4728-5p; hsa-miR-3158-5p; hsa-miR-6771-5p; hsa-miR-6780b-5p; hsa-miR-6785-5p; hsa-miR-3173-3p; hsa-miR-4763-3p; hsa-miR-17-3p; hsa-miR-4281; hsa-miR-6721-5p
Annotations derived over miRTarBase (Gene Ontology)	p38MAPK cascade GO0038066	over-represented	0.011598	0.011598	0.211872	12.6101	21	hsa-miR-6742-5p; hsa-miR-128-1-5p; hsa-miR-4723-5p; hsa-miR-4728-5p; hsa-miR-6781-5p; hsa-miR-6785-5p; hsa-miR-6798-5p; hsa-miR-4763-3p; hsa-miR-17-3p; hsa-miR-3619-5p; hsa-miR-7111-5p; hsa-miR-1267; hsa-miR-4456; hsa-miR-4294; hsa-miR-6126; hsa-miR-6838-5p; hsa-miR-6837-5p; hsa-miR-4685-5p; hsa-miR-6877-5p; hsa-miR-6721-5p; hsa-miR-513b-5p
Gene Ontology (miRWalk)	GO0017069 snrna binding	over-represented	0.0116485	0.0116485	0.692877	0.50937	3	hsa-miR-17-3p; hsa-miR-1303; hsa-miR-320c
Annotations derived over miRTarBase (Gene Ontology)	AP-2 adaptor complex GO0030122	over-represented	0.0116942	0.0116942	0.211872	7.98165	15	hsa-miR-6756-5p; hsa-miR-128-1-5p; hsa-miR-4723-5p; hsa-miR-4728-5p; hsa-miR-3158-5p; hsa-miR-744-5p; hsa-miR-6781-5p; hsa-miR-6784-5p; hsa-miR-6785-5p; hsa-miR-17-3p; hsa-miR-3619-5p; hsa-miR-7111-5p; hsa-miR-6825-5p; hsa-miR-6838-5p; hsa-miR-642b-3p
Annotations derived over miRTarBase (Gene Ontology)	phagosome maturation GO0090382	under-represented	0.0116948	0.0116948	0.211872	12.2795	5	hsa-miR-4728-5p; hsa-miR-6785-5p; hsa-miR-3173-3p; hsa-miR-6837-5p; hsa-miR-4685-5p
Annotations derived over miRTarBase (Gene Ontology)	cytosolic small ribosomal subunit GO0022627	under-represented	0.0117085	0.0117085	0.211872	30.7459	20	hsa-miR-4708-5p; hsa-miR-1185-2-3p; hsa-miR-29b-3p; hsa-miR-4726-3p; hsa-miR-575; hsa-miR-744-5p; hsa-miR-3173-3p; hsa-miR-17-3p; hsa-miR-6805-3p; hsa-miR-4649-5p; hsa-miR-1303; hsa-miR-320c; hsa-miR-4730; hsa-miR-6126; hsa-miR-8063; hsa-miR-508-5p; hsa-miR-6838-5p; hsa-miR-6848-3p; hsa-miR-1224-5p; hsa-miR-6721-5p
Annotations derived over miRTarBase (Gene Ontology)	collagen type I trimer GO0005584	over-represented	0.0117153	0.0117153	0.211872	5.80913	12	hsa-miR-29b-3p; hsa-miR-4723-5p; hsa-miR-4725-3p; hsa-miR-6780b-5p; hsa-miR-3619-3p; hsa-miR-3620-5p; hsa-miR-7111-5p; hsa-miR-7114-5p; hsa-miR-1587; hsa-miR-5739; hsa-miR-6825-5p; hsa-miR-1343-5p
Annotations derived over miRTarBase (Gene Ontology)	microspike GO0044393	over-represented	0.0117153	0.0117153	0.211872	5.80913	12	hsa-miR-6746-3p; hsa-miR-29b-3p; hsa-miR-4749-5p; hsa-miR-3180-3p; hsa-miR-4763-3p; hsa-miR-17-3p; hsa-miR-3619-5p; hsa-miR-3196; hsa-miR-6837-5p; hsa-miR-3663-3p; hsa-miR-4685-5p; hsa-miR-6721-5p
Annotations derived over miRTarBase (Gene Ontology)	GTPase regulator activity GO0030695	under-represented	0.0117492	0.0117492	0.211872	10.8626	4	hsa-miR-6756-5p; hsa-miR-4726-3p; hsa-miR-1290; hsa-miR-7704
Annotations derived over miRTarBase (Gene Ontology)	ascending aorta morphogenesis GO0035910	under-represented	0.0117492	0.0117492	0.211872	10.8626	4	hsa-miR-29b-3p; hsa-miR-3158-5p; hsa-miR-1267; hsa-miR-137-3p
Gene Ontology (miRWalk)	GO0061037 negative regulation of cartilage development	over-represented	0.0117734	0.0117734	0.692877	0.177172	2	hsa-miR-744-5p; hsa-miR-320c
Gene Ontology (miRWalk)	GO0046930 pore complex	over-represented	0.0117956	0.0117956	0.692877	1.52811	5	hsa-miR-29b-3p; hsa-miR-744-5p; hsa-miR-320c; hsa-miR-1914-5p; hsa-miR-1224-5p
Annotations derived over miRTarBase (Gene Ontology)	positive regulation of N-terminal peptidyl-lysine acetylation GO2000761	under-represented	0.0118768	0.0118768	0.213803	7.83997	2	hsa-miR-3158-5p; hsa-miR-1267
Annotations derived over miRTarBase (Gene Ontology)	cellular response to vitamin D GO0071305	over-represented	0.0119198	0.0119198	0.214207	1.41686	5	hsa-miR-744-5p; hsa-miR-6791-5p; hsa-miR-6825-5p; hsa-miR-4667-5p; hsa-miR-1343-5p
Annotations derived over miRTarBase (Gene Ontology)	cardiac myofibril assembly GO0055003	under-represented	0.0120777	0.0120777	0.216165	13.6019	6	hsa-miR-5010-3p; hsa-miR-29b-3p; hsa-miR-4728-5p; hsa-miR-6785-5p; hsa-miR-508-5p; hsa-miR-6875-5p
Annotations derived over miRTarBase (Gene Ontology)	nuclear origin of replication recognition complex GO0005664	over-represented	0.0120835	0.0120835	0.216165	12.6573	21	hsa-miR-4725-3p; hsa-miR-575; hsa-miR-6780b-5p; hsa-miR-371a-5p; hsa-miR-3180-3p; hsa-miR-1273c; hsa-miR-3620-5p; hsa-miR-6805-3p; hsa-miR-4649-5p; hsa-miR-1587; hsa-miR-3195; hsa-miR-3196; hsa-miR-4456; hsa-miR-508-5p; hsa-miR-6838-5p; hsa-miR-6837-5p; hsa-miR-4685-5p; hsa-miR-3692-5p; hsa-miR-1229-5p; hsa-miR-6721-5p; hsa-miR-513b-5p
Annotations derived over miRTarBase (Gene Ontology)	positive regulation of podosome assembly GO0071803	over-represented	0.0120956	0.0120956	0.216165	7.27322	14	hsa-miR-6746-3p; hsa-miR-29b-3p; hsa-miR-4749-5p; hsa-miR-3180-3p; hsa-miR-4763-3p; hsa-miR-17-3p; hsa-miR-3619-5p; hsa-miR-3196; hsa-miR-4463; hsa-miR-8063; hsa-miR-6837-5p; hsa-miR-3663-3p; hsa-miR-4685-5p; hsa-miR-6721-5p
Annotations derived over miRTarBase (Gene Ontology)	regulation of axon extension GO0030516	over-represented	0.0121117	0.0121117	0.216165	10.2959	18	hsa-miR-5010-3p; hsa-miR-6742-5p; hsa-miR-1185-2-3p; hsa-miR-29b-3p; hsa-miR-4723-5p; hsa-miR-4728-5p; hsa-miR-744-5p; hsa-miR-4749-5p; hsa-miR-6785-5p; hsa-miR-3173-3p; hsa-miR-17-3p; hsa-miR-6802-5p; hsa-miR-7111-5p; hsa-miR-2113; hsa-miR-4497; hsa-miR-6825-5p; hsa-miR-1343-5p; hsa-miR-6875-5p
Annotations derived over miRTarBase (Gene Ontology)	negative regulation of retrograde protein transport, ER to cytosol GO1904153	under-represented	0.0121686	0.0121686	0.216583	14.9243	7	hsa-miR-6794-3p; hsa-miR-1303; hsa-miR-1267; hsa-miR-320c; hsa-miR-8059; hsa-miR-6871-3p; hsa-miR-3692-5p
Annotations derived over miRTarBase (Gene Ontology)	GABA-A receptor activity GO0004890	under-represented	0.0121767	0.0121767	0.216583	10.8154	4	hsa-miR-1185-2-3p; hsa-miR-885-3p; hsa-miR-4329; hsa-miR-8063
Annotations derived over miRTarBase (Gene Ontology)	positive regulation of keratinocyte apoptotic process GO1902174	over-represented	0.0122933	0.0122933	0.217913	3.16432	8	hsa-miR-6775-5p; hsa-miR-744-5p; hsa-miR-6805-3p; hsa-miR-7114-5p; hsa-miR-3960; hsa-miR-4767; hsa-miR-4655-5p; hsa-miR-6875-5p
Annotations derived over miRTarBase (Gene Ontology)	flavin-linked sulfhydryl oxidase activity GO0016971	over-represented	0.0123725	0.0123725	0.218945	8.78454	16	hsa-miR-4723-5p; hsa-miR-4728-5p; hsa-miR-744-5p; hsa-miR-6785-5p; hsa-miR-6798-5p; hsa-miR-4763-3p; hsa-miR-1268b; hsa-miR-17-3p; hsa-miR-7111-5p; hsa-miR-1199-5p; hsa-miR-6825-5p; hsa-miR-1343-3p; hsa-miR-1343-5p; hsa-miR-4697-5p; hsa-miR-6721-5p; hsa-miR-1237-5p
Annotations derived over miRTarBase (Gene Ontology)	positive regulation of vascular endothelial growth factor production GO0010575	under-represented	0.0124176	0.0124176	0.219371	28.3372	18	hsa-miR-5010-3p; hsa-miR-1185-2-3p; hsa-miR-29b-3p; hsa-miR-4726-3p; hsa-miR-4728-5p; hsa-miR-658; hsa-miR-744-5p; hsa-miR-6785-5p; hsa-miR-4649-5p; hsa-miR-1303; hsa-miR-1290; hsa-miR-2113; hsa-miR-4641; hsa-miR-4463; hsa-miR-508-5p; hsa-miR-675-5p; hsa-miR-1343-3p; hsa-miR-137-3p
Annotations derived over miRTarBase (Gene Ontology)	IRES-dependent viral translational initiation GO0075522	under-represented	0.0124806	0.0124806	0.22011	13.5546	6	hsa-miR-4726-3p; hsa-miR-6798-5p; hsa-miR-17-3p; hsa-miR-6076; hsa-miR-508-5p; hsa-miR-6848-3p
Annotations derived over miRTarBase (Gene Ontology)	ERK1 and ERK2 cascade GO0070371	under-represented	0.0125492	0.0125492	0.220946	29.4707	19	hsa-miR-4708-5p; hsa-miR-29b-3p; hsa-miR-4725-3p; hsa-miR-4728-5p; hsa-miR-6765-5p; hsa-miR-3158-5p; hsa-miR-744-5p; hsa-miR-6780b-5p; hsa-miR-6785-5p; hsa-miR-1268b; hsa-miR-17-3p; hsa-miR-6805-3p; hsa-miR-4647; hsa-miR-4294; hsa-miR-6837-5p; hsa-miR-3663-3p; hsa-miR-4685-5p; hsa-miR-3692-5p; hsa-miR-137-3p
Annotations derived over miRTarBase (Gene Ontology)	interleukin-6 receptor complex GO0005896	under-represented	0.0126508	0.0126508	0.22236	9.30406	3	hsa-miR-4726-3p; hsa-miR-3619-3p; hsa-miR-1303
Annotations derived over miRTarBase (Gene Ontology)	methionine catabolic process GO0009087	over-represented	0.0127197	0.0127197	0.222819	1.98361	6	hsa-miR-4723-5p; hsa-miR-4728-5p; hsa-miR-6785-5p; hsa-miR-7111-5p; hsa-miR-6825-5p; hsa-miR-1343-5p
Annotations derived over miRTarBase (Gene Ontology)	regulation of endothelial cell proliferation GO0001936	over-represented	0.0127197	0.0127197	0.222819	1.98361	6	hsa-miR-128-1-5p; hsa-miR-4697-5p; hsa-miR-1224-5p; hsa-miR-6877-5p; hsa-miR-6724-5p; hsa-miR-1237-5p
Annotations derived over miRTarBase (Gene Ontology)	response to unfolded protein GO0006986	under-represented	0.0128249	0.0128249	0.223718	38.397	27	hsa-miR-6742-5p; hsa-miR-29b-3p; hsa-miR-4723-5p; hsa-miR-4726-3p; hsa-miR-6765-5p; hsa-miR-658; hsa-miR-744-5p; hsa-miR-371a-5p; hsa-miR-6794-3p; hsa-miR-6798-5p; hsa-miR-17-3p; hsa-miR-3619-5p; hsa-miR-7111-5p; hsa-miR-6805-3p; hsa-miR-1202; hsa-miR-1267; hsa-miR-320c; hsa-miR-4641; hsa-miR-4463; hsa-miR-4294; hsa-miR-5100; hsa-miR-508-5p; hsa-miR-6838-5p; hsa-miR-1343-5p; hsa-miR-1914-5p; hsa-…
Annotations derived over miRTarBase (Gene Ontology)	endoplasmic reticulum signal peptide binding GO0030942	over-represented	0.0128354	0.0128354	0.223718	0.519516	3	hsa-miR-4649-5p; hsa-miR-4767; hsa-miR-6076
Annotations derived over miRTarBase (Gene Ontology)	negative regulation of double-strand break repair via single-strand annealing GO1901291	over-represented	0.0128354	0.0128354	0.223718	0.519516	3	hsa-miR-4728-5p; hsa-miR-6785-5p; hsa-miR-6825-5p
Annotations derived over miRTarBase (Gene Ontology)	DEADH-box RNA helicase binding GO0017151	under-represented	0.0128719	0.0128719	0.22398	7.74551	2	hsa-miR-371a-5p; hsa-miR-6721-5p
Annotations derived over miRTarBase (Gene Ontology)	positive regulation of NIKNF-kappaB signaling GO1901224	under-represented	0.0129432	0.0129432	0.224481	44.8673	33	hsa-miR-29b-3p; hsa-miR-6756-5p; hsa-miR-128-1-5p; hsa-miR-4723-5p; hsa-miR-4725-3p; hsa-miR-4726-3p; hsa-miR-4728-5p; hsa-miR-6765-5p; hsa-miR-744-5p; hsa-miR-4749-5p; hsa-miR-6780b-5p; hsa-miR-6785-5p; hsa-miR-3173-3p; hsa-miR-6791-5p; hsa-miR-6798-5p; hsa-miR-17-3p; hsa-miR-7111-5p; hsa-miR-1538; hsa-miR-1303; hsa-miR-1290; hsa-miR-320c; hsa-miR-4647; hsa-miR-4456; hsa-miR-8063; hsa-miR-508-5p…
Annotations derived over miRTarBase (Gene Ontology)	gamma-catenin binding GO0045295	under-represented	0.0129546	0.0129546	0.224481	12.1378	5	hsa-miR-744-5p; hsa-miR-371a-5p; hsa-miR-1303; hsa-miR-8063; hsa-miR-6721-5p
Annotations derived over miRTarBase (Gene Ontology)	regulation of DNA replication GO0006275	under-represented	0.0129653	0.0129653	0.224481	24.7479	15	hsa-miR-29b-3p; hsa-miR-128-1-5p; hsa-miR-4728-5p; hsa-miR-885-5p; hsa-miR-575; hsa-miR-6785-5p; hsa-miR-4647; hsa-miR-4456; hsa-miR-6838-5p; hsa-miR-4697-5p; hsa-miR-1224-5p; hsa-miR-3692-5p; hsa-miR-6877-5p; hsa-miR-6724-5p; hsa-miR-1237-5p
Annotations derived over miRTarBase (Gene Ontology)	positive regulation of fibroblast growth factor receptor signaling pathway GO0045743	under-represented	0.0130757	0.0130757	0.225529	10.7209	4	hsa-miR-6794-3p; hsa-miR-3619-5p; hsa-miR-675-5p; hsa-miR-1343-3p
Annotations derived over miRTarBase (Gene Ontology)	NLS-bearing protein import into nucleus GO0006607	under-represented	0.0130984	0.0130984	0.225529	22.3392	13	hsa-miR-5010-3p; hsa-miR-6750-3p; hsa-miR-4726-3p; hsa-miR-744-5p; hsa-miR-3173-3p; hsa-miR-17-3p; hsa-miR-1199-5p; hsa-miR-4281; hsa-miR-508-5p; hsa-miR-6838-5p; hsa-miR-1343-3p; hsa-miR-6850-3p; hsa-miR-642b-3p
Annotations derived over miRTarBase (Gene Ontology)	regulation of telomere maintenance GO0032204	under-represented	0.0131048	0.0131048	0.225529	18.6553	10	hsa-miR-29b-3p; hsa-miR-4726-3p; hsa-miR-6765-5p; hsa-miR-575; hsa-miR-744-5p; hsa-miR-17-3p; hsa-miR-4647; hsa-miR-508-5p; hsa-miR-6848-3p; hsa-miR-1228-5p
Annotations derived over miRTarBase (Gene Ontology)	regulation of actin filament polymerization GO0030833	over-represented	0.0131124	0.0131124	0.225529	21.9614	32	hsa-miR-5010-3p; hsa-miR-6742-5p; hsa-miR-4725-3p; hsa-miR-4728-5p; hsa-miR-885-3p; hsa-miR-6771-5p; hsa-miR-575; hsa-miR-744-5p; hsa-miR-4749-5p; hsa-miR-6780b-5p; hsa-miR-371a-5p; hsa-miR-6784-5p; hsa-miR-6785-5p; hsa-miR-3173-3p; hsa-miR-1199-5p; hsa-miR-320c; hsa-miR-4641; hsa-miR-4497; hsa-miR-4463; hsa-miR-4281; hsa-miR-6126; hsa-miR-8063; hsa-miR-508-5p; hsa-miR-6825-5p; hsa-miR-1343-5p; h…
Annotations derived over miRTarBase (Gene Ontology)	regulation of autophagy GO0010506	under-represented	0.0131943	0.0131943	0.225889	40.5222	29	hsa-miR-1185-2-3p; hsa-miR-6756-5p; hsa-miR-4723-5p; hsa-miR-4728-5p; hsa-miR-6771-5p; hsa-miR-744-5p; hsa-miR-371a-5p; hsa-miR-6785-5p; hsa-miR-3173-3p; hsa-miR-4763-3p; hsa-miR-17-3p; hsa-miR-6802-5p; hsa-miR-7111-5p; hsa-miR-7114-5p; hsa-miR-1303; hsa-miR-1202; hsa-miR-1267; hsa-miR-1290; hsa-miR-320c; hsa-miR-4294; hsa-miR-663b; hsa-miR-8063; hsa-miR-6825-5p; hsa-miR-6838-5p; hsa-miR-675-5p; …
Annotations derived over miRTarBase (Gene Ontology)	positive regulation of protein homodimerization activity GO0090073	under-represented	0.0131994	0.0131994	0.225889	16.105	8	hsa-miR-6756-5p; hsa-miR-4726-3p; hsa-miR-658; hsa-miR-744-5p; hsa-miR-371a-5p; hsa-miR-4463; hsa-miR-508-5p; hsa-miR-6717-5p
Annotations derived over miRTarBase (Gene Ontology)	regulation of mRNA splicing, via spliceosome GO0048024	under-represented	0.0131994	0.0131994	0.225889	16.105	8	hsa-miR-3619-5p; hsa-miR-1303; hsa-miR-6838-5p; hsa-miR-6848-3p; hsa-miR-1229-5p; hsa-miR-6721-5p; hsa-miR-513b-5p; hsa-miR-6724-5p
Annotations derived over miRTarBase (Gene Ontology)	protein catabolic process GO0030163	under-represented	0.01322	0.01322	0.225889	19.8833	11	hsa-miR-29b-3p; hsa-miR-4725-3p; hsa-miR-744-5p; hsa-miR-6780b-5p; hsa-miR-371a-5p; hsa-miR-6781-5p; hsa-miR-1303; hsa-miR-1267; hsa-miR-4730; hsa-miR-1343-3p; hsa-miR-6848-3p
Annotations derived over miRTarBase (Gene Ontology)	Rab GDP-dissociation inhibitor activity GO0005093	over-represented	0.0133942	0.0133942	0.226343	3.21155	8	hsa-miR-6756-5p; hsa-miR-4723-5p; hsa-miR-4725-3p; hsa-miR-744-5p; hsa-miR-6780b-5p; hsa-miR-7111-5p; hsa-miR-4647; hsa-miR-8059
Annotations derived over miRTarBase (Gene Ontology)	gap junction channel activity involved in cardiac conduction electrical coupling GO0086075	under-represented	0.0133986	0.0133986	0.226343	7.69828	2	hsa-miR-371a-5p; hsa-miR-1343-3p
Annotations derived over miRTarBase (Gene Ontology)	positive regulation of 3-UTR-mediated mRNA stabilization GO1905870	under-represented	0.0133986	0.0133986	0.226343	7.69828	2	hsa-miR-4641; hsa-miR-137-3p
Annotations derived over miRTarBase (Gene Ontology)	steroid hormone binding GO1990239	under-represented	0.0133986	0.0133986	0.226343	7.69828	2	hsa-miR-125b-1-3p; hsa-miR-137-3p
Annotations derived over miRTarBase (Gene Ontology)	COPII-coated ER to Golgi transport vesicle GO0030134	under-represented	0.013492	0.013492	0.227275	39.3888	28	hsa-miR-5010-3p; hsa-miR-6742-5p; hsa-miR-29b-3p; hsa-miR-6750-3p; hsa-miR-6756-5p; hsa-miR-4725-3p; hsa-miR-4726-3p; hsa-miR-4728-5p; hsa-miR-3158-5p; hsa-miR-6771-5p; hsa-miR-6780b-5p; hsa-miR-6785-5p; hsa-miR-3173-3p; hsa-miR-17-3p; hsa-miR-4783-3p; hsa-miR-3619-5p; hsa-miR-6800-5p; hsa-miR-1199-5p; hsa-miR-2113; hsa-miR-4463; hsa-miR-4767; hsa-miR-5572; hsa-miR-7704; hsa-miR-8063; hsa-miR-508…
Annotations derived over miRTarBase (Gene Ontology)	histone demethylase activity H3-K27 specific GO0071558	over-represented	0.0134974	0.0134974	0.227275	9.63466	17	hsa-miR-29b-3p; hsa-miR-4728-5p; hsa-miR-6771-5p; hsa-miR-744-5p; hsa-miR-4749-5p; hsa-miR-6785-5p; hsa-miR-6791-5p; hsa-miR-1267; hsa-miR-4767; hsa-miR-7704; hsa-miR-6825-5p; hsa-miR-4667-5p; hsa-miR-675-5p; hsa-miR-1343-5p; hsa-miR-3663-3p; hsa-miR-1224-5p; hsa-miR-137-3p
Annotations derived over miRTarBase (Gene Ontology)	RNA metabolic process GO0016070	under-represented	0.0135376	0.0135376	0.227585	51.1015	39	hsa-miR-5010-3p; hsa-miR-6742-5p; hsa-miR-1185-2-3p; hsa-miR-6750-3p; hsa-miR-6756-5p; hsa-miR-128-1-5p; hsa-miR-4728-5p; hsa-miR-885-5p; hsa-miR-6775-5p; hsa-miR-658; hsa-miR-575; hsa-miR-744-5p; hsa-miR-371a-5p; hsa-miR-6785-5p; hsa-miR-6798-5p; hsa-miR-4763-3p; hsa-miR-17-3p; hsa-miR-6805-3p; hsa-miR-1303; hsa-miR-1267; hsa-miR-2113; hsa-miR-4641; hsa-miR-4669; hsa-miR-4456; hsa-miR-4294; hsa-…
Annotations derived over miRTarBase (Gene Ontology)	microvillus assembly GO0030033	under-represented	0.0135844	0.0135844	0.228004	21.064	12	hsa-miR-4728-5p; hsa-miR-744-5p; hsa-miR-6785-5p; hsa-miR-3180-3p; hsa-miR-1268b; hsa-miR-3619-5p; hsa-miR-1538; hsa-miR-3196; hsa-miR-4294; hsa-miR-5572; hsa-miR-8059; hsa-miR-6838-5p
Annotations derived over miRTarBase (Gene Ontology)	regulation of gene expression, epigenetic GO0040029	over-represented	0.0136393	0.0136393	0.228557	8.12334	15	hsa-miR-29b-3p; hsa-miR-3158-5p; hsa-miR-3180-3p; hsa-miR-17-3p; hsa-miR-3619-5p; hsa-miR-3620-5p; hsa-miR-1587; hsa-miR-3196; hsa-miR-3141; hsa-miR-6825-5p; hsa-miR-4667-5p; hsa-miR-675-5p; hsa-miR-1343-5p; hsa-miR-1224-5p; hsa-miR-6738-5p
Annotations derived over miRTarBase (Gene Ontology)	integrin biosynthetic process GO0045112	over-represented	0.0136872	0.0136872	0.228937	1.46409	5	hsa-miR-29b-3p; hsa-miR-4728-5p; hsa-miR-744-5p; hsa-miR-6785-5p; hsa-miR-6825-5p
Annotations derived over miRTarBase (Gene Ontology)	protein dephosphorylation GO0006470	under-represented	0.0137059	0.0137059	0.228937	64.3255	52	hsa-miR-5010-3p; hsa-miR-6895-5p; hsa-miR-4708-5p; hsa-miR-1185-2-3p; hsa-miR-29b-3p; hsa-miR-6756-5p; hsa-miR-128-1-5p; hsa-miR-4723-5p; hsa-miR-4725-3p; hsa-miR-4726-3p; hsa-miR-4728-5p; hsa-miR-3158-5p; hsa-miR-658; hsa-miR-575; hsa-miR-744-5p; hsa-miR-4749-5p; hsa-miR-6780b-5p; hsa-miR-371a-5p; hsa-miR-6784-5p; hsa-miR-6785-5p; hsa-miR-3173-3p; hsa-miR-6794-3p; hsa-miR-3180-3p; hsa-miR-4763-3…
Annotations derived over miRTarBase (Gene Ontology)	protein sumoylation GO0016925	over-represented	0.0137312	0.0137312	0.228953	55.6827	68	hsa-miR-5010-3p; hsa-miR-1185-2-3p; hsa-miR-29b-3p; hsa-miR-6750-3p; hsa-miR-6756-5p; hsa-miR-128-1-5p; hsa-miR-4723-5p; hsa-miR-4725-3p; hsa-miR-4726-3p; hsa-miR-4728-5p; hsa-miR-3158-5p; hsa-miR-6775-5p; hsa-miR-744-5p; hsa-miR-4749-5p; hsa-miR-6780b-5p; hsa-miR-371a-5p; hsa-miR-6781-5p; hsa-miR-6785-5p; hsa-miR-6794-3p; hsa-miR-6798-5p; hsa-miR-4763-3p; hsa-miR-17-3p; hsa-miR-3620-5p; hsa-miR-…
Annotations derived over miRTarBase (Gene Ontology)	regulation of respiratory gaseous exchange by neurological system process GO0002087	over-represented	0.0137508	0.0137508	0.228953	3.87276	9	hsa-miR-4723-5p; hsa-miR-4728-5p; hsa-miR-6785-5p; hsa-miR-6798-5p; hsa-miR-7111-5p; hsa-miR-7704; hsa-miR-6825-5p; hsa-miR-6837-5p; hsa-miR-4685-5p
Annotations derived over miRTarBase (Gene Ontology)	calcium ion transmembrane transport GO0070588	under-represented	0.0138107	0.0138107	0.229193	39.3415	28	hsa-miR-4708-5p; hsa-miR-4725-3p; hsa-miR-4728-5p; hsa-miR-6771-5p; hsa-miR-658; hsa-miR-575; hsa-miR-744-5p; hsa-miR-4749-5p; hsa-miR-6780b-5p; hsa-miR-371a-5p; hsa-miR-6785-5p; hsa-miR-6791-5p; hsa-miR-4763-3p; hsa-miR-4649-5p; hsa-miR-1290; hsa-miR-4647; hsa-miR-4641; hsa-miR-4294; hsa-miR-4767; hsa-miR-5100; hsa-miR-508-5p; hsa-miR-6825-5p; hsa-miR-6838-5p; hsa-miR-1343-5p; hsa-miR-6848-3p; h…
Annotations derived over miRTarBase (Gene Ontology)	inositol hexakisphosphate kinase activity GO0000828	over-represented	0.0138518	0.0138518	0.229193	10.4375	18	hsa-miR-6742-5p; hsa-miR-6756-5p; hsa-miR-4726-3p; hsa-miR-4728-5p; hsa-miR-885-5p; hsa-miR-744-5p; hsa-miR-6785-5p; hsa-miR-6791-5p; hsa-miR-4763-3p; hsa-miR-17-3p; hsa-miR-4463; hsa-miR-4281; hsa-miR-7704; hsa-miR-4667-5p; hsa-miR-6838-5p; hsa-miR-6717-5p; hsa-miR-6721-5p; hsa-miR-6738-5p
Annotations derived over miRTarBase (Gene Ontology)	protein deacetylase activity GO0033558	over-represented	0.0138532	0.0138532	0.229193	6.65925	13	hsa-miR-5010-3p; hsa-miR-6742-5p; hsa-miR-29b-3p; hsa-miR-4728-5p; hsa-miR-3158-5p; hsa-miR-6785-5p; hsa-miR-17-3p; hsa-miR-2113; hsa-miR-6825-5p; hsa-miR-4667-5p; hsa-miR-675-5p; hsa-miR-1343-5p; hsa-miR-1224-5p
Annotations derived over miRTarBase (Gene Ontology)	regulation of blood vessel endothelial cell migration GO0043535	over-represented	0.0138532	0.0138532	0.229193	6.65925	13	hsa-miR-128-1-5p; hsa-miR-4728-5p; hsa-miR-6785-5p; hsa-miR-4669; hsa-miR-8063; hsa-miR-6825-5p; hsa-miR-1343-5p; hsa-miR-4697-5p; hsa-miR-1224-5p; hsa-miR-6877-5p; hsa-miR-6721-5p; hsa-miR-6724-5p; hsa-miR-1237-5p
Annotations derived over miRTarBase (Gene Ontology)	RNA 3 uridylation GO0071076	under-represented	0.0139459	0.0139459	0.229527	7.65105	2	hsa-miR-4641; hsa-miR-137-3p
Annotations derived over miRTarBase (Gene Ontology)	regulation of SNARE complex assembly GO0035542	over-represented	0.0140012	0.0140012	0.229527	5.24239	11	hsa-miR-658; hsa-miR-744-5p; hsa-miR-3180-3p; hsa-miR-1538; hsa-miR-3196; hsa-miR-4463; hsa-miR-663b; hsa-miR-6837-5p; hsa-miR-1343-5p; hsa-miR-4685-5p; hsa-miR-6738-5p
Annotations derived over miRTarBase (Gene Ontology)	regulation of osteoblast differentiation GO0045667	under-represented	0.0140364	0.0140364	0.229527	10.6265	4	hsa-miR-29b-3p; hsa-miR-744-5p; hsa-miR-6875-5p; hsa-miR-6735-3p
Annotations derived over miRTarBase (Gene Ontology)	positive regulation of response to DNA damage stimulus GO2001022	under-represented	0.0140429	0.0140429	0.229527	17.2857	9	hsa-miR-29b-3p; hsa-miR-6765-5p; hsa-miR-744-5p; hsa-miR-17-3p; hsa-miR-4647; hsa-miR-4463; hsa-miR-4697-5p; hsa-miR-513b-5p; hsa-miR-1237-5p
Annotations derived over miRTarBase (Gene Ontology)	microspike assembly GO0030035	over-represented	0.0140536	0.0140536	0.229527	5.95082	12	hsa-miR-6746-3p; hsa-miR-29b-3p; hsa-miR-4749-5p; hsa-miR-3180-3p; hsa-miR-4763-3p; hsa-miR-17-3p; hsa-miR-3619-5p; hsa-miR-3196; hsa-miR-6837-5p; hsa-miR-3663-3p; hsa-miR-4685-5p; hsa-miR-6721-5p
Annotations derived over miRTarBase (Gene Ontology)	response to cAMP GO0051591	over-represented	0.0140536	0.0140536	0.229527	5.95082	12	hsa-miR-4725-3p; hsa-miR-4728-5p; hsa-miR-885-3p; hsa-miR-6780b-5p; hsa-miR-6781-5p; hsa-miR-6785-5p; hsa-miR-3173-3p; hsa-miR-3195; hsa-miR-3141; hsa-miR-3960; hsa-miR-4697-5p; hsa-miR-1237-5p
Annotations derived over miRTarBase (Gene Ontology)	mitotic cytokinesis GO0000281	under-represented	0.01409	0.01409	0.229527	38.208	27	hsa-miR-5010-3p; hsa-miR-6742-5p; hsa-miR-29b-3p; hsa-miR-6750-3p; hsa-miR-6756-5p; hsa-miR-4725-3p; hsa-miR-4726-3p; hsa-miR-4728-5p; hsa-miR-6771-5p; hsa-miR-744-5p; hsa-miR-6780b-5p; hsa-miR-6785-5p; hsa-miR-3180-3p; hsa-miR-4649-5p; hsa-miR-1303; hsa-miR-2113; hsa-miR-320c; hsa-miR-3196; hsa-miR-4669; hsa-miR-4463; hsa-miR-4294; hsa-miR-4281; hsa-miR-5572; hsa-miR-508-5p; hsa-miR-6838-5p; hsa…
Annotations derived over miRTarBase (Gene Ontology)	negative regulation of low-density lipoprotein particle clearance GO0010989	over-represented	0.0141919	0.0141919	0.229527	12.8462	21	hsa-miR-6756-5p; hsa-miR-128-1-5p; hsa-miR-4723-5p; hsa-miR-4728-5p; hsa-miR-744-5p; hsa-miR-6785-5p; hsa-miR-7111-5p; hsa-miR-4649-5p; hsa-miR-1538; hsa-miR-1303; hsa-miR-3141; hsa-miR-508-5p; hsa-miR-6825-5p; hsa-miR-4667-5p; hsa-miR-6837-5p; hsa-miR-1343-3p; hsa-miR-1343-5p; hsa-miR-4685-5p; hsa-miR-6875-5p; hsa-miR-6877-5p; hsa-miR-1237-5p
Annotations derived over miRTarBase (Gene Ontology)	electron transfer activity GO0009055	under-represented	0.014217	0.014217	0.229527	35.9883	25	hsa-miR-5010-3p; hsa-miR-4708-5p; hsa-miR-29b-3p; hsa-miR-128-1-5p; hsa-miR-4728-5p; hsa-miR-6771-5p; hsa-miR-744-5p; hsa-miR-371a-5p; hsa-miR-6781-5p; hsa-miR-6785-5p; hsa-miR-4763-3p; hsa-miR-17-3p; hsa-miR-1303; hsa-miR-1290; hsa-miR-320c; hsa-miR-4647; hsa-miR-6126; hsa-miR-7704; hsa-miR-8063; hsa-miR-508-5p; hsa-miR-1343-3p; hsa-miR-1343-5p; hsa-miR-6848-3p; hsa-miR-6721-5p; hsa-miR-6738-5p
Annotations derived over miRTarBase (Gene Ontology)	positive regulation of transcription from RNA polymerase II promoter involved in cellular response to chemical stimulus GO1901522	under-represented	0.0142195	0.0142195	0.229527	13.3657	6	hsa-miR-6756-5p; hsa-miR-4728-5p; hsa-miR-6785-5p; hsa-miR-1303; hsa-miR-4463; hsa-miR-6721-5p
Annotations derived over miRTarBase (Gene Ontology)	GET complex GO0043529	over-represented	0.0142254	0.0142254	0.229527	2.03084	6	hsa-miR-6756-5p; hsa-miR-4728-5p; hsa-miR-885-3p; hsa-miR-6785-5p; hsa-miR-6825-5p; hsa-miR-1343-5p
Annotations derived over miRTarBase (Gene Ontology)	alkenylglycerophosphocholine hydrolase activity GO0047408	over-represented	0.0142254	0.0142254	0.229527	2.03084	6	hsa-miR-4725-3p; hsa-miR-6780b-5p; hsa-miR-4294; hsa-miR-4655-5p; hsa-miR-6724-5p; hsa-miR-6738-5p
Annotations derived over miRTarBase (Gene Ontology)	alkenylglycerophosphoethanolamine hydrolase activity GO0047409	over-represented	0.0142254	0.0142254	0.229527	2.03084	6	hsa-miR-4725-3p; hsa-miR-6780b-5p; hsa-miR-4294; hsa-miR-4655-5p; hsa-miR-6724-5p; hsa-miR-6738-5p
Annotations derived over miRTarBase (Gene Ontology)	angiotensin-activated signaling pathway GO0038166	over-represented	0.0142254	0.0142254	0.229527	2.03084	6	hsa-miR-4723-5p; hsa-miR-4728-5p; hsa-miR-6785-5p; hsa-miR-7111-5p; hsa-miR-6825-5p; hsa-miR-6721-5p
Annotations derived over miRTarBase (Gene Ontology)	arsenite transmembrane transporter activity GO0015105	over-represented	0.0142254	0.0142254	0.229527	2.03084	6	hsa-miR-6756-5p; hsa-miR-4728-5p; hsa-miR-885-3p; hsa-miR-6785-5p; hsa-miR-6825-5p; hsa-miR-1343-5p
Annotations derived over miRTarBase (Gene Ontology)	N6-methyladenosine-containing RNA binding GO1990247	under-represented	0.0142477	0.0142477	0.229527	14.6881	7	hsa-miR-5010-3p; hsa-miR-6775-5p; hsa-miR-744-5p; hsa-miR-4641; hsa-miR-8063; hsa-miR-6838-5p; hsa-miR-137-3p
Annotations derived over miRTarBase (Gene Ontology)	dosage compensation by inactivation of X chromosome GO0009048	under-represented	0.0142477	0.0142477	0.229527	14.6881	7	hsa-miR-5010-3p; hsa-miR-1185-2-3p; hsa-miR-4726-3p; hsa-miR-2113; hsa-miR-5100; hsa-miR-6838-5p; hsa-miR-642b-3p
Annotations derived over miRTarBase (Gene Ontology)	negative regulation of adenylate cyclase activity GO0007194	over-represented	0.0143053	0.0143053	0.229796	8.92623	16	hsa-miR-4728-5p; hsa-miR-4749-5p; hsa-miR-6785-5p; hsa-miR-3180-3p; hsa-miR-6798-5p; hsa-miR-1267; hsa-miR-3196; hsa-miR-3960; hsa-miR-4463; hsa-miR-4294; hsa-miR-6126; hsa-miR-675-5p; hsa-miR-1343-5p; hsa-miR-4697-5p; hsa-miR-6875-5p; hsa-miR-1237-5p
Annotations derived over miRTarBase (Gene Ontology)	outflow tract morphogenesis GO0003151	under-represented	0.0143085	0.0143085	0.229796	31.5016	21	hsa-miR-5010-3p; hsa-miR-6742-5p; hsa-miR-125b-1-3p; hsa-miR-1185-2-3p; hsa-miR-29b-3p; hsa-miR-6756-5p; hsa-miR-4726-3p; hsa-miR-885-3p; hsa-miR-744-5p; hsa-miR-6791-5p; hsa-miR-4763-3p; hsa-miR-3619-5p; hsa-miR-2113; hsa-miR-320c; hsa-miR-4497; hsa-miR-6126; hsa-miR-4667-5p; hsa-miR-6838-5p; hsa-miR-1343-3p; hsa-miR-6871-3p; hsa-miR-6875-5p
Annotations derived over miRTarBase (Gene Ontology)	positive regulation of vascular associated smooth muscle cell migration GO1904754	under-represented	0.0144635	0.0144635	0.231287	15.9633	8	hsa-miR-6895-5p; hsa-miR-4708-5p; hsa-miR-29b-3p; hsa-miR-4726-3p; hsa-miR-4728-5p; hsa-miR-6785-5p; hsa-miR-508-5p; hsa-miR-1224-5p
Annotations derived over miRTarBase (Gene Ontology)	mitochondrial nucleoid GO0042645	under-represented	0.0144642	0.0144642	0.231287	28.0539	18	hsa-miR-4725-3p; hsa-miR-4726-3p; hsa-miR-3158-5p; hsa-miR-6771-5p; hsa-miR-744-5p; hsa-miR-6780b-5p; hsa-miR-6794-3p; hsa-miR-4763-3p; hsa-miR-17-3p; hsa-miR-6805-3p; hsa-miR-7114-5p; hsa-miR-4649-5p; hsa-miR-1303; hsa-miR-1267; hsa-miR-320c; hsa-miR-508-5p; hsa-miR-1343-3p; hsa-miR-134-3p
Annotations derived over miRTarBase (Gene Ontology)	cellular response to amyloid-beta GO1904646	under-represented	0.0144679	0.0144679	0.231287	39.2471	28	hsa-miR-5010-3p; hsa-miR-125b-1-3p; hsa-miR-1185-2-3p; hsa-miR-29b-3p; hsa-miR-4723-5p; hsa-miR-4725-3p; hsa-miR-4728-5p; hsa-miR-6765-5p; hsa-miR-885-3p; hsa-miR-885-5p; hsa-miR-6775-5p; hsa-miR-744-5p; hsa-miR-4749-5p; hsa-miR-6780b-5p; hsa-miR-371a-5p; hsa-miR-6785-5p; hsa-miR-6794-3p; hsa-miR-17-3p; hsa-miR-7111-5p; hsa-miR-4641; hsa-miR-4456; hsa-miR-5572; hsa-miR-4655-5p; hsa-miR-6825-5p; h…
Annotations derived over miRTarBase (Gene Ontology)	positive regulation of activation of Janus kinase activity GO0010536	under-represented	0.0145143	0.0145143	0.231319	7.60383	2	hsa-miR-4726-3p; hsa-miR-3619-3p
Annotations derived over miRTarBase (Gene Ontology)	positive regulation of cell proliferation in bone marrow GO0071864	under-represented	0.0145143	0.0145143	0.231319	7.60383	2	hsa-miR-29b-3p; hsa-miR-17-3p
Annotations derived over miRTarBase (Gene Ontology)	sensory organ development GO0007423	over-represented	0.0145659	0.0145659	0.231787	3.25878	8	hsa-miR-6742-5p; hsa-miR-4728-5p; hsa-miR-6785-5p; hsa-miR-3180-3p; hsa-miR-3196; hsa-miR-6825-5p; hsa-miR-1343-5p; hsa-miR-134-3p
Annotations derived over miRTarBase (Gene Ontology)	defense response to Gram-positive bacterium GO0050830	under-represented	0.0146542	0.0146542	0.232747	30.3208	20	hsa-miR-4708-5p; hsa-miR-6756-5p; hsa-miR-4726-3p; hsa-miR-4728-5p; hsa-miR-3158-5p; hsa-miR-744-5p; hsa-miR-371a-5p; hsa-miR-6785-5p; hsa-miR-3173-3p; hsa-miR-6794-3p; hsa-miR-1273c; hsa-miR-17-3p; hsa-miR-6802-5p; hsa-miR-4649-5p; hsa-miR-1267; hsa-miR-4294; hsa-miR-6126; hsa-miR-508-5p; hsa-miR-6838-5p; hsa-miR-1229-5p
Annotations derived over miRTarBase (Gene Ontology)	activation of JUN kinase activity GO0007257	under-represented	0.0146802	0.0146802	0.232747	37.0273	26	hsa-miR-125b-1-3p; hsa-miR-1185-2-3p; hsa-miR-6756-5p; hsa-miR-4723-5p; hsa-miR-4728-5p; hsa-miR-6771-5p; hsa-miR-371a-5p; hsa-miR-6785-5p; hsa-miR-3173-3p; hsa-miR-3180-3p; hsa-miR-6798-5p; hsa-miR-4763-3p; hsa-miR-7111-5p; hsa-miR-6805-3p; hsa-miR-1303; hsa-miR-1290; hsa-miR-3196; hsa-miR-3960; hsa-miR-8063; hsa-miR-6825-5p; hsa-miR-4667-5p; hsa-miR-6838-5p; hsa-miR-6848-3p; hsa-miR-642b-3p; hs…
Annotations derived over miRTarBase (Gene Ontology)	pantothenate kinase activity GO0004594	under-represented	0.0146932	0.0146932	0.232747	9.11514	3	hsa-miR-1185-2-3p; hsa-miR-4641; hsa-miR-1343-3p
Annotations derived over miRTarBase (Gene Ontology)	negative regulation of hippo signaling GO0035331	under-represented	0.0148307	0.0148307	0.234028	11.9489	5	hsa-miR-6756-5p; hsa-miR-6798-5p; hsa-miR-7114-5p; hsa-miR-8063; hsa-miR-508-5p
Annotations derived over miRTarBase (Gene Ontology)	negative regulation of autophagosome maturation GO1901097	over-represented	0.0148691	0.0148691	0.234028	2.64481	7	hsa-miR-128-1-5p; hsa-miR-744-5p; hsa-miR-3619-5p; hsa-miR-1303; hsa-miR-7704; hsa-miR-6838-5p; hsa-miR-6877-5p
Annotations derived over miRTarBase (Gene Ontology)	regulation of dendritic spine maintenance GO1902950	over-represented	0.0148691	0.0148691	0.234028	2.64481	7	hsa-miR-5010-3p; hsa-miR-658; hsa-miR-2113; hsa-miR-4669; hsa-miR-6825-5p; hsa-miR-4667-5p; hsa-miR-1343-5p
Annotations derived over miRTarBase (Gene Ontology)	positive regulation of vascular smooth muscle cell proliferation GO1904707	under-represented	0.0148786	0.0148786	0.234028	33.6741	23	hsa-miR-6895-5p; hsa-miR-4708-5p; hsa-miR-1185-2-3p; hsa-miR-29b-3p; hsa-miR-4725-3p; hsa-miR-4726-3p; hsa-miR-4728-5p; hsa-miR-6765-5p; hsa-miR-885-3p; hsa-miR-6771-5p; hsa-miR-575; hsa-miR-6780b-5p; hsa-miR-6785-5p; hsa-miR-3173-3p; hsa-miR-3619-5p; hsa-miR-6805-3p; hsa-miR-1199-5p; hsa-miR-5572; hsa-miR-7704; hsa-miR-6838-5p; hsa-miR-1343-3p; hsa-miR-642b-3p; hsa-miR-1224-5p
Annotations derived over miRTarBase (Gene Ontology)	rRNA binding GO0019843	under-represented	0.0148979	0.0148979	0.234028	17.1913	9	hsa-miR-885-3p; hsa-miR-6771-5p; hsa-miR-744-5p; hsa-miR-371a-5p; hsa-miR-4649-5p; hsa-miR-1267; hsa-miR-4294; hsa-miR-508-5p; hsa-miR-134-3p
Annotations derived over miRTarBase (Gene Ontology)	positive regulation of SMAD protein signal transduction GO0060391	under-represented	0.0149088	0.0149088	0.234028	15.9161	8	hsa-miR-29b-3p; hsa-miR-6750-3p; hsa-miR-885-3p; hsa-miR-744-5p; hsa-miR-8063; hsa-miR-675-5p; hsa-miR-1343-3p; hsa-miR-6738-5p
Annotations derived over miRTarBase (Gene Ontology)	atrial septum primum morphogenesis GO0003289	under-represented	0.0150625	0.0150625	0.23498	10.532	4	hsa-miR-29b-3p; hsa-miR-3158-5p; hsa-miR-1267; hsa-miR-137-3p
Annotations derived over miRTarBase (Gene Ontology)	cellular aldehyde metabolic process GO0006081	under-represented	0.0150625	0.0150625	0.23498	10.532	4	hsa-miR-4708-5p; hsa-miR-4763-3p; hsa-miR-1290; hsa-miR-7704
Annotations derived over miRTarBase (Gene Ontology)	co-SMAD binding GO0070410	under-represented	0.0150625	0.0150625	0.23498	10.532	4	hsa-miR-1185-2-3p; hsa-miR-744-5p; hsa-miR-371a-5p; hsa-miR-1267
Annotations derived over miRTarBase (Gene Ontology)	Golgi-associated vesicle GO0005798	under-represented	0.0151047	0.0151047	0.23498	7.5566	2	hsa-miR-6838-5p; hsa-miR-1229-5p
Annotations derived over miRTarBase (Gene Ontology)	fatty acid beta-oxidation using acyl-CoA oxidase GO0033540	under-represented	0.0151047	0.0151047	0.23498	7.5566	2	hsa-miR-6742-5p; hsa-miR-6756-5p
Annotations derived over miRTarBase (Gene Ontology)	negative regulation of cardiac muscle hypertrophy GO0010614	under-represented	0.0151047	0.0151047	0.23498	7.5566	2	hsa-miR-29b-3p; hsa-miR-17-3p
Gene Ontology (miRWalk)	GO0045596 negative regulation of cell differentiation	over-represented	0.0151114	0.0151114	0.692877	1.04089	4	hsa-miR-29b-3p; hsa-miR-744-5p; hsa-miR-1303; hsa-miR-137-3p
Annotations derived over miRTarBase (Gene Ontology)	epididymosome GO0098875	over-represented	0.0151684	0.0151684	0.235299	0.991803	4	hsa-miR-4723-5p; hsa-miR-4728-5p; hsa-miR-6785-5p; hsa-miR-7111-5p
Annotations derived over miRTarBase (Gene Ontology)	positive regulation of G1S transition of mitotic cell cycle GO1900087	under-represented	0.0152381	0.0152381	0.235299	33.6269	23	hsa-miR-5010-3p; hsa-miR-4708-5p; hsa-miR-29b-3p; hsa-miR-4723-5p; hsa-miR-885-5p; hsa-miR-575; hsa-miR-744-5p; hsa-miR-3173-3p; hsa-miR-6794-3p; hsa-miR-6798-5p; hsa-miR-7111-5p; hsa-miR-1267; hsa-miR-1199-5p; hsa-miR-5572; hsa-miR-663b; hsa-miR-8063; hsa-miR-6825-5p; hsa-miR-6838-5p; hsa-miR-6848-3p; hsa-miR-1224-5p; hsa-miR-6875-5p; hsa-miR-6735-3p; hsa-miR-137-3p
Annotations derived over miRTarBase (Gene Ontology)	regulation of Golgi inheritance GO0090170	under-represented	0.0153374	0.0153374	0.236482	11.9016	5	hsa-miR-4708-5p; hsa-miR-4725-3p; hsa-miR-6780b-5p; hsa-miR-1268b; hsa-miR-3692-5p
Annotations derived over miRTarBase (Gene Ontology)	response to mechanical stimulus GO0009612	over-represented	0.015473	0.015473	0.237313	9.77635	17	hsa-miR-29b-3p; hsa-miR-4725-3p; hsa-miR-4728-5p; hsa-miR-885-3p; hsa-miR-6780b-5p; hsa-miR-6781-5p; hsa-miR-6785-5p; hsa-miR-3173-3p; hsa-miR-6794-3p; hsa-miR-3619-3p; hsa-miR-3620-5p; hsa-miR-7114-5p; hsa-miR-1587; hsa-miR-3141; hsa-miR-3960; hsa-miR-5739; hsa-miR-6825-5p
Annotations derived over miRTarBase (Gene Ontology)	DNA replication origin binding GO0003688	over-represented	0.0155094	0.0155094	0.237313	25.7397	36	hsa-miR-6895-5p; hsa-miR-6750-3p; hsa-miR-4723-5p; hsa-miR-4725-3p; hsa-miR-4728-5p; hsa-miR-6765-5p; hsa-miR-885-3p; hsa-miR-885-5p; hsa-miR-575; hsa-miR-744-5p; hsa-miR-6780b-5p; hsa-miR-371a-5p; hsa-miR-6781-5p; hsa-miR-6785-5p; hsa-miR-3173-3p; hsa-miR-6794-3p; hsa-miR-4763-3p; hsa-miR-3620-5p; hsa-miR-7111-5p; hsa-miR-6805-3p; hsa-miR-4649-5p; hsa-miR-1587; hsa-miR-1267; hsa-miR-1199-5p; hsa…
Annotations derived over miRTarBase (Gene Ontology)	negative regulation of signal transduction GO0009968	under-represented	0.015596	0.015596	0.237313	20.8279	12	hsa-miR-6756-5p; hsa-miR-4723-5p; hsa-miR-4728-5p; hsa-miR-6785-5p; hsa-miR-3173-3p; hsa-miR-3619-5p; hsa-miR-7111-5p; hsa-miR-2113; hsa-miR-4647; hsa-miR-663b; hsa-miR-8063; hsa-miR-6838-5p
Annotations derived over miRTarBase (Gene Ontology)	leukocyte adhesive activation GO0050902	over-represented	0.0156234	0.0156234	0.237313	1.51132	5	hsa-miR-6781-5p; hsa-miR-6791-5p; hsa-miR-1268b; hsa-miR-6821-5p; hsa-miR-6877-5p
Annotations derived over miRTarBase (Gene Ontology)	negative regulation of ectodermal cell fate specification GO0042666	over-represented	0.0156234	0.0156234	0.237313	1.51132	5	hsa-miR-4728-5p; hsa-miR-6785-5p; hsa-miR-4763-3p; hsa-miR-6825-5p; hsa-miR-6721-5p
Annotations derived over miRTarBase (Gene Ontology)	negative regulation of neuron projection regeneration GO0070571	over-represented	0.0156234	0.0156234	0.237313	1.51132	5	hsa-miR-4649-5p; hsa-miR-6825-5p; hsa-miR-1228-5p; hsa-miR-3692-5p; hsa-miR-6721-5p
Annotations derived over miRTarBase (Gene Ontology)	positive regulation of cell junction assembly GO1901890	over-represented	0.0156234	0.0156234	0.237313	1.51132	5	hsa-miR-5010-3p; hsa-miR-6746-3p; hsa-miR-2113; hsa-miR-4294; hsa-miR-1343-5p
Annotations derived over miRTarBase (Gene Ontology)	regulation of Rho-dependent protein serinethreonine kinase activity GO2000298	over-represented	0.0156234	0.0156234	0.237313	1.51132	5	hsa-miR-4649-5p; hsa-miR-6825-5p; hsa-miR-1228-5p; hsa-miR-3692-5p; hsa-miR-6721-5p
Annotations derived over miRTarBase (Gene Ontology)	regulation of neuron death GO1901214	under-represented	0.0156586	0.0156586	0.237313	19.5999	11	hsa-miR-1185-2-3p; hsa-miR-3158-5p; hsa-miR-658; hsa-miR-4749-5p; hsa-miR-17-3p; hsa-miR-508-5p; hsa-miR-6838-5p; hsa-miR-4697-5p; hsa-miR-1228-5p; hsa-miR-513b-5p; hsa-miR-1237-5p
Annotations derived over miRTarBase (Gene Ontology)	ceramide phosphoethanolamine synthase activity GO0002950	under-represented	0.0157178	0.0157178	0.237313	7.50937	2	hsa-miR-125b-1-3p; hsa-miR-744-5p
Annotations derived over miRTarBase (Gene Ontology)	positive regulation of toll-like receptor 2 signaling pathway GO0034137	under-represented	0.0157178	0.0157178	0.237313	7.50937	2	hsa-miR-4726-3p; hsa-miR-508-5p
Annotations derived over miRTarBase (Gene Ontology)	sphingosine biosynthetic process GO0046512	under-represented	0.0157178	0.0157178	0.237313	7.50937	2	hsa-miR-320c; hsa-miR-6721-5p
Annotations derived over miRTarBase (Gene Ontology)	histone H3-K27 demethylation GO0071557	over-represented	0.0157203	0.0157203	0.237313	9.02069	16	hsa-miR-29b-3p; hsa-miR-4728-5p; hsa-miR-6771-5p; hsa-miR-744-5p; hsa-miR-4749-5p; hsa-miR-6785-5p; hsa-miR-6791-5p; hsa-miR-1267; hsa-miR-4767; hsa-miR-7704; hsa-miR-6825-5p; hsa-miR-4667-5p; hsa-miR-675-5p; hsa-miR-1343-5p; hsa-miR-3663-3p; hsa-miR-137-3p
Annotations derived over miRTarBase (Gene Ontology)	integral component of membrane GO0016021	under-represented	0.0158215	0.0158215	0.237313	107.209	99	hsa-miR-5010-3p; hsa-miR-6895-5p; hsa-miR-4708-5p; hsa-miR-6742-5p; hsa-miR-6746-3p; hsa-miR-1185-2-3p; hsa-miR-29b-3p; hsa-miR-6756-5p; hsa-miR-128-1-5p; hsa-miR-4723-5p; hsa-miR-4725-3p; hsa-miR-4726-3p; hsa-miR-4728-5p; hsa-miR-6765-5p; hsa-miR-3158-5p; hsa-miR-6771-5p; hsa-miR-658; hsa-miR-575; hsa-miR-744-5p; hsa-miR-4749-5p; hsa-miR-6780b-5p; hsa-miR-371a-5p; hsa-miR-6781-5p; hsa-miR-6785-5…
Annotations derived over miRTarBase (Gene Ontology)	positive regulation of sarcomere organization GO0060298	under-represented	0.015827	0.015827	0.237313	9.02069	3	hsa-miR-5010-3p; hsa-miR-6800-5p; hsa-miR-508-5p
Annotations derived over miRTarBase (Gene Ontology)	2 iron, 2 sulfur cluster binding GO0051537	under-represented	0.0158372	0.0158372	0.237313	15.8216	8	hsa-miR-6742-5p; hsa-miR-4726-3p; hsa-miR-4728-5p; hsa-miR-658; hsa-miR-6785-5p; hsa-miR-6794-3p; hsa-miR-1267; hsa-miR-1914-5p
Annotations derived over miRTarBase (Gene Ontology)	ductus arteriosus closure GO0097070	over-represented	0.0158515	0.0158515	0.237313	2.07806	6	hsa-miR-128-1-5p; hsa-miR-4723-5p; hsa-miR-885-5p; hsa-miR-6781-5p; hsa-miR-7111-5p; hsa-miR-6848-3p
Annotations derived over miRTarBase (Gene Ontology)	regulation of neuron migration GO2001222	over-represented	0.0158515	0.0158515	0.237313	2.07806	6	hsa-miR-4723-5p; hsa-miR-4728-5p; hsa-miR-6785-5p; hsa-miR-7111-5p; hsa-miR-6825-5p; hsa-miR-6721-5p
Annotations derived over miRTarBase (Gene Ontology)	histone H2A monoubiquitination GO0035518	under-represented	0.0158602	0.0158602	0.237313	11.8544	5	hsa-miR-4463; hsa-miR-6838-5p; hsa-miR-675-5p; hsa-miR-1343-3p; hsa-miR-642b-3p
Annotations derived over miRTarBase (Gene Ontology)	membrane insertase activity GO0032977	over-represented	0.0158746	0.0158746	0.237313	5.33685	11	hsa-miR-4728-5p; hsa-miR-6765-5p; hsa-miR-371a-5p; hsa-miR-6785-5p; hsa-miR-6794-3p; hsa-miR-6800-5p; hsa-miR-4294; hsa-miR-508-5p; hsa-miR-1343-3p; hsa-miR-642b-3p; hsa-miR-6721-5p
Annotations derived over miRTarBase (Gene Ontology)	positive regulation of signal transduction GO0009967	over-represented	0.0158746	0.0158746	0.237313	5.33685	11	hsa-miR-5010-3p; hsa-miR-29b-3p; hsa-miR-4723-5p; hsa-miR-4725-3p; hsa-miR-4728-5p; hsa-miR-744-5p; hsa-miR-6780b-5p; hsa-miR-6785-5p; hsa-miR-7111-5p; hsa-miR-2113; hsa-miR-675-5p
Annotations derived over miRTarBase (Gene Ontology)	T-tubule GO0030315	over-represented	0.0158945	0.0158945	0.237313	15.4438	24	hsa-miR-5010-3p; hsa-miR-6895-5p; hsa-miR-1185-2-3p; hsa-miR-4723-5p; hsa-miR-4725-3p; hsa-miR-6775-5p; hsa-miR-658; hsa-miR-744-5p; hsa-miR-6780b-5p; hsa-miR-3180-3p; hsa-miR-3619-5p; hsa-miR-7111-5p; hsa-miR-1303; hsa-miR-2113; hsa-miR-3196; hsa-miR-3960; hsa-miR-6825-5p; hsa-miR-6838-5p; hsa-miR-1343-3p; hsa-miR-1914-5p; hsa-miR-4697-5p; hsa-miR-513b-5p; hsa-miR-1237-5p; hsa-miR-6738-5p
Annotations derived over miRTarBase (Gene Ontology)	cellular response to cAMP GO0071320	under-represented	0.0161091	0.0161091	0.239864	28.9984	19	hsa-miR-4708-5p; hsa-miR-4726-3p; hsa-miR-4728-5p; hsa-miR-371a-5p; hsa-miR-6785-5p; hsa-miR-6798-5p; hsa-miR-4763-3p; hsa-miR-1268b; hsa-miR-3619-3p; hsa-miR-1303; hsa-miR-4294; hsa-miR-4655-5p; hsa-miR-8059; hsa-miR-508-5p; hsa-miR-6837-5p; hsa-miR-4685-5p; hsa-miR-1224-5p; hsa-miR-6721-5p; hsa-miR-6738-5p
Annotations derived over miRTarBase (Gene Ontology)	long-chain fatty acid-CoA ligase activity GO0004467	under-represented	0.0161403	0.0161403	0.239882	14.4992	7	hsa-miR-4725-3p; hsa-miR-4726-3p; hsa-miR-4728-5p; hsa-miR-6780b-5p; hsa-miR-6785-5p; hsa-miR-1290; hsa-miR-513b-5p
Annotations derived over miRTarBase (Gene Ontology)	formation of translation preinitiation complex GO0001731	under-represented	0.0161793	0.0161793	0.239882	13.1768	6	hsa-miR-4726-3p; hsa-miR-6791-5p; hsa-miR-4669; hsa-miR-5100; hsa-miR-508-5p; hsa-miR-6848-3p
Annotations derived over miRTarBase (Gene Ontology)	striated muscle thin filament GO0005865	under-represented	0.0161793	0.0161793	0.239882	13.1768	6	hsa-miR-1185-2-3p; hsa-miR-4728-5p; hsa-miR-6785-5p; hsa-miR-1303; hsa-miR-6848-3p; hsa-miR-137-3p
Gene Ontology (miRWalk)	GO0003323 type b pancreatic cell development	over-represented	0.0162739	0.0162739	0.692877	1.06303	4	hsa-miR-29b-3p; hsa-miR-744-5p; hsa-miR-1303; hsa-miR-137-3p
Annotations derived over miRTarBase (Gene Ontology)	negative regulation of calcium ion transmembrane transport GO1903170	over-represented	0.0163036	0.0163036	0.241381	2.69204	7	hsa-miR-3180-3p; hsa-miR-4649-5p; hsa-miR-3196; hsa-miR-3960; hsa-miR-4497; hsa-miR-4697-5p; hsa-miR-1237-5p
Annotations derived over miRTarBase (Gene Ontology)	positive regulation of interleukin-1 secretion GO0050716	under-represented	0.0164242	0.0164242	0.242822	8.97346	3	hsa-miR-6756-5p; hsa-miR-6798-5p; hsa-miR-642b-3p
Annotations derived over miRTarBase (Gene Ontology)	TRIF-dependent toll-like receptor signaling pathway GO0035666	under-represented	0.016473	0.016473	0.243198	20.7334	12	hsa-miR-1185-2-3p; hsa-miR-29b-3p; hsa-miR-6771-5p; hsa-miR-4649-5p; hsa-miR-6126; hsa-miR-508-5p; hsa-miR-1343-5p; hsa-miR-6848-3p; hsa-miR-6871-3p; hsa-miR-513b-5p; hsa-miR-6735-3p; hsa-miR-137-3p
Annotations derived over miRTarBase (Gene Ontology)	alkylglycerophosphoethanolamine phosphodiesterase activity GO0047391	over-represented	0.0165323	0.0165323	0.243681	0.566745	3	hsa-miR-29b-3p; hsa-miR-3158-5p; hsa-miR-17-3p
Annotations derived over miRTarBase (Gene Ontology)	bile acidsodium symporter activity GO0008508	over-represented	0.0165888	0.0165888	0.243681	7.5566	14	hsa-miR-6742-5p; hsa-miR-4728-5p; hsa-miR-6765-5p; hsa-miR-658; hsa-miR-6785-5p; hsa-miR-1290; hsa-miR-4463; hsa-miR-6076; hsa-miR-6825-5p; hsa-miR-4667-5p; hsa-miR-1343-3p; hsa-miR-1343-5p; hsa-miR-4697-5p; hsa-miR-1237-5p
Annotations derived over miRTarBase (Gene Ontology)	cellular iron ion homeostasis GO0006879	under-represented	0.0165995	0.0165995	0.243681	44.3478	33	hsa-miR-6895-5p; hsa-miR-6742-5p; hsa-miR-1185-2-3p; hsa-miR-29b-3p; hsa-miR-4726-3p; hsa-miR-4728-5p; hsa-miR-6765-5p; hsa-miR-3158-5p; hsa-miR-658; hsa-miR-744-5p; hsa-miR-371a-5p; hsa-miR-6785-5p; hsa-miR-6791-5p; hsa-miR-6798-5p; hsa-miR-17-3p; hsa-miR-4647; hsa-miR-4327; hsa-miR-4655-5p; hsa-miR-6126; hsa-miR-6076; hsa-miR-8059; hsa-miR-8063; hsa-miR-508-5p; hsa-miR-6825-5p; hsa-miR-4667-5p;…
Annotations derived over miRTarBase (Gene Ontology)	mitochondrial outer membrane GO0005741	under-represented	0.0166124	0.0166124	0.243681	69.8513	58	hsa-miR-5010-3p; hsa-miR-6742-5p; hsa-miR-1185-2-3p; hsa-miR-29b-3p; hsa-miR-6750-3p; hsa-miR-6756-5p; hsa-miR-4723-5p; hsa-miR-4726-3p; hsa-miR-4728-5p; hsa-miR-885-3p; hsa-miR-6771-5p; hsa-miR-575; hsa-miR-744-5p; hsa-miR-371a-5p; hsa-miR-6781-5p; hsa-miR-6785-5p; hsa-miR-6791-5p; hsa-miR-4763-3p; hsa-miR-1268b; hsa-miR-3619-5p; hsa-miR-3619-3p; hsa-miR-3620-5p; hsa-miR-7111-5p; hsa-miR-6805-3p…
Annotations derived over miRTarBase (Gene Ontology)	steroid binding GO0005496	under-represented	0.0167065	0.0167065	0.24429	13.1296	6	hsa-miR-125b-1-3p; hsa-miR-29b-3p; hsa-miR-6771-5p; hsa-miR-1199-5p; hsa-miR-508-5p; hsa-miR-137-3p
Annotations derived over miRTarBase (Gene Ontology)	positive regulation of phospholipase C activity GO0010863	under-represented	0.016711	0.016711	0.24429	21.9141	13	hsa-miR-29b-3p; hsa-miR-4728-5p; hsa-miR-3158-5p; hsa-miR-744-5p; hsa-miR-6785-5p; hsa-miR-6791-5p; hsa-miR-1268b; hsa-miR-3619-5p; hsa-miR-4294; hsa-miR-8063; hsa-miR-6838-5p; hsa-miR-6848-3p; hsa-miR-137-3p
Annotations derived over miRTarBase (Gene Ontology)	global genome nucleotide-excision repair GO0070911	under-represented	0.0167726	0.0167726	0.244847	25.4563	16	hsa-miR-4708-5p; hsa-miR-4728-5p; hsa-miR-371a-5p; hsa-miR-6785-5p; hsa-miR-17-3p; hsa-miR-4649-5p; hsa-miR-1303; hsa-miR-4294; hsa-miR-5572; hsa-miR-508-5p; hsa-miR-6838-5p; hsa-miR-675-5p; hsa-miR-4697-5p; hsa-miR-1229-5p; hsa-miR-1237-5p; hsa-miR-137-3p
Annotations derived over miRTarBase (Gene Ontology)	protein insertion into mitochondrial inner membrane from matrix side GO0032979	over-represented	0.0168795	0.0168795	0.246063	5.38407	11	hsa-miR-4728-5p; hsa-miR-6765-5p; hsa-miR-371a-5p; hsa-miR-6785-5p; hsa-miR-6794-3p; hsa-miR-6800-5p; hsa-miR-4294; hsa-miR-508-5p; hsa-miR-1343-3p; hsa-miR-642b-3p; hsa-miR-6721-5p
Annotations derived over miRTarBase (Gene Ontology)	STAT family protein binding GO0097677	under-represented	0.0170155	0.0170155	0.247056	7.41491	2	hsa-miR-6771-5p; hsa-miR-3173-3p
Annotations derived over miRTarBase (Gene Ontology)	action potential GO0001508	under-represented	0.0170155	0.0170155	0.247056	7.41491	2	hsa-miR-1185-2-3p; hsa-miR-1303
Annotations derived over miRTarBase (Gene Ontology)	NF-kappaB binding GO0051059	under-represented	0.0170241	0.0170241	0.247056	19.4582	11	hsa-miR-1185-2-3p; hsa-miR-29b-3p; hsa-miR-4728-5p; hsa-miR-744-5p; hsa-miR-371a-5p; hsa-miR-6785-5p; hsa-miR-3173-3p; hsa-miR-1303; hsa-miR-4327; hsa-miR-1229-5p; hsa-miR-137-3p
Annotations derived over miRTarBase (Gene Ontology)	integral component of nuclear inner membrane GO0005639	under-represented	0.0170424	0.0170424	0.247056	8.92623	3	hsa-miR-17-3p; hsa-miR-320c; hsa-miR-6735-3p
Annotations derived over miRTarBase (Gene Ontology)	acetylcholine receptor inhibitor activity GO0030550	over-represented	0.0171311	0.0171311	0.247996	3.35324	8	hsa-miR-6756-5p; hsa-miR-744-5p; hsa-miR-6798-5p; hsa-miR-6805-3p; hsa-miR-4730; hsa-miR-5739; hsa-miR-6721-5p; hsa-miR-137-3p
Annotations derived over miRTarBase (Gene Ontology)	mRNA transport GO0051028	over-represented	0.0171875	0.0171875	0.248468	10.6737	18	hsa-miR-6742-5p; hsa-miR-4723-5p; hsa-miR-4728-5p; hsa-miR-6785-5p; hsa-miR-6798-5p; hsa-miR-4763-3p; hsa-miR-17-3p; hsa-miR-7111-5p; hsa-miR-7114-5p; hsa-miR-3195; hsa-miR-3141; hsa-miR-3960; hsa-miR-6126; hsa-miR-7704; hsa-miR-6837-5p; hsa-miR-4685-5p; hsa-miR-6721-5p; hsa-miR-134-3p
Annotations derived over miRTarBase (Gene Ontology)	metalloendopeptidase activity GO0004222	under-represented	0.0172271	0.0172271	0.248674	27.7233	18	hsa-miR-29b-3p; hsa-miR-6756-5p; hsa-miR-4723-5p; hsa-miR-4725-3p; hsa-miR-4726-3p; hsa-miR-4728-5p; hsa-miR-6765-5p; hsa-miR-6780b-5p; hsa-miR-371a-5p; hsa-miR-6785-5p; hsa-miR-7111-5p; hsa-miR-7114-5p; hsa-miR-1303; hsa-miR-4669; hsa-miR-6825-5p; hsa-miR-3692-5p; hsa-miR-6875-5p; hsa-miR-6738-5p
Annotations derived over miRTarBase (Gene Ontology)	negative regulation of catalytic activity GO0043086	under-represented	0.0172495	0.0172495	0.248674	13.0824	6	hsa-miR-1185-2-3p; hsa-miR-29b-3p; hsa-miR-4763-3p; hsa-miR-4647; hsa-miR-8059; hsa-miR-3663-3p
Annotations derived over miRTarBase (Gene Ontology)	phosphatidylinositol-3,5-bisphosphate binding GO0080025	over-represented	0.0173507	0.0173507	0.249788	18.9387	28	hsa-miR-6756-5p; hsa-miR-4723-5p; hsa-miR-4725-3p; hsa-miR-4726-3p; hsa-miR-4728-5p; hsa-miR-3158-5p; hsa-miR-575; hsa-miR-744-5p; hsa-miR-6780b-5p; hsa-miR-371a-5p; hsa-miR-6785-5p; hsa-miR-3180-3p; hsa-miR-17-3p; hsa-miR-7111-5p; hsa-miR-6805-3p; hsa-miR-3196; hsa-miR-4641; hsa-miR-4294; hsa-miR-6825-5p; hsa-miR-6838-5p; hsa-miR-6837-5p; hsa-miR-1343-3p; hsa-miR-6848-3p; hsa-miR-4685-5p; hsa-mi…
Annotations derived over miRTarBase (Gene Ontology)	regulation of stem cell proliferation GO0072091	under-represented	0.017463	0.017463	0.251058	18.1831	10	hsa-miR-4728-5p; hsa-miR-6785-5p; hsa-miR-6794-3p; hsa-miR-4294; hsa-miR-8063; hsa-miR-6837-5p; hsa-miR-675-5p; hsa-miR-1343-3p; hsa-miR-6848-3p; hsa-miR-4685-5p
Gene Ontology (miRWalk)	GO0014002 astrocyte development	over-represented	0.0174932	0.0174932	0.692877	1.08518	4	hsa-miR-29b-3p; hsa-miR-17-3p; hsa-miR-1303; hsa-miR-137-3p
Gene Ontology (miRWalk)	GO0051301 cell division	over-represented	0.0175003	0.0175003	0.692877	4.80579	9	hsa-miR-29b-3p; hsa-miR-885-5p; hsa-miR-744-5p; hsa-miR-17-3p; hsa-miR-1303; hsa-miR-320c; hsa-miR-3196; hsa-miR-675-5p; hsa-miR-137-3p
Annotations derived over miRTarBase (Gene Ontology)	cellular zinc ion homeostasis GO0006882	under-represented	0.0175288	0.0175288	0.251087	11.7127	5	hsa-miR-4708-5p; hsa-miR-6794-3p; hsa-miR-2113; hsa-miR-1343-3p; hsa-miR-137-3p
Annotations derived over miRTarBase (Gene Ontology)	positive regulation of protein autoubiquitination GO1902499	over-represented	0.0176022	0.0176022	0.251087	2.12529	6	hsa-miR-3158-5p; hsa-miR-3180-3p; hsa-miR-17-3p; hsa-miR-3196; hsa-miR-3141; hsa-miR-6738-5p
Annotations derived over miRTarBase (Gene Ontology)	nuclear speck GO0016607	under-represented	0.0176601	0.0176601	0.251087	100.314	91	hsa-miR-5010-3p; hsa-miR-4708-5p; hsa-miR-125b-1-3p; hsa-miR-1185-2-3p; hsa-miR-29b-3p; hsa-miR-6750-3p; hsa-miR-6756-5p; hsa-miR-128-1-5p; hsa-miR-4723-5p; hsa-miR-4725-3p; hsa-miR-4726-3p; hsa-miR-4728-5p; hsa-miR-3158-5p; hsa-miR-885-5p; hsa-miR-6771-5p; hsa-miR-658; hsa-miR-575; hsa-miR-744-5p; hsa-miR-4749-5p; hsa-miR-6780b-5p; hsa-miR-371a-5p; hsa-miR-6781-5p; hsa-miR-6785-5p; hsa-miR-3173-…
Annotations derived over miRTarBase (Gene Ontology)	RNA phosphodiester bond hydrolysis, exonucleolytic GO0090503	under-represented	0.0176824	0.0176824	0.251087	8.879	3	hsa-miR-4728-5p; hsa-miR-6785-5p; hsa-miR-6825-5p
Annotations derived over miRTarBase (Gene Ontology)	leukemia inhibitory factor signaling pathway GO0048861	under-represented	0.0176824	0.0176824	0.251087	8.879	3	hsa-miR-1303; hsa-miR-5100; hsa-miR-6126
Annotations derived over miRTarBase (Gene Ontology)	transcription factor TFIIH holo complex GO0005675	under-represented	0.0176824	0.0176824	0.251087	8.879	3	hsa-miR-4708-5p; hsa-miR-4294; hsa-miR-508-5p
Gene Ontology (miRWalk)	GO0030529 ribonucleoprotein complex	over-represented	0.0176992	0.0176992	0.692877	3.91993	8	hsa-miR-29b-3p; hsa-miR-744-5p; hsa-miR-17-3p; hsa-miR-1303; hsa-miR-320c; hsa-miR-1914-5p; hsa-miR-1224-5p; hsa-miR-137-3p
Annotations derived over miRTarBase (Gene Ontology)	guanylyltransferase activity GO0070568	under-represented	0.0177019	0.0177019	0.251087	7.36768	2	hsa-miR-4641; hsa-miR-137-3p
Annotations derived over miRTarBase (Gene Ontology)	snoRNA polyadenylation GO0071050	under-represented	0.0177019	0.0177019	0.251087	7.36768	2	hsa-miR-4641; hsa-miR-137-3p
Annotations derived over miRTarBase (Gene Ontology)	negative regulation of JUN kinase activity GO0043508	under-represented	0.0177075	0.0177075	0.251087	14.3575	7	hsa-miR-4728-5p; hsa-miR-6785-5p; hsa-miR-6794-3p; hsa-miR-1303; hsa-miR-1202; hsa-miR-6838-5p; hsa-miR-513b-5p
Annotations derived over miRTarBase (Gene Ontology)	regulation of male germ cell proliferation GO2000254	over-represented	0.0177348	0.0177348	0.251087	1.55855	5	hsa-miR-29b-3p; hsa-miR-6765-5p; hsa-miR-3195; hsa-miR-6825-5p; hsa-miR-1343-5p
Annotations derived over miRTarBase (Gene Ontology)	humoral immune response GO0006959	under-represented	0.0177358	0.0177358	0.251087	23.0004	14	hsa-miR-4708-5p; hsa-miR-29b-3p; hsa-miR-4728-5p; hsa-miR-575; hsa-miR-6785-5p; hsa-miR-6794-3p; hsa-miR-1303; hsa-miR-4294; hsa-miR-8063; hsa-miR-508-5p; hsa-miR-6821-5p; hsa-miR-6838-5p; hsa-miR-6848-3p; hsa-miR-6875-5p
Annotations derived over miRTarBase (Gene Ontology)	perinuclear region of cytoplasm GO0048471	over-represented	0.0177541	0.0177541	0.251087	104.092	112	hsa-miR-5010-3p; hsa-miR-6895-5p; hsa-miR-4708-5p; hsa-miR-6742-5p; hsa-miR-6746-3p; hsa-miR-1185-2-3p; hsa-miR-29b-3p; hsa-miR-6750-3p; hsa-miR-6756-5p; hsa-miR-128-1-5p; hsa-miR-4723-5p; hsa-miR-4725-3p; hsa-miR-4726-3p; hsa-miR-4728-5p; hsa-miR-6765-5p; hsa-miR-3158-5p; hsa-miR-885-3p; hsa-miR-885-5p; hsa-miR-6771-5p; hsa-miR-6775-5p; hsa-miR-658; hsa-miR-575; hsa-miR-744-5p; hsa-miR-4749-5p; …
Annotations derived over miRTarBase (Gene Ontology)	galactose binding GO0005534	over-represented	0.0178339	0.0178339	0.251797	2.73927	7	hsa-miR-658; hsa-miR-3180-3p; hsa-miR-4763-3p; hsa-miR-1303; hsa-miR-3196; hsa-miR-1228-5p; hsa-miR-6721-5p
Annotations derived over miRTarBase (Gene Ontology)	telomere maintenance via semi-conservative replication GO0032201	under-represented	0.0178716	0.0178716	0.251797	20.5917	12	hsa-miR-1185-2-3p; hsa-miR-4723-5p; hsa-miR-4728-5p; hsa-miR-6765-5p; hsa-miR-885-5p; hsa-miR-575; hsa-miR-744-5p; hsa-miR-6785-5p; hsa-miR-7111-5p; hsa-miR-4649-5p; hsa-miR-508-5p; hsa-miR-6825-5p
Annotations derived over miRTarBase (Gene Ontology)	nonassociative learning GO0046958	over-represented	0.0178768	0.0178768	0.251797	1.03903	4	hsa-miR-3180-3p; hsa-miR-3196; hsa-miR-4697-5p; hsa-miR-1237-5p
Annotations derived over miRTarBase (Gene Ontology)	protein localization to basolateral plasma membrane GO1903361	under-represented	0.0179412	0.0179412	0.252363	10.2959	4	hsa-miR-3619-5p; hsa-miR-6805-3p; hsa-miR-4647; hsa-miR-4463
Annotations derived over miRTarBase (Gene Ontology)	Wnt-activated receptor activity GO0042813	under-represented	0.0181	0.0181	0.253986	21.7724	13	hsa-miR-5010-3p; hsa-miR-29b-3p; hsa-miR-6756-5p; hsa-miR-4728-5p; hsa-miR-6765-5p; hsa-miR-6785-5p; hsa-miR-6791-5p; hsa-miR-4763-3p; hsa-miR-2113; hsa-miR-8063; hsa-miR-6825-5p; hsa-miR-6838-5p; hsa-miR-6721-5p
Annotations derived over miRTarBase (Gene Ontology)	protein deacetylation GO0006476	over-represented	0.0181714	0.0181714	0.254229	6.89539	13	hsa-miR-5010-3p; hsa-miR-6742-5p; hsa-miR-29b-3p; hsa-miR-4728-5p; hsa-miR-3158-5p; hsa-miR-6785-5p; hsa-miR-17-3p; hsa-miR-2113; hsa-miR-6825-5p; hsa-miR-4667-5p; hsa-miR-675-5p; hsa-miR-1343-5p; hsa-miR-1224-5p
Annotations derived over miRTarBase (Gene Ontology)	intercellular bridge GO0045171	under-represented	0.0182	0.0182	0.254288	34.3825	24	hsa-miR-1185-2-3p; hsa-miR-4723-5p; hsa-miR-4725-3p; hsa-miR-4728-5p; hsa-miR-3158-5p; hsa-miR-744-5p; hsa-miR-6780b-5p; hsa-miR-6785-5p; hsa-miR-6794-3p; hsa-miR-1268b; hsa-miR-7111-5p; hsa-miR-6805-3p; hsa-miR-4641; hsa-miR-4294; hsa-miR-5572; hsa-miR-8063; hsa-miR-508-5p; hsa-miR-6821-5p; hsa-miR-6825-5p; hsa-miR-6838-5p; hsa-miR-6837-5p; hsa-miR-1343-3p; hsa-miR-4685-5p; hsa-miR-137-3p
Annotations derived over miRTarBase (Gene Ontology)	nicotinate-nucleotide adenylyltransferase activity GO0004515	over-represented	0.018342	0.018342	0.254915	7.65105	14	hsa-miR-4723-5p; hsa-miR-658; hsa-miR-744-5p; hsa-miR-3173-3p; hsa-miR-17-3p; hsa-miR-6802-5p; hsa-miR-7111-5p; hsa-miR-3960; hsa-miR-5572; hsa-miR-7704; hsa-miR-6825-5p; hsa-miR-675-5p; hsa-miR-6717-5p; hsa-miR-1224-5p
Annotations derived over miRTarBase (Gene Ontology)	neuron projection maintenance GO1990535	under-represented	0.0183449	0.0183449	0.254915	8.83177	3	hsa-miR-125b-1-3p; hsa-miR-6838-5p; hsa-miR-1229-5p
Annotations derived over miRTarBase (Gene Ontology)	negative regulation of telomerase activity GO0051974	over-represented	0.0183465	0.0183465	0.254915	13.9797	22	hsa-miR-6895-5p; hsa-miR-125b-1-3p; hsa-miR-29b-3p; hsa-miR-6756-5p; hsa-miR-4723-5p; hsa-miR-4725-3p; hsa-miR-4728-5p; hsa-miR-885-3p; hsa-miR-6780b-5p; hsa-miR-6784-5p; hsa-miR-6785-5p; hsa-miR-4763-3p; hsa-miR-1268b; hsa-miR-7111-5p; hsa-miR-3141; hsa-miR-8059; hsa-miR-508-5p; hsa-miR-6825-5p; hsa-miR-1343-3p; hsa-miR-4697-5p; hsa-miR-642b-3p; hsa-miR-1237-5p
Annotations derived over miRTarBase (Gene Ontology)	dynein heavy chain binding GO0045504	under-represented	0.0183843	0.0183843	0.254915	12.9879	6	hsa-miR-4728-5p; hsa-miR-6771-5p; hsa-miR-6785-5p; hsa-miR-4294; hsa-miR-508-5p; hsa-miR-6721-5p
Annotations derived over miRTarBase (Gene Ontology)	dolichol-linked oligosaccharide biosynthetic process GO0006488	under-represented	0.0183929	0.0183929	0.254915	15.5855	8	hsa-miR-5010-3p; hsa-miR-575; hsa-miR-3619-5p; hsa-miR-4649-5p; hsa-miR-2113; hsa-miR-508-5p; hsa-miR-1343-3p; hsa-miR-6717-5p
Annotations derived over miRTarBase (Gene Ontology)	sensory perception of pain GO0019233	under-represented	0.0184143	0.0184143	0.254915	7.32045	2	hsa-miR-6791-5p; hsa-miR-6875-5p
Gene Ontology (miRWalk)	GO0032454 histone demethylase activity h3 k9 specific	over-represented	0.0184512	0.0184512	0.692877	0.221465	2	hsa-miR-744-5p; hsa-miR-137-3p
Gene Ontology (miRWalk)	GO0055001 muscle cell development	over-represented	0.0184512	0.0184512	0.692877	0.221465	2	hsa-miR-320c; hsa-miR-137-3p
Annotations derived over miRTarBase (Gene Ontology)	adaptive immune response GO0002250	under-represented	0.0184777	0.0184777	0.254915	18.0886	10	hsa-miR-29b-3p; hsa-miR-4728-5p; hsa-miR-658; hsa-miR-6785-5p; hsa-miR-1303; hsa-miR-6126; hsa-miR-8063; hsa-miR-1343-3p; hsa-miR-642b-3p; hsa-miR-1229-5p
Annotations derived over miRTarBase (Gene Ontology)	positive regulation of nitric-oxide synthase activity GO0051000	under-represented	0.0184777	0.0184777	0.254915	18.0886	10	hsa-miR-29b-3p; hsa-miR-6765-5p; hsa-miR-6794-3p; hsa-miR-4463; hsa-miR-5739; hsa-miR-508-5p; hsa-miR-6825-5p; hsa-miR-1228-5p; hsa-miR-513b-5p; hsa-miR-6738-5p
Annotations derived over miRTarBase (Gene Ontology)	positive regulation of vascular endothelial growth factor receptor signaling pathway GO0030949	under-represented	0.0184777	0.0184777	0.254915	18.0886	10	hsa-miR-29b-3p; hsa-miR-6756-5p; hsa-miR-4728-5p; hsa-miR-6785-5p; hsa-miR-17-3p; hsa-miR-4497; hsa-miR-4463; hsa-miR-6838-5p; hsa-miR-6871-3p; hsa-miR-6875-5p
Annotations derived over miRTarBase (Gene Ontology)	chemorepellent activity GO0045499	under-represented	0.0184957	0.0184957	0.254915	19.3165	11	hsa-miR-128-1-5p; hsa-miR-4728-5p; hsa-miR-3158-5p; hsa-miR-4749-5p; hsa-miR-6785-5p; hsa-miR-6791-5p; hsa-miR-17-3p; hsa-miR-320c; hsa-miR-4294; hsa-miR-3663-3p; hsa-miR-1914-5p
Annotations derived over miRTarBase (Gene Ontology)	positive regulation of hepatocyte proliferation GO2000347	over-represented	0.0185295	0.0185295	0.254915	3.40047	8	hsa-miR-6756-5p; hsa-miR-4763-3p; hsa-miR-320c; hsa-miR-4456; hsa-miR-6825-5p; hsa-miR-4667-5p; hsa-miR-1343-5p; hsa-miR-6875-5p
Annotations derived over miRTarBase (Gene Ontology)	cytoskeletal protein binding GO0008092	under-represented	0.0185384	0.0185384	0.254915	44.1116	33	hsa-miR-5010-3p; hsa-miR-6742-5p; hsa-miR-6756-5p; hsa-miR-4726-3p; hsa-miR-4728-5p; hsa-miR-6765-5p; hsa-miR-6771-5p; hsa-miR-658; hsa-miR-371a-5p; hsa-miR-6781-5p; hsa-miR-6785-5p; hsa-miR-3173-3p; hsa-miR-6794-3p; hsa-miR-6798-5p; hsa-miR-4763-3p; hsa-miR-3619-5p; hsa-miR-7114-5p; hsa-miR-4329; hsa-miR-4281; hsa-miR-4767; hsa-miR-5100; hsa-miR-5572; hsa-miR-7704; hsa-miR-508-5p; hsa-miR-6825-5…
Annotations derived over miRTarBase (Gene Ontology)	limb development GO0060173	under-represented	0.0186705	0.0186705	0.256393	24.0867	15	hsa-miR-4723-5p; hsa-miR-575; hsa-miR-744-5p; hsa-miR-6798-5p; hsa-miR-4763-3p; hsa-miR-7111-5p; hsa-miR-1303; hsa-miR-1199-5p; hsa-miR-4463; hsa-miR-8063; hsa-miR-4667-5p; hsa-miR-6838-5p; hsa-miR-3692-5p; hsa-miR-6875-5p; hsa-miR-6735-3p
Annotations derived over miRTarBase (Gene Ontology)	ciliary neurotrophic factor receptor complex GO0070110	under-represented	0.0190304	0.0190304	0.260683	8.78454	3	hsa-miR-4726-3p; hsa-miR-3619-3p; hsa-miR-1303
Annotations derived over miRTarBase (Gene Ontology)	ATPase activity, coupled GO0042623	under-represented	0.0190329	0.0190329	0.260683	25.2201	16	hsa-miR-6742-5p; hsa-miR-4723-5p; hsa-miR-744-5p; hsa-miR-371a-5p; hsa-miR-6798-5p; hsa-miR-17-3p; hsa-miR-3619-5p; hsa-miR-7111-5p; hsa-miR-1290; hsa-miR-4641; hsa-miR-508-5p; hsa-miR-4667-5p; hsa-miR-6838-5p; hsa-miR-1343-5p; hsa-miR-1914-5p; hsa-miR-6735-3p
Annotations derived over miRTarBase (Gene Ontology)	endocardial cell differentiation GO0060956	under-represented	0.0191538	0.0191538	0.261651	7.27322	2	hsa-miR-5010-3p; hsa-miR-2113
Annotations derived over miRTarBase (Gene Ontology)	positive regulation of glomerular filtration GO0003104	under-represented	0.0191538	0.0191538	0.261651	7.27322	2	hsa-miR-6895-5p; hsa-miR-29b-3p
Annotations derived over miRTarBase (Gene Ontology)	positive regulation of toll-like receptor 3 signaling pathway GO0034141	under-represented	0.0192295	0.0192295	0.262342	10.2014	4	hsa-miR-4726-3p; hsa-miR-4463; hsa-miR-508-5p; hsa-miR-1343-5p
Annotations derived over miRTarBase (Gene Ontology)	negative regulation of PERK-mediated unfolded protein response GO1903898	under-represented	0.0193578	0.0193578	0.263403	11.571	5	hsa-miR-6756-5p; hsa-miR-6771-5p; hsa-miR-4763-3p; hsa-miR-1267; hsa-miR-4329
Annotations derived over miRTarBase (Gene Ontology)	positive regulation of protein linear polyubiquitination GO1902530	under-represented	0.0193578	0.0193578	0.263403	11.571	5	hsa-miR-575; hsa-miR-1303; hsa-miR-508-5p; hsa-miR-6821-5p; hsa-miR-6848-3p
Annotations derived over miRTarBase (Gene Ontology)	neuropeptide hormone activity GO0005184	over-represented	0.019463	0.019463	0.263713	2.78649	7	hsa-miR-5010-3p; hsa-miR-29b-3p; hsa-miR-885-3p; hsa-miR-885-5p; hsa-miR-6805-3p; hsa-miR-2113; hsa-miR-6871-3p
Annotations derived over miRTarBase (Gene Ontology)	regulation of ERK1 and ERK2 cascade GO0070372	under-represented	0.019477	0.019477	0.263713	27.4871	18	hsa-miR-128-1-5p; hsa-miR-6765-5p; hsa-miR-6794-3p; hsa-miR-4763-3p; hsa-miR-3619-5p; hsa-miR-6805-3p; hsa-miR-1303; hsa-miR-1267; hsa-miR-4329; hsa-miR-4294; hsa-miR-8063; hsa-miR-6825-5p; hsa-miR-6838-5p; hsa-miR-1343-3p; hsa-miR-642b-3p; hsa-miR-6877-5p; hsa-miR-6721-5p; hsa-miR-137-3p
Annotations derived over miRTarBase (Gene Ontology)	histone H3-K79 methylation GO0034729	over-represented	0.0194818	0.0194818	0.263713	2.17252	6	hsa-miR-5010-3p; hsa-miR-29b-3p; hsa-miR-6756-5p; hsa-miR-128-1-5p; hsa-miR-2113; hsa-miR-3663-3p
Annotations derived over miRTarBase (Gene Ontology)	histone methyltransferase activity H3-K79 specific GO0031151	over-represented	0.0194818	0.0194818	0.263713	2.17252	6	hsa-miR-5010-3p; hsa-miR-29b-3p; hsa-miR-6756-5p; hsa-miR-128-1-5p; hsa-miR-2113; hsa-miR-3663-3p
Annotations derived over miRTarBase (Gene Ontology)	positive regulation of vascular associated smooth muscle cell apoptotic process GO1905461	under-represented	0.0195913	0.0195913	0.264562	21.6308	13	hsa-miR-125b-1-3p; hsa-miR-128-1-5p; hsa-miR-4725-3p; hsa-miR-885-3p; hsa-miR-885-5p; hsa-miR-6780b-5p; hsa-miR-17-3p; hsa-miR-3619-5p; hsa-miR-1199-5p; hsa-miR-1343-3p; hsa-miR-6717-5p; hsa-miR-513b-5p; hsa-miR-6738-5p
Annotations derived over miRTarBase (Gene Ontology)	positive regulation of bone mineralization GO0030501	under-represented	0.0195953	0.0195953	0.264562	29.7541	20	hsa-miR-125b-1-3p; hsa-miR-29b-3p; hsa-miR-6756-5p; hsa-miR-885-3p; hsa-miR-744-5p; hsa-miR-3619-5p; hsa-miR-6802-5p; hsa-miR-6800-5p; hsa-miR-7114-5p; hsa-miR-1303; hsa-miR-3960; hsa-miR-4463; hsa-miR-8063; hsa-miR-4667-5p; hsa-miR-6838-5p; hsa-miR-675-5p; hsa-miR-1343-3p; hsa-miR-6875-5p; hsa-miR-134-3p; hsa-miR-137-3p
Annotations derived over miRTarBase (Gene Ontology)	superoxide metabolic process GO0006801	under-represented	0.019676	0.019676	0.264914	22.8115	14	hsa-miR-125b-1-3p; hsa-miR-4725-3p; hsa-miR-885-5p; hsa-miR-575; hsa-miR-6780b-5p; hsa-miR-371a-5p; hsa-miR-17-3p; hsa-miR-1303; hsa-miR-1267; hsa-miR-1199-5p; hsa-miR-1343-3p; hsa-miR-6717-5p; hsa-miR-642b-3p; hsa-miR-513b-5p
Annotations derived over miRTarBase (Gene Ontology)	protein phosphorylation GO0006468	under-represented	0.0196771	0.0196771	0.264914	101.872	93	hsa-miR-5010-3p; hsa-miR-6895-5p; hsa-miR-4708-5p; hsa-miR-6742-5p; hsa-miR-125b-1-3p; hsa-miR-1185-2-3p; hsa-miR-29b-3p; hsa-miR-6750-3p; hsa-miR-6756-5p; hsa-miR-128-1-5p; hsa-miR-4723-5p; hsa-miR-4725-3p; hsa-miR-4726-3p; hsa-miR-4728-5p; hsa-miR-6765-5p; hsa-miR-3158-5p; hsa-miR-885-3p; hsa-miR-885-5p; hsa-miR-6771-5p; hsa-miR-6775-5p; hsa-miR-658; hsa-miR-575; hsa-miR-744-5p; hsa-miR-4749-5p…
Annotations derived over miRTarBase (Gene Ontology)	protein K63-linked ubiquitination GO0070534	over-represented	0.0196976	0.0196976	0.264914	39.9555	51	hsa-miR-4708-5p; hsa-miR-29b-3p; hsa-miR-6756-5p; hsa-miR-4723-5p; hsa-miR-4725-3p; hsa-miR-4728-5p; hsa-miR-6765-5p; hsa-miR-3158-5p; hsa-miR-885-5p; hsa-miR-744-5p; hsa-miR-6780b-5p; hsa-miR-371a-5p; hsa-miR-6785-5p; hsa-miR-3173-3p; hsa-miR-6794-3p; hsa-miR-6798-5p; hsa-miR-1268b; hsa-miR-17-3p; hsa-miR-3619-5p; hsa-miR-3619-3p; hsa-miR-3620-5p; hsa-miR-6800-5p; hsa-miR-7111-5p; hsa-miR-6805-3…
Gene Ontology (miRWalk)	GO0006928 cellular component movement	over-represented	0.0198952	0.0198952	0.692877	3.16695	7	hsa-miR-29b-3p; hsa-miR-744-5p; hsa-miR-17-3p; hsa-miR-1303; hsa-miR-320c; hsa-miR-1224-5p; hsa-miR-137-3p
Annotations derived over miRTarBase (Gene Ontology)	ciliary neurotrophic factor-mediated signaling pathway GO0070120	under-represented	0.0200054	0.0200054	0.268361	11.5238	5	hsa-miR-5010-3p; hsa-miR-4726-3p; hsa-miR-3619-3p; hsa-miR-1303; hsa-miR-6126
Annotations derived over miRTarBase (Gene Ontology)	killing of cells of other organism GO0031640	under-represented	0.0200805	0.0200805	0.268997	19.1749	11	hsa-miR-5010-3p; hsa-miR-4708-5p; hsa-miR-4726-3p; hsa-miR-3158-5p; hsa-miR-371a-5p; hsa-miR-17-3p; hsa-miR-4649-5p; hsa-miR-2113; hsa-miR-508-5p; hsa-miR-1343-3p; hsa-miR-6721-5p
Annotations derived over miRTarBase (Gene Ontology)	transmembrane transporter activity GO0022857	over-represented	0.0201527	0.0201527	0.268997	39.0582	50	hsa-miR-6895-5p; hsa-miR-6742-5p; hsa-miR-6756-5p; hsa-miR-4723-5p; hsa-miR-4726-3p; hsa-miR-4728-5p; hsa-miR-6765-5p; hsa-miR-3158-5p; hsa-miR-6771-5p; hsa-miR-575; hsa-miR-744-5p; hsa-miR-4749-5p; hsa-miR-371a-5p; hsa-miR-6781-5p; hsa-miR-6784-5p; hsa-miR-6785-5p; hsa-miR-6791-5p; hsa-miR-6794-3p; hsa-miR-3180-3p; hsa-miR-4763-3p; hsa-miR-3619-5p; hsa-miR-3620-5p; hsa-miR-7111-5p; hsa-miR-6805-…
Annotations derived over miRTarBase (Gene Ontology)	ectoderm development GO0007398	over-represented	0.0201819	0.0201819	0.268997	5.52576	11	hsa-miR-4728-5p; hsa-miR-885-3p; hsa-miR-6785-5p; hsa-miR-3180-3p; hsa-miR-6798-5p; hsa-miR-4763-3p; hsa-miR-3196; hsa-miR-3960; hsa-miR-4281; hsa-miR-6825-5p; hsa-miR-6871-3p
Annotations derived over miRTarBase (Gene Ontology)	negative regulation of CD8-positive, alpha-beta T cell differentiation GO0043377	over-represented	0.0201819	0.0201819	0.268997	5.52576	11	hsa-miR-4728-5p; hsa-miR-885-3p; hsa-miR-6785-5p; hsa-miR-3180-3p; hsa-miR-6798-5p; hsa-miR-2113; hsa-miR-3196; hsa-miR-3960; hsa-miR-4281; hsa-miR-6825-5p; hsa-miR-6871-3p
Annotations derived over miRTarBase (Gene Ontology)	sulfiredoxin activity GO0032542	over-represented	0.0201819	0.0201819	0.268997	5.52576	11	hsa-miR-4725-3p; hsa-miR-4728-5p; hsa-miR-3158-5p; hsa-miR-6771-5p; hsa-miR-6780b-5p; hsa-miR-6785-5p; hsa-miR-3173-3p; hsa-miR-4763-3p; hsa-miR-17-3p; hsa-miR-4281; hsa-miR-6721-5p
Annotations derived over miRTarBase (Gene Ontology)	glutamate secretion GO0014047	over-represented	0.020387	0.020387	0.270811	16.6245	25	hsa-miR-5010-3p; hsa-miR-128-1-5p; hsa-miR-4723-5p; hsa-miR-4728-5p; hsa-miR-658; hsa-miR-744-5p; hsa-miR-4749-5p; hsa-miR-6781-5p; hsa-miR-6785-5p; hsa-miR-4763-3p; hsa-miR-7111-5p; hsa-miR-2113; hsa-miR-320c; hsa-miR-3141; hsa-miR-3960; hsa-miR-4641; hsa-miR-4463; hsa-miR-4767; hsa-miR-8059; hsa-miR-6825-5p; hsa-miR-4667-5p; hsa-miR-1343-5p; hsa-miR-4697-5p; hsa-miR-6721-5p; hsa-miR-1237-5p
Annotations derived over miRTarBase (Gene Ontology)	translesion synthesis GO0019985	under-represented	0.0204403	0.0204403	0.270811	20.3556	12	hsa-miR-29b-3p; hsa-miR-4723-5p; hsa-miR-6765-5p; hsa-miR-575; hsa-miR-744-5p; hsa-miR-7111-5p; hsa-miR-4649-5p; hsa-miR-8063; hsa-miR-508-5p; hsa-miR-6825-5p; hsa-miR-3663-3p; hsa-miR-6871-3p
Annotations derived over miRTarBase (Gene Ontology)	supramolecular fiber organization GO0097435	over-represented	0.0204421	0.0204421	0.270811	14.1214	22	hsa-miR-29b-3p; hsa-miR-4723-5p; hsa-miR-4725-3p; hsa-miR-4728-5p; hsa-miR-6765-5p; hsa-miR-744-5p; hsa-miR-6780b-5p; hsa-miR-6785-5p; hsa-miR-6798-5p; hsa-miR-17-3p; hsa-miR-3619-5p; hsa-miR-3620-5p; hsa-miR-7111-5p; hsa-miR-1587; hsa-miR-4641; hsa-miR-6075; hsa-miR-8063; hsa-miR-6825-5p; hsa-miR-6838-5p; hsa-miR-1343-5p; hsa-miR-6850-3p; hsa-miR-137-3p
Annotations derived over miRTarBase (Gene Ontology)	interleukin-6 binding GO0019981	under-represented	0.0204739	0.0204739	0.270811	8.69009	3	hsa-miR-4726-3p; hsa-miR-3619-3p; hsa-miR-1303
Annotations derived over miRTarBase (Gene Ontology)	interleukin-6 receptor activity GO0004915	under-represented	0.0204739	0.0204739	0.270811	8.69009	3	hsa-miR-4726-3p; hsa-miR-3619-3p; hsa-miR-1303
Annotations derived over miRTarBase (Gene Ontology)	sodium ion export across plasma membrane GO0036376	under-represented	0.0204739	0.0204739	0.270811	8.69009	3	hsa-miR-4725-3p; hsa-miR-6780b-5p; hsa-miR-6848-3p
Annotations derived over miRTarBase (Gene Ontology)	negative regulation of focal adhesion assembly GO0051895	under-represented	0.020515	0.020515	0.271011	25.0785	16	hsa-miR-29b-3p; hsa-miR-6756-5p; hsa-miR-128-1-5p; hsa-miR-17-3p; hsa-miR-1199-5p; hsa-miR-320c; hsa-miR-4497; hsa-miR-4294; hsa-miR-4655-5p; hsa-miR-6825-5p; hsa-miR-4697-5p; hsa-miR-1224-5p; hsa-miR-6877-5p; hsa-miR-6724-5p; hsa-miR-1237-5p; hsa-miR-6738-5p
Annotations derived over miRTarBase (Gene Ontology)	lamin binding GO0005521	under-represented	0.020603	0.020603	0.271622	10.1069	4	hsa-miR-371a-5p; hsa-miR-1199-5p; hsa-miR-508-5p; hsa-miR-137-3p
Annotations derived over miRTarBase (Gene Ontology)	glycogen biosynthetic process GO0005978	under-represented	0.0206729	0.0206729	0.27172	11.4766	5	hsa-miR-4728-5p; hsa-miR-6771-5p; hsa-miR-6785-5p; hsa-miR-6794-3p; hsa-miR-4281
Annotations derived over miRTarBase (Gene Ontology)	negative regulation of ERBB signaling pathway GO1901185	under-represented	0.0207179	0.0207179	0.271968	7.17877	2	hsa-miR-6765-5p; hsa-miR-137-3p
Annotations derived over miRTarBase (Gene Ontology)	external side of apical plasma membrane GO0098591	over-represented	0.0207516	0.0207516	0.272068	14.9715	23	hsa-miR-4723-5p; hsa-miR-4725-3p; hsa-miR-4728-5p; hsa-miR-658; hsa-miR-4749-5p; hsa-miR-6780b-5p; hsa-miR-6781-5p; hsa-miR-6785-5p; hsa-miR-3173-3p; hsa-miR-3180-3p; hsa-miR-3619-5p; hsa-miR-7111-5p; hsa-miR-3196; hsa-miR-8059; hsa-miR-508-5p; hsa-miR-6821-5p; hsa-miR-6825-5p; hsa-miR-4697-5p; hsa-miR-6875-5p; hsa-miR-6877-5p; hsa-miR-6721-5p; hsa-miR-6724-5p; hsa-miR-1237-5p
Annotations derived over miRTarBase (Gene Ontology)	endopeptidase inhibitor activity GO0004866	under-represented	0.0208611	0.0208611	0.272913	12.799	6	hsa-miR-4708-5p; hsa-miR-6765-5p; hsa-miR-6791-5p; hsa-miR-6838-5p; hsa-miR-6721-5p; hsa-miR-6724-5p
Annotations derived over miRTarBase (Gene Ontology)	cardiac chamber development GO0003205	over-represented	0.0208684	0.0208684	0.272913	1.08626	4	hsa-miR-744-5p; hsa-miR-6791-5p; hsa-miR-4667-5p; hsa-miR-137-3p
Gene Ontology (miRWalk)	GO0004693 cyclin dependent protein kinase activity	over-represented	0.0208865	0.0208865	0.692877	1.74957	5	hsa-miR-29b-3p; hsa-miR-885-5p; hsa-miR-744-5p; hsa-miR-1303; hsa-miR-137-3p
Annotations derived over miRTarBase (Gene Ontology)	regulation of endocytosis GO0030100	under-represented	0.0209743	0.0209743	0.273954	30.7459	21	hsa-miR-6756-5p; hsa-miR-128-1-5p; hsa-miR-4723-5p; hsa-miR-4728-5p; hsa-miR-3158-5p; hsa-miR-744-5p; hsa-miR-6781-5p; hsa-miR-6784-5p; hsa-miR-6785-5p; hsa-miR-3173-3p; hsa-miR-17-3p; hsa-miR-6802-5p; hsa-miR-7111-5p; hsa-miR-1303; hsa-miR-4329; hsa-miR-4294; hsa-miR-6825-5p; hsa-miR-6838-5p; hsa-miR-1343-3p; hsa-miR-6848-3p; hsa-miR-642b-3p
Annotations derived over miRTarBase (Gene Ontology)	respiratory chain complex IV assembly GO0008535	over-represented	0.0210206	0.0210206	0.27401	8.5484	15	hsa-miR-4728-5p; hsa-miR-6765-5p; hsa-miR-575; hsa-miR-744-5p; hsa-miR-371a-5p; hsa-miR-6785-5p; hsa-miR-6800-5p; hsa-miR-320c; hsa-miR-5100; hsa-miR-508-5p; hsa-miR-1343-5p; hsa-miR-4697-5p; hsa-miR-642b-3p; hsa-miR-6721-5p; hsa-miR-1237-5p
Annotations derived over miRTarBase (Gene Ontology)	gene silencing by miRNA GO0035195	under-represented	0.0210312	0.0210312	0.27401	25.0312	16	hsa-miR-5010-3p; hsa-miR-6756-5p; hsa-miR-744-5p; hsa-miR-371a-5p; hsa-miR-3619-3p; hsa-miR-2113; hsa-miR-320c; hsa-miR-5100; hsa-miR-5739; hsa-miR-5572; hsa-miR-6076; hsa-miR-8063; hsa-miR-508-5p; hsa-miR-6838-5p; hsa-miR-6721-5p; hsa-miR-6735-3p
Annotations derived over miRTarBase (Gene Ontology)	cochlea development GO0090102	over-represented	0.021194	0.021194	0.27484	2.83372	7	hsa-miR-6775-5p; hsa-miR-744-5p; hsa-miR-4763-3p; hsa-miR-4649-5p; hsa-miR-4697-5p; hsa-miR-6721-5p; hsa-miR-1237-5p
Annotations derived over miRTarBase (Gene Ontology)	positive regulation of neuron death GO1901216	under-represented	0.021194	0.021194	0.27484	23.8505	15	hsa-miR-125b-1-3p; hsa-miR-1185-2-3p; hsa-miR-29b-3p; hsa-miR-3158-5p; hsa-miR-744-5p; hsa-miR-4749-5p; hsa-miR-17-3p; hsa-miR-1303; hsa-miR-1199-5p; hsa-miR-8063; hsa-miR-6838-5p; hsa-miR-4697-5p; hsa-miR-642b-3p; hsa-miR-1228-5p; hsa-miR-1237-5p
Annotations derived over miRTarBase (Gene Ontology)	regulation of protein ADP-ribosylation GO0010835	over-represented	0.021194	0.021194	0.27484	2.83372	7	hsa-miR-29b-3p; hsa-miR-6750-3p; hsa-miR-4728-5p; hsa-miR-6785-5p; hsa-miR-3620-5p; hsa-miR-1587; hsa-miR-4641
Annotations derived over miRTarBase (Gene Ontology)	establishment of protein localization GO0045184	under-represented	0.0212516	0.0212516	0.27484	38.4442	28	hsa-miR-5010-3p; hsa-miR-4708-5p; hsa-miR-1185-2-3p; hsa-miR-29b-3p; hsa-miR-6756-5p; hsa-miR-4723-5p; hsa-miR-4728-5p; hsa-miR-744-5p; hsa-miR-371a-5p; hsa-miR-6785-5p; hsa-miR-3173-3p; hsa-miR-17-3p; hsa-miR-6802-5p; hsa-miR-7111-5p; hsa-miR-6805-3p; hsa-miR-4649-5p; hsa-miR-1303; hsa-miR-1199-5p; hsa-miR-2113; hsa-miR-6126; hsa-miR-508-5p; hsa-miR-6825-5p; hsa-miR-6838-5p; hsa-miR-1343-3p; hsa…
Annotations derived over miRTarBase (Gene Ontology)	response to UV-A GO0070141	under-represented	0.021317	0.021317	0.27484	15.3493	8	hsa-miR-5010-3p; hsa-miR-4708-5p; hsa-miR-5572; hsa-miR-6838-5p; hsa-miR-6848-3p; hsa-miR-6875-5p; hsa-miR-6735-3p; hsa-miR-137-3p
Annotations derived over miRTarBase (Gene Ontology)	GABA-A receptor complex GO1902711	under-represented	0.0213232	0.0213232	0.27484	10.0597	4	hsa-miR-1185-2-3p; hsa-miR-885-3p; hsa-miR-4329; hsa-miR-8063
Annotations derived over miRTarBase (Gene Ontology)	GABA-gated chloride ion channel activity GO0022851	under-represented	0.0213232	0.0213232	0.27484	10.0597	4	hsa-miR-1185-2-3p; hsa-miR-885-3p; hsa-miR-4329; hsa-miR-8063
Annotations derived over miRTarBase (Gene Ontology)	T cell homeostasis GO0043029	under-represented	0.0213608	0.0213608	0.27484	11.4294	5	hsa-miR-1185-2-3p; hsa-miR-6750-3p; hsa-miR-4726-3p; hsa-miR-6791-5p; hsa-miR-4327
Annotations derived over miRTarBase (Gene Ontology)	opioid receptor activity GO0004985	over-represented	0.0214942	0.0214942	0.27484	2.21975	6	hsa-miR-6775-5p; hsa-miR-744-5p; hsa-miR-6798-5p; hsa-miR-3195; hsa-miR-4697-5p; hsa-miR-1237-5p
Annotations derived over miRTarBase (Gene Ontology)	midbody abscission GO0061952	under-represented	0.0215262	0.0215262	0.27484	12.7518	6	hsa-miR-4728-5p; hsa-miR-6785-5p; hsa-miR-1290; hsa-miR-1199-5p; hsa-miR-6838-5p; hsa-miR-1228-5p
Annotations derived over miRTarBase (Gene Ontology)	transcription factor TFIID complex GO0005669	under-represented	0.0215395	0.0215395	0.27484	28.4317	19	hsa-miR-4708-5p; hsa-miR-125b-1-3p; hsa-miR-6756-5p; hsa-miR-4725-3p; hsa-miR-4728-5p; hsa-miR-6780b-5p; hsa-miR-6785-5p; hsa-miR-4763-3p; hsa-miR-3620-5p; hsa-miR-6800-5p; hsa-miR-7114-5p; hsa-miR-1587; hsa-miR-4294; hsa-miR-6076; hsa-miR-663b; hsa-miR-508-5p; hsa-miR-6825-5p; hsa-miR-6838-5p; hsa-miR-137-3p
Annotations derived over miRTarBase (Gene Ontology)	regulation of transcription from RNA polymerase II promoter in response to oxidative stress GO0043619	under-represented	0.0215444	0.0215444	0.27484	7.13154	2	hsa-miR-4463; hsa-miR-6875-5p
Annotations derived over miRTarBase (Gene Ontology)	Prp19 complex GO0000974	under-represented	0.0215566	0.0215566	0.27484	20.2611	12	hsa-miR-744-5p; hsa-miR-6781-5p; hsa-miR-6794-3p; hsa-miR-4763-3p; hsa-miR-17-3p; hsa-miR-5100; hsa-miR-8063; hsa-miR-508-5p; hsa-miR-6821-5p; hsa-miR-6838-5p; hsa-miR-1914-5p; hsa-miR-6721-5p
Annotations derived over miRTarBase (Gene Ontology)	clathrin-coated pit GO0005905	under-represented	0.0215566	0.0215566	0.27484	20.2611	12	hsa-miR-1185-2-3p; hsa-miR-3158-5p; hsa-miR-6771-5p; hsa-miR-744-5p; hsa-miR-4749-5p; hsa-miR-17-3p; hsa-miR-1267; hsa-miR-4497; hsa-miR-7704; hsa-miR-642b-3p; hsa-miR-6875-5p; hsa-miR-1229-5p
Annotations derived over miRTarBase (Gene Ontology)	metanephric nephron tubule formation GO0072289	over-represented	0.0215695	0.0215695	0.27484	3.49493	8	hsa-miR-6775-5p; hsa-miR-744-5p; hsa-miR-4763-3p; hsa-miR-6805-3p; hsa-miR-4649-5p; hsa-miR-4697-5p; hsa-miR-6721-5p; hsa-miR-1237-5p
Annotations derived over miRTarBase (Gene Ontology)	learning or memory GO0007611	under-represented	0.0216247	0.0216247	0.275207	32.9184	23	hsa-miR-5010-3p; hsa-miR-4708-5p; hsa-miR-125b-1-3p; hsa-miR-29b-3p; hsa-miR-4725-3p; hsa-miR-4728-5p; hsa-miR-3158-5p; hsa-miR-885-5p; hsa-miR-6780b-5p; hsa-miR-6781-5p; hsa-miR-6785-5p; hsa-miR-1268b; hsa-miR-17-3p; hsa-miR-1199-5p; hsa-miR-2113; hsa-miR-6838-5p; hsa-miR-6837-5p; hsa-miR-4685-5p; hsa-miR-642b-3p; hsa-miR-1229-5p; hsa-miR-6877-5p; hsa-miR-513b-5p; hsa-miR-137-3p
Annotations derived over miRTarBase (Gene Ontology)	clathrin-coated vesicle membrane GO0030665	under-represented	0.0216511	0.0216511	0.275207	36.2244	26	hsa-miR-5010-3p; hsa-miR-6895-5p; hsa-miR-29b-3p; hsa-miR-4728-5p; hsa-miR-6765-5p; hsa-miR-3158-5p; hsa-miR-744-5p; hsa-miR-4749-5p; hsa-miR-6784-5p; hsa-miR-6785-5p; hsa-miR-1273c; hsa-miR-17-3p; hsa-miR-3620-5p; hsa-miR-6805-3p; hsa-miR-7114-5p; hsa-miR-1587; hsa-miR-4647; hsa-miR-4641; hsa-miR-8059; hsa-miR-1343-5p; hsa-miR-3663-3p; hsa-miR-6877-5p; hsa-miR-513b-5p; hsa-miR-6724-5p; hsa-miR-1…
Annotations derived over miRTarBase (Gene Ontology)	melanosome GO0042470	under-represented	0.0217495	0.0217495	0.276121	21.4418	13	hsa-miR-4708-5p; hsa-miR-4726-3p; hsa-miR-4728-5p; hsa-miR-744-5p; hsa-miR-4749-5p; hsa-miR-371a-5p; hsa-miR-6785-5p; hsa-miR-17-3p; hsa-miR-1303; hsa-miR-4497; hsa-miR-4294; hsa-miR-6838-5p; hsa-miR-6848-3p
Annotations derived over miRTarBase (Gene Ontology)	nucleobase-containing small molecule interconversion GO0015949	under-represented	0.0217858	0.0217858	0.276245	19.0332	11	hsa-miR-5010-3p; hsa-miR-4708-5p; hsa-miR-4728-5p; hsa-miR-744-5p; hsa-miR-6785-5p; hsa-miR-17-3p; hsa-miR-6805-3p; hsa-miR-4294; hsa-miR-6821-5p; hsa-miR-1343-3p; hsa-miR-137-3p
Annotations derived over miRTarBase (Gene Ontology)	mediator complex GO0016592	under-represented	0.0218545	0.0218545	0.276528	34.0047	24	hsa-miR-4708-5p; hsa-miR-6750-3p; hsa-miR-4728-5p; hsa-miR-6771-5p; hsa-miR-658; hsa-miR-575; hsa-miR-744-5p; hsa-miR-6785-5p; hsa-miR-3619-5p; hsa-miR-3620-5p; hsa-miR-7114-5p; hsa-miR-1587; hsa-miR-1303; hsa-miR-1267; hsa-miR-4647; hsa-miR-6076; hsa-miR-508-5p; hsa-miR-6838-5p; hsa-miR-1343-3p; hsa-miR-1914-5p; hsa-miR-6875-5p; hsa-miR-513b-5p; hsa-miR-6738-5p; hsa-miR-137-3p
Annotations derived over miRTarBase (Gene Ontology)	sphingosine N-acyltransferase activity GO0050291	over-represented	0.0218612	0.0218612	0.276528	10.1542	17	hsa-miR-6895-5p; hsa-miR-4708-5p; hsa-miR-4725-3p; hsa-miR-4726-3p; hsa-miR-885-3p; hsa-miR-6780b-5p; hsa-miR-6784-5p; hsa-miR-3173-3p; hsa-miR-1268b; hsa-miR-1267; hsa-miR-4294; hsa-miR-5100; hsa-miR-8059; hsa-miR-4667-5p; hsa-miR-1343-3p; hsa-miR-4697-5p; hsa-miR-1237-5p
Annotations derived over miRTarBase (Gene Ontology)	high voltage-gated calcium channel activity GO0008331	over-represented	0.0219993	0.0219993	0.277938	8.59563	15	hsa-miR-4725-3p; hsa-miR-4728-5p; hsa-miR-744-5p; hsa-miR-4749-5p; hsa-miR-6780b-5p; hsa-miR-6785-5p; hsa-miR-6791-5p; hsa-miR-3960; hsa-miR-5739; hsa-miR-5572; hsa-miR-6825-5p; hsa-miR-1343-5p; hsa-miR-1914-5p; hsa-miR-642b-3p; hsa-miR-1224-5p
Annotations derived over miRTarBase (Gene Ontology)	negative regulation of G protein-coupled receptor signaling pathway GO0045744	under-represented	0.0220666	0.0220666	0.278152	10.0125	4	hsa-miR-744-5p; hsa-miR-17-3p; hsa-miR-4647; hsa-miR-3663-3p
Annotations derived over miRTarBase (Gene Ontology)	microtubule-severing ATPase activity GO0008568	under-represented	0.0220696	0.0220696	0.278152	11.3821	5	hsa-miR-4728-5p; hsa-miR-6771-5p; hsa-miR-6785-5p; hsa-miR-5100; hsa-miR-663b
Annotations derived over miRTarBase (Gene Ontology)	positive regulation of protein oligomerization GO0032461	under-represented	0.0221349	0.0221349	0.278638	20.2139	12	hsa-miR-125b-1-3p; hsa-miR-1185-2-3p; hsa-miR-29b-3p; hsa-miR-6750-3p; hsa-miR-6756-5p; hsa-miR-4725-3p; hsa-miR-4728-5p; hsa-miR-6780b-5p; hsa-miR-6785-5p; hsa-miR-4763-3p; hsa-miR-6825-5p; hsa-miR-6871-3p
Annotations derived over miRTarBase (Gene Ontology)	calcium channel inhibitor activity GO0019855	under-represented	0.0222105	0.0222105	0.279152	12.7045	6	hsa-miR-4725-3p; hsa-miR-6765-5p; hsa-miR-6780b-5p; hsa-miR-1290; hsa-miR-6838-5p; hsa-miR-137-3p
Gene Ontology (miRWalk)	GO0033169 histone h3 k9 demethylation	over-represented	0.0222695	0.0222695	0.692877	0.243612	2	hsa-miR-744-5p; hsa-miR-137-3p
Gene Ontology (miRWalk)	GO0045742 positive regulation of epidermal growth factor receptor signaling pathway	over-represented	0.0222695	0.0222695	0.692877	0.243612	2	hsa-miR-1914-5p; hsa-miR-1224-5p
Annotations derived over miRTarBase (Gene Ontology)	response to toxic substance GO0009636	under-represented	0.022285	0.022285	0.279152	23.756	15	hsa-miR-29b-3p; hsa-miR-6756-5p; hsa-miR-4723-5p; hsa-miR-4728-5p; hsa-miR-3158-5p; hsa-miR-6785-5p; hsa-miR-17-3p; hsa-miR-7111-5p; hsa-miR-508-5p; hsa-miR-6825-5p; hsa-miR-675-5p; hsa-miR-1343-5p; hsa-miR-1224-5p; hsa-miR-6871-3p; hsa-miR-6875-5p
Annotations derived over miRTarBase (Gene Ontology)	N-acetylglucosamine 6-O-sulfotransferase activity GO0001517	over-represented	0.0223087	0.0223087	0.279152	7.08431	13	hsa-miR-4723-5p; hsa-miR-4728-5p; hsa-miR-575; hsa-miR-371a-5p; hsa-miR-6785-5p; hsa-miR-3620-5p; hsa-miR-7111-5p; hsa-miR-4649-5p; hsa-miR-1587; hsa-miR-4647; hsa-miR-8059; hsa-miR-508-5p; hsa-miR-6848-3p
Annotations derived over miRTarBase (Gene Ontology)	positive regulation of T cell mediated cytotoxicity GO0001916	under-represented	0.0223307	0.0223307	0.279152	16.5301	9	hsa-miR-1185-2-3p; hsa-miR-4726-3p; hsa-miR-4728-5p; hsa-miR-6771-5p; hsa-miR-6785-5p; hsa-miR-6798-5p; hsa-miR-3619-5p; hsa-miR-6126; hsa-miR-6848-3p
Annotations derived over miRTarBase (Gene Ontology)	zinc ion transmembrane transporter activity GO0005385	under-represented	0.0223307	0.0223307	0.279152	16.5301	9	hsa-miR-128-1-5p; hsa-miR-6771-5p; hsa-miR-3180-3p; hsa-miR-3619-5p; hsa-miR-3620-5p; hsa-miR-1587; hsa-miR-3196; hsa-miR-508-5p; hsa-miR-137-3p
Annotations derived over miRTarBase (Gene Ontology)	nuclear migration GO0007097	under-represented	0.0224019	0.0224019	0.279152	7.08431	2	hsa-miR-885-5p; hsa-miR-6791-5p
Annotations derived over miRTarBase (Gene Ontology)	protein O-linked glycosylation via threonine GO0018243	under-represented	0.0224019	0.0224019	0.279152	7.08431	2	hsa-miR-2113; hsa-miR-6838-5p
Annotations derived over miRTarBase (Gene Ontology)	nucleus organization GO0006997	under-represented	0.02246	0.02246	0.279152	17.758	10	hsa-miR-4728-5p; hsa-miR-6771-5p; hsa-miR-6785-5p; hsa-miR-1290; hsa-miR-1199-5p; hsa-miR-4767; hsa-miR-6838-5p; hsa-miR-675-5p; hsa-miR-1228-5p; hsa-miR-6721-5p
Annotations derived over miRTarBase (Gene Ontology)	secondary palate development GO0062009	under-represented	0.02246	0.02246	0.279152	17.758	10	hsa-miR-1185-2-3p; hsa-miR-29b-3p; hsa-miR-128-1-5p; hsa-miR-371a-5p; hsa-miR-6791-5p; hsa-miR-1267; hsa-miR-4667-5p; hsa-miR-6838-5p; hsa-miR-3692-5p; hsa-miR-137-3p
Annotations derived over miRTarBase (Gene Ontology)	triplex DNA binding GO0045142	over-represented	0.022506	0.022506	0.279152	1.65301	5	hsa-miR-4725-3p; hsa-miR-744-5p; hsa-miR-6780b-5p; hsa-miR-3173-3p; hsa-miR-6721-5p
Annotations derived over miRTarBase (Gene Ontology)	ciliary basal body GO0036064	under-represented	0.0225239	0.0225239	0.279152	43.6866	33	hsa-miR-5010-3p; hsa-miR-29b-3p; hsa-miR-6750-3p; hsa-miR-6756-5p; hsa-miR-4723-5p; hsa-miR-4726-3p; hsa-miR-4728-5p; hsa-miR-658; hsa-miR-371a-5p; hsa-miR-6785-5p; hsa-miR-6798-5p; hsa-miR-4763-3p; hsa-miR-3619-5p; hsa-miR-7111-5p; hsa-miR-7114-5p; hsa-miR-4649-5p; hsa-miR-1267; hsa-miR-2113; hsa-miR-4669; hsa-miR-4463; hsa-miR-4327; hsa-miR-663b; hsa-miR-508-5p; hsa-miR-6825-5p; hsa-miR-4667-5p…
Annotations derived over miRTarBase (Gene Ontology)	protein localization to synapse GO0035418	over-represented	0.0225988	0.0225988	0.279427	4.20336	9	hsa-miR-4723-5p; hsa-miR-4728-5p; hsa-miR-6785-5p; hsa-miR-6798-5p; hsa-miR-7111-5p; hsa-miR-7704; hsa-miR-6825-5p; hsa-miR-6837-5p; hsa-miR-4685-5p
Annotations derived over miRTarBase (Gene Ontology)	DNA metabolic process GO0006259	under-represented	0.0225997	0.0225997	0.279427	15.2549	8	hsa-miR-5010-3p; hsa-miR-744-5p; hsa-miR-3173-3p; hsa-miR-6794-3p; hsa-miR-17-3p; hsa-miR-2113; hsa-miR-4641; hsa-miR-1229-5p
Annotations derived over miRTarBase (Gene Ontology)	calcium-dependent cysteine-type endopeptidase activity GO0004198	over-represented	0.0226288	0.0226288	0.279455	12.6101	20	hsa-miR-6742-5p; hsa-miR-6756-5p; hsa-miR-4728-5p; hsa-miR-3158-5p; hsa-miR-6775-5p; hsa-miR-744-5p; hsa-miR-6781-5p; hsa-miR-6785-5p; hsa-miR-3173-3p; hsa-miR-6791-5p; hsa-miR-4763-3p; hsa-miR-17-3p; hsa-miR-6802-5p; hsa-miR-6800-5p; hsa-miR-4294; hsa-miR-6075; hsa-miR-1343-5p; hsa-miR-6875-5p; hsa-miR-6877-5p; hsa-miR-6721-5p
Annotations derived over miRTarBase (Gene Ontology)	ubiquitin-dependent ERAD pathway GO0030433	under-represented	0.0226961	0.0226961	0.279954	53.0851	42	hsa-miR-6895-5p; hsa-miR-6742-5p; hsa-miR-29b-3p; hsa-miR-6756-5p; hsa-miR-4723-5p; hsa-miR-4728-5p; hsa-miR-658; hsa-miR-744-5p; hsa-miR-371a-5p; hsa-miR-6785-5p; hsa-miR-3173-3p; hsa-miR-6794-3p; hsa-miR-6798-5p; hsa-miR-1268b; hsa-miR-7111-5p; hsa-miR-6805-3p; hsa-miR-1303; hsa-miR-1267; hsa-miR-1290; hsa-miR-1199-5p; hsa-miR-320c; hsa-miR-4456; hsa-miR-4294; hsa-miR-4767; hsa-miR-6076; hsa-mi…
Annotations derived over miRTarBase (Gene Ontology)	positive regulation of blood vessel diameter GO0097755	under-represented	0.0228317	0.0228317	0.279997	8.5484	3	hsa-miR-29b-3p; hsa-miR-6871-3p; hsa-miR-6875-5p
Annotations derived over miRTarBase (Gene Ontology)	positive regulation of transcription from RNA polymerase II promoter involved in myocardial precursor cell differentiation GO0003257	under-represented	0.0228317	0.0228317	0.279997	8.5484	3	hsa-miR-4723-5p; hsa-miR-7111-5p; hsa-miR-6875-5p
Annotations derived over miRTarBase (Gene Ontology)	regulation of branch elongation involved in ureteric bud branching GO0072095	under-represented	0.0228317	0.0228317	0.279997	8.5484	3	hsa-miR-885-5p; hsa-miR-4641; hsa-miR-508-5p
Annotations derived over miRTarBase (Gene Ontology)	intrinsic apoptotic signaling pathway in response to oxidative stress GO0008631	under-represented	0.0228339	0.0228339	0.279997	9.96526	4	hsa-miR-1303; hsa-miR-6838-5p; hsa-miR-6848-3p; hsa-miR-642b-3p
Annotations derived over miRTarBase (Gene Ontology)	regulation of cellular senescence GO2000772	under-represented	0.0228339	0.0228339	0.279997	9.96526	4	hsa-miR-4726-3p; hsa-miR-6848-3p; hsa-miR-1914-5p; hsa-miR-6738-5p
Annotations derived over miRTarBase (Gene Ontology)	RNA polymerase II transcription factor binding GO0001085	over-represented	0.0228868	0.0228868	0.280316	43.1198	54	hsa-miR-5010-3p; hsa-miR-125b-1-3p; hsa-miR-1185-2-3p; hsa-miR-29b-3p; hsa-miR-6756-5p; hsa-miR-4723-5p; hsa-miR-4725-3p; hsa-miR-4728-5p; hsa-miR-3158-5p; hsa-miR-885-3p; hsa-miR-885-5p; hsa-miR-6775-5p; hsa-miR-575; hsa-miR-744-5p; hsa-miR-6780b-5p; hsa-miR-6785-5p; hsa-miR-6794-3p; hsa-miR-3180-3p; hsa-miR-6798-5p; hsa-miR-4763-3p; hsa-miR-1268b; hsa-miR-17-3p; hsa-miR-3619-5p; hsa-miR-3620-5p…
Annotations derived over miRTarBase (Gene Ontology)	muscle alpha-actinin binding GO0051371	under-represented	0.0229716	0.0229716	0.281025	16.4828	9	hsa-miR-4725-3p; hsa-miR-4726-3p; hsa-miR-4728-5p; hsa-miR-6780b-5p; hsa-miR-6785-5p; hsa-miR-4763-3p; hsa-miR-4641; hsa-miR-5572; hsa-miR-508-5p
Annotations derived over miRTarBase (Gene Ontology)	Ran GTPase binding GO0008536	under-represented	0.0230876	0.0230876	0.281782	17.7108	10	hsa-miR-5010-3p; hsa-miR-4763-3p; hsa-miR-1199-5p; hsa-miR-2113; hsa-miR-4730; hsa-miR-6837-5p; hsa-miR-4685-5p; hsa-miR-642b-3p; hsa-miR-1224-5p; hsa-miR-6721-5p
Annotations derived over miRTarBase (Gene Ontology)	removal of superoxide radicals GO0019430	under-represented	0.0230876	0.0230876	0.281782	17.7108	10	hsa-miR-125b-1-3p; hsa-miR-885-5p; hsa-miR-575; hsa-miR-371a-5p; hsa-miR-17-3p; hsa-miR-1303; hsa-miR-1267; hsa-miR-1343-3p; hsa-miR-6717-5p; hsa-miR-513b-5p
Annotations derived over miRTarBase (Gene Ontology)	positive regulation of canonical Wnt signaling pathway GO0090263	under-represented	0.0231794	0.0231794	0.282288	67.1593	56	hsa-miR-5010-3p; hsa-miR-6742-5p; hsa-miR-1185-2-3p; hsa-miR-29b-3p; hsa-miR-6750-3p; hsa-miR-6756-5p; hsa-miR-128-1-5p; hsa-miR-4723-5p; hsa-miR-4725-3p; hsa-miR-4728-5p; hsa-miR-6765-5p; hsa-miR-3158-5p; hsa-miR-6771-5p; hsa-miR-6775-5p; hsa-miR-575; hsa-miR-744-5p; hsa-miR-6780b-5p; hsa-miR-371a-5p; hsa-miR-6785-5p; hsa-miR-6791-5p; hsa-miR-6798-5p; hsa-miR-4763-3p; hsa-miR-3619-5p; hsa-miR-36…
Annotations derived over miRTarBase (Gene Ontology)	endocrine pancreas development GO0031018	under-represented	0.0232667	0.0232667	0.282288	15.2077	8	hsa-miR-1185-2-3p; hsa-miR-6756-5p; hsa-miR-128-1-5p; hsa-miR-4726-3p; hsa-miR-3619-3p; hsa-miR-1290; hsa-miR-1181; hsa-miR-3692-5p
Annotations derived over miRTarBase (Gene Ontology)	cellular response to organic cyclic compound GO0071407	under-represented	0.0232767	0.0232767	0.282288	13.9325	7	hsa-miR-4708-5p; hsa-miR-29b-3p; hsa-miR-4726-3p; hsa-miR-744-5p; hsa-miR-4294; hsa-miR-675-5p; hsa-miR-1224-5p
Annotations derived over miRTarBase (Gene Ontology)	calcium ion transmembrane import into cytosol GO0097553	under-represented	0.0232915	0.0232915	0.282288	7.03708	2	hsa-miR-5010-3p; hsa-miR-1199-5p
Annotations derived over miRTarBase (Gene Ontology)	deacetylase activity GO0019213	under-represented	0.0232915	0.0232915	0.282288	7.03708	2	hsa-miR-6791-5p; hsa-miR-1268b
Annotations derived over miRTarBase (Gene Ontology)	positive regulation of heart growth GO0060421	under-represented	0.0232915	0.0232915	0.282288	7.03708	2	hsa-miR-371a-5p; hsa-miR-508-5p
Annotations derived over miRTarBase (Gene Ontology)	male gonad development GO0008584	under-represented	0.0233824	0.0233824	0.28306	31.6432	22	hsa-miR-125b-1-3p; hsa-miR-1185-2-3p; hsa-miR-29b-3p; hsa-miR-4723-5p; hsa-miR-4726-3p; hsa-miR-4728-5p; hsa-miR-885-5p; hsa-miR-6771-5p; hsa-miR-371a-5p; hsa-miR-6785-5p; hsa-miR-3173-3p; hsa-miR-3619-5p; hsa-miR-3619-3p; hsa-miR-7111-5p; hsa-miR-6805-3p; hsa-miR-1202; hsa-miR-4641; hsa-miR-6076; hsa-miR-8063; hsa-miR-508-5p; hsa-miR-642b-3p; hsa-miR-137-3p
Annotations derived over miRTarBase (Gene Ontology)	phosphatidylinositol-3-phosphatase activity GO0004438	under-represented	0.0235522	0.0235522	0.283909	11.2877	5	hsa-miR-29b-3p; hsa-miR-17-3p; hsa-miR-6838-5p; hsa-miR-6848-3p; hsa-miR-6738-5p
Annotations derived over miRTarBase (Gene Ontology)	negative chemotaxis GO0050919	under-represented	0.0236168	0.0236168	0.283909	27.1093	18	hsa-miR-29b-3p; hsa-miR-128-1-5p; hsa-miR-4728-5p; hsa-miR-3158-5p; hsa-miR-4749-5p; hsa-miR-6785-5p; hsa-miR-6791-5p; hsa-miR-17-3p; hsa-miR-3619-5p; hsa-miR-320c; hsa-miR-4456; hsa-miR-4294; hsa-miR-1343-3p; hsa-miR-3663-3p; hsa-miR-1914-5p; hsa-miR-642b-3p; hsa-miR-1224-5p; hsa-miR-6877-5p
Annotations derived over miRTarBase (Gene Ontology)	ventricular compact myocardium morphogenesis GO0003223	under-represented	0.0236257	0.0236257	0.283909	9.91803	4	hsa-miR-885-3p; hsa-miR-8063; hsa-miR-6838-5p; hsa-miR-1343-3p
Annotations derived over miRTarBase (Gene Ontology)	regulation of neuron differentiation GO0045664	under-represented	0.0236291	0.0236291	0.283909	16.4356	9	hsa-miR-29b-3p; hsa-miR-4728-5p; hsa-miR-6785-5p; hsa-miR-2113; hsa-miR-4669; hsa-miR-4449; hsa-miR-5100; hsa-miR-8063; hsa-miR-6838-5p
Annotations derived over miRTarBase (Gene Ontology)	chondroitin 4-sulfotransferase activity GO0047756	over-represented	0.0236432	0.0236432	0.283909	2.26698	6	hsa-miR-6756-5p; hsa-miR-4728-5p; hsa-miR-658; hsa-miR-4767; hsa-miR-6825-5p; hsa-miR-1228-5p
Annotations derived over miRTarBase (Gene Ontology)	protein localization to cytoskeleton GO0044380	over-represented	0.0236432	0.0236432	0.283909	2.26698	6	hsa-miR-4723-5p; hsa-miR-4728-5p; hsa-miR-6785-5p; hsa-miR-3173-3p; hsa-miR-7111-5p; hsa-miR-6825-5p
Annotations derived over miRTarBase (Gene Ontology)	vascular smooth muscle cell development GO0097084	over-represented	0.0236432	0.0236432	0.283909	2.26698	6	hsa-miR-658; hsa-miR-3180-3p; hsa-miR-4763-3p; hsa-miR-3196; hsa-miR-1228-5p; hsa-miR-6721-5p
Annotations derived over miRTarBase (Gene Ontology)	acetyl-CoA binding GO1905502	under-represented	0.0236722	0.0236722	0.28393	8.50117	3	hsa-miR-1185-2-3p; hsa-miR-4641; hsa-miR-1343-3p
Annotations derived over miRTarBase (Gene Ontology)	branched-chain amino acid catabolic process GO0009083	under-represented	0.0237308	0.0237308	0.283979	17.6635	10	hsa-miR-5010-3p; hsa-miR-4726-3p; hsa-miR-6771-5p; hsa-miR-6794-3p; hsa-miR-6805-3p; hsa-miR-2113; hsa-miR-4327; hsa-miR-5100; hsa-miR-508-5p; hsa-miR-137-3p
Annotations derived over miRTarBase (Gene Ontology)	cell adhesion mediated by integrin GO0033627	under-represented	0.0237308	0.0237308	0.283979	17.6635	10	hsa-miR-5010-3p; hsa-miR-29b-3p; hsa-miR-6756-5p; hsa-miR-4728-5p; hsa-miR-371a-5p; hsa-miR-6785-5p; hsa-miR-6791-5p; hsa-miR-17-3p; hsa-miR-6126; hsa-miR-6838-5p
Annotations derived over miRTarBase (Gene Ontology)	mRNA splicing, via spliceosome GO0000398	under-represented	0.0238316	0.0238316	0.284859	92.71	83	hsa-miR-5010-3p; hsa-miR-6895-5p; hsa-miR-4708-5p; hsa-miR-6742-5p; hsa-miR-1185-2-3p; hsa-miR-29b-3p; hsa-miR-6750-3p; hsa-miR-6756-5p; hsa-miR-128-1-5p; hsa-miR-4723-5p; hsa-miR-4725-3p; hsa-miR-4726-3p; hsa-miR-4728-5p; hsa-miR-3158-5p; hsa-miR-885-3p; hsa-miR-885-5p; hsa-miR-6771-5p; hsa-miR-6775-5p; hsa-miR-658; hsa-miR-575; hsa-miR-744-5p; hsa-miR-4749-5p; hsa-miR-6780b-5p; hsa-miR-371a-5p;…
Annotations derived over miRTarBase (Gene Ontology)	cellular sphingolipid homeostasis GO0090156	over-represented	0.0241356	0.0241356	0.287348	4.25059	9	hsa-miR-4723-5p; hsa-miR-4725-3p; hsa-miR-6780b-5p; hsa-miR-7111-5p; hsa-miR-1303; hsa-miR-320c; hsa-miR-508-5p; hsa-miR-6848-3p; hsa-miR-6721-5p
Annotations derived over miRTarBase (Gene Ontology)	non-canonical Wnt signaling pathway involved in midbrain dopaminergic neuron differentiation GO1905438	over-represented	0.0241501	0.0241501	0.287348	1.13349	4	hsa-miR-4723-5p; hsa-miR-4725-3p; hsa-miR-6780b-5p; hsa-miR-7111-5p
Annotations derived over miRTarBase (Gene Ontology)	regulation of inclusion body assembly GO0090083	over-represented	0.0241501	0.0241501	0.287348	1.13349	4	hsa-miR-128-1-5p; hsa-miR-4767; hsa-miR-5572; hsa-miR-6877-5p
Annotations derived over miRTarBase (Gene Ontology)	riboflavin binding GO1902444	over-represented	0.0241501	0.0241501	0.287348	1.13349	4	hsa-miR-4723-5p; hsa-miR-4725-3p; hsa-miR-6780b-5p; hsa-miR-7111-5p
Annotations derived over miRTarBase (Gene Ontology)	positive regulation of TRAIL-activated apoptotic signaling pathway GO1903984	under-represented	0.0242143	0.0242143	0.287479	6.98985	2	hsa-miR-29b-3p; hsa-miR-17-3p
Annotations derived over miRTarBase (Gene Ontology)	actin cytoskeleton GO0015629	under-represented	0.0243012	0.0243012	0.287479	91.7654	82	hsa-miR-5010-3p; hsa-miR-6895-5p; hsa-miR-6742-5p; hsa-miR-6746-3p; hsa-miR-1185-2-3p; hsa-miR-29b-3p; hsa-miR-6756-5p; hsa-miR-128-1-5p; hsa-miR-4723-5p; hsa-miR-4725-3p; hsa-miR-4726-3p; hsa-miR-4728-5p; hsa-miR-885-5p; hsa-miR-6771-5p; hsa-miR-6775-5p; hsa-miR-658; hsa-miR-575; hsa-miR-744-5p; hsa-miR-4749-5p; hsa-miR-6780b-5p; hsa-miR-371a-5p; hsa-miR-6781-5p; hsa-miR-6785-5p; hsa-miR-3173-3p…
Annotations derived over miRTarBase (Gene Ontology)	protein localization to microtubule GO0035372	under-represented	0.0243271	0.0243271	0.287479	11.2404	5	hsa-miR-4728-5p; hsa-miR-6785-5p; hsa-miR-6838-5p; hsa-miR-1343-5p; hsa-miR-6721-5p
Gene Ontology (miRWalk)	GO0051926 negative regulation of calcium ion transport	over-represented	0.0243713	0.0243713	0.692877	0.664395	3	hsa-miR-744-5p; hsa-miR-17-3p; hsa-miR-137-3p
Annotations derived over miRTarBase (Gene Ontology)	ubiquitinyl hydrolase activity GO0101005	under-represented	0.0243837	0.0243837	0.287479	12.5628	6	hsa-miR-6756-5p; hsa-miR-885-3p; hsa-miR-575; hsa-miR-1303; hsa-miR-320c; hsa-miR-3692-5p
Annotations derived over miRTarBase (Gene Ontology)	negative regulation of pri-miRNA transcription by RNA polymerase II GO1902894	under-represented	0.02439	0.02439	0.287479	17.6163	10	hsa-miR-6895-5p; hsa-miR-29b-3p; hsa-miR-6756-5p; hsa-miR-4723-5p; hsa-miR-7111-5p; hsa-miR-6805-3p; hsa-miR-1303; hsa-miR-4647; hsa-miR-8059; hsa-miR-6875-5p
Annotations derived over miRTarBase (Gene Ontology)	Arp23 complex binding GO0071933	under-represented	0.0244427	0.0244427	0.287479	9.8708	4	hsa-miR-885-5p; hsa-miR-6791-5p; hsa-miR-4294; hsa-miR-513b-5p
Annotations derived over miRTarBase (Gene Ontology)	alpha DNA polymeraseprimase complex GO0005658	under-represented	0.0244427	0.0244427	0.287479	9.8708	4	hsa-miR-1185-2-3p; hsa-miR-4728-5p; hsa-miR-6785-5p; hsa-miR-508-5p
Annotations derived over miRTarBase (Gene Ontology)	negative regulation of satellite cell differentiation GO1902725	under-represented	0.0244427	0.0244427	0.287479	9.8708	4	hsa-miR-3158-5p; hsa-miR-885-5p; hsa-miR-4641; hsa-miR-508-5p
Annotations derived over miRTarBase (Gene Ontology)	positive regulation of tyrosine phosphorylation of STAT protein GO0042531	under-represented	0.0244702	0.0244702	0.287479	31.5488	22	hsa-miR-5010-3p; hsa-miR-29b-3p; hsa-miR-6756-5p; hsa-miR-4726-3p; hsa-miR-4728-5p; hsa-miR-6765-5p; hsa-miR-6785-5p; hsa-miR-6794-3p; hsa-miR-4763-3p; hsa-miR-3619-3p; hsa-miR-1303; hsa-miR-1290; hsa-miR-1181; hsa-miR-4497; hsa-miR-5100; hsa-miR-8063; hsa-miR-6838-5p; hsa-miR-6837-5p; hsa-miR-4685-5p; hsa-miR-6871-3p; hsa-miR-6875-5p; hsa-miR-137-3p
Gene Ontology (miRWalk)	GO0001954 positive regulation of cell matrix adhesion	over-represented	0.0244751	0.0244751	0.692877	1.19591	4	hsa-miR-29b-3p; hsa-miR-744-5p; hsa-miR-1303; hsa-miR-137-3p
Gene Ontology (miRWalk)	GO0048662 negative regulation of smooth muscle cell proliferation	over-represented	0.0244751	0.0244751	0.692877	1.19591	4	hsa-miR-29b-3p; hsa-miR-744-5p; hsa-miR-3619-5p; hsa-miR-137-3p
Annotations derived over miRTarBase (Gene Ontology)	mesonephros development GO0001823	over-represented	0.0244847	0.0244847	0.287479	6.42311	12	hsa-miR-29b-3p; hsa-miR-6775-5p; hsa-miR-744-5p; hsa-miR-4763-3p; hsa-miR-4649-5p; hsa-miR-4667-5p; hsa-miR-6838-5p; hsa-miR-1343-3p; hsa-miR-4697-5p; hsa-miR-6721-5p; hsa-miR-1237-5p; hsa-miR-137-3p
Annotations derived over miRTarBase (Gene Ontology)	Sec61 translocon complex GO0005784	under-represented	0.0245414	0.0245414	0.287479	8.45394	3	hsa-miR-6838-5p; hsa-miR-6875-5p; hsa-miR-513b-5p
Annotations derived over miRTarBase (Gene Ontology)	ubiquitin-specific protease binding GO1990381	under-represented	0.0245883	0.0245883	0.287479	20.025	12	hsa-miR-29b-3p; hsa-miR-4728-5p; hsa-miR-744-5p; hsa-miR-6785-5p; hsa-miR-3173-3p; hsa-miR-17-3p; hsa-miR-6805-3p; hsa-miR-1303; hsa-miR-1199-5p; hsa-miR-8059; hsa-miR-508-5p; hsa-miR-3692-5p
Annotations derived over miRTarBase (Gene Ontology)	chromosome segregation GO0007059	under-represented	0.0245931	0.0245931	0.287479	40.2861	30	hsa-miR-6746-3p; hsa-miR-29b-3p; hsa-miR-4725-3p; hsa-miR-4726-3p; hsa-miR-4728-5p; hsa-miR-6765-5p; hsa-miR-6771-5p; hsa-miR-744-5p; hsa-miR-4749-5p; hsa-miR-6780b-5p; hsa-miR-6781-5p; hsa-miR-6785-5p; hsa-miR-3619-5p; hsa-miR-1538; hsa-miR-1303; hsa-miR-3196; hsa-miR-6075; hsa-miR-7704; hsa-miR-508-5p; hsa-miR-6825-5p; hsa-miR-4667-5p; hsa-miR-6838-5p; hsa-miR-1343-3p; hsa-miR-1343-5p; hsa-miR-…
Annotations derived over miRTarBase (Gene Ontology)	negative regulation of proteolysis GO0045861	under-represented	0.0246542	0.0246542	0.287479	15.1132	8	hsa-miR-6771-5p; hsa-miR-744-5p; hsa-miR-371a-5p; hsa-miR-6781-5p; hsa-miR-4329; hsa-miR-675-5p; hsa-miR-1343-3p; hsa-miR-1224-5p
Annotations derived over miRTarBase (Gene Ontology)	response to cold GO0009409	under-represented	0.0246542	0.0246542	0.287479	15.1132	8	hsa-miR-4725-3p; hsa-miR-4728-5p; hsa-miR-744-5p; hsa-miR-6780b-5p; hsa-miR-371a-5p; hsa-miR-6785-5p; hsa-miR-6794-3p; hsa-miR-508-5p
Annotations derived over miRTarBase (Gene Ontology)	transcription, DNA-templated GO0006351	over-represented	0.0246576	0.0246576	0.287479	56.9578	68	hsa-miR-5010-3p; hsa-miR-4708-5p; hsa-miR-6742-5p; hsa-miR-125b-1-3p; hsa-miR-1185-2-3p; hsa-miR-29b-3p; hsa-miR-6756-5p; hsa-miR-4723-5p; hsa-miR-4725-3p; hsa-miR-4728-5p; hsa-miR-3158-5p; hsa-miR-6771-5p; hsa-miR-6775-5p; hsa-miR-575; hsa-miR-744-5p; hsa-miR-4749-5p; hsa-miR-6780b-5p; hsa-miR-371a-5p; hsa-miR-6785-5p; hsa-miR-6794-3p; hsa-miR-3180-3p; hsa-miR-6798-5p; hsa-miR-4763-3p; hsa-miR-1…
Annotations derived over miRTarBase (Gene Ontology)	regulation of ubiquitin-protein transferase activity GO0051438	over-represented	0.0247188	0.0247188	0.287764	16.0578	24	hsa-miR-6742-5p; hsa-miR-29b-3p; hsa-miR-128-1-5p; hsa-miR-4725-3p; hsa-miR-4728-5p; hsa-miR-3158-5p; hsa-miR-6780b-5p; hsa-miR-371a-5p; hsa-miR-6785-5p; hsa-miR-6791-5p; hsa-miR-3180-3p; hsa-miR-17-3p; hsa-miR-3196; hsa-miR-3960; hsa-miR-4456; hsa-miR-4767; hsa-miR-5572; hsa-miR-8063; hsa-miR-1343-3p; hsa-miR-4697-5p; hsa-miR-6871-3p; hsa-miR-1229-5p; hsa-miR-6877-5p; hsa-miR-1237-5p
Annotations derived over miRTarBase (Gene Ontology)	calcium-dependent phospholipid binding GO0005544	under-represented	0.0247649	0.0247649	0.287764	27.0148	18	hsa-miR-3158-5p; hsa-miR-6771-5p; hsa-miR-371a-5p; hsa-miR-6784-5p; hsa-miR-3173-3p; hsa-miR-6798-5p; hsa-miR-4763-3p; hsa-miR-1267; hsa-miR-1199-5p; hsa-miR-4655-5p; hsa-miR-7704; hsa-miR-6825-5p; hsa-miR-675-5p; hsa-miR-1343-5p; hsa-miR-1224-5p; hsa-miR-6721-5p; hsa-miR-513b-5p; hsa-miR-134-3p
Annotations derived over miRTarBase (Gene Ontology)	cellular response to cadmium ion GO0071276	under-represented	0.0247649	0.0247649	0.287764	27.0148	18	hsa-miR-4708-5p; hsa-miR-29b-3p; hsa-miR-6756-5p; hsa-miR-4723-5p; hsa-miR-4725-3p; hsa-miR-4728-5p; hsa-miR-6780b-5p; hsa-miR-6785-5p; hsa-miR-6794-3p; hsa-miR-4763-3p; hsa-miR-1268b; hsa-miR-7111-5p; hsa-miR-2113; hsa-miR-6076; hsa-miR-6825-5p; hsa-miR-1343-3p; hsa-miR-1343-5p; hsa-miR-137-3p
Annotations derived over miRTarBase (Gene Ontology)	estrous cycle GO0044849	over-represented	0.0249487	0.0249487	0.288365	3.58938	8	hsa-miR-6756-5p; hsa-miR-4763-3p; hsa-miR-320c; hsa-miR-4456; hsa-miR-6825-5p; hsa-miR-4667-5p; hsa-miR-1343-5p; hsa-miR-6875-5p
Annotations derived over miRTarBase (Gene Ontology)	cytoplasmic cyclin-dependent protein kinase holoenzyme complex GO0000308	over-represented	0.0249728	0.0249728	0.288365	2.92818	7	hsa-miR-4725-3p; hsa-miR-4728-5p; hsa-miR-744-5p; hsa-miR-6780b-5p; hsa-miR-6785-5p; hsa-miR-4669; hsa-miR-4497
Annotations derived over miRTarBase (Gene Ontology)	forelimb morphogenesis GO0035136	over-represented	0.0249728	0.0249728	0.288365	2.92818	7	hsa-miR-128-1-5p; hsa-miR-4723-5p; hsa-miR-885-5p; hsa-miR-6781-5p; hsa-miR-7111-5p; hsa-miR-6848-3p; hsa-miR-137-3p
Annotations derived over miRTarBase (Gene Ontology)	actomyosin structure organization GO0031032	under-represented	0.024976	0.024976	0.288365	24.7006	16	hsa-miR-29b-3p; hsa-miR-4723-5p; hsa-miR-4725-3p; hsa-miR-4728-5p; hsa-miR-6780b-5p; hsa-miR-6785-5p; hsa-miR-6798-5p; hsa-miR-1268b; hsa-miR-7111-5p; hsa-miR-4329; hsa-miR-5100; hsa-miR-8063; hsa-miR-508-5p; hsa-miR-6821-5p; hsa-miR-6825-5p; hsa-miR-6875-5p
Annotations derived over miRTarBase (Gene Ontology)	caveolin-mediated endocytosis GO0072584	under-represented	0.0251253	0.0251253	0.288365	11.1932	5	hsa-miR-4708-5p; hsa-miR-4725-3p; hsa-miR-6780b-5p; hsa-miR-1268b; hsa-miR-4463
Annotations derived over miRTarBase (Gene Ontology)	negative regulation of lipopolysaccharide-mediated signaling pathway GO0031665	under-represented	0.0251253	0.0251253	0.288365	11.1932	5	hsa-miR-371a-5p; hsa-miR-1267; hsa-miR-1199-5p; hsa-miR-4647; hsa-miR-1343-3p
Annotations derived over miRTarBase (Gene Ontology)	positive regulation of viral release from host cell GO1902188	under-represented	0.02515	0.02515	0.288365	12.5156	6	hsa-miR-575; hsa-miR-1290; hsa-miR-1199-5p; hsa-miR-4449; hsa-miR-6838-5p; hsa-miR-6724-5p
Annotations derived over miRTarBase (Gene Ontology)	cellular response to osmotic stress GO0071470	under-represented	0.0251714	0.0251714	0.288365	6.94262	2	hsa-miR-6838-5p; hsa-miR-1224-5p
Annotations derived over miRTarBase (Gene Ontology)	response to dsRNA GO0043331	under-represented	0.0251714	0.0251714	0.288365	6.94262	2	hsa-miR-1185-2-3p; hsa-miR-6750-3p
Annotations derived over miRTarBase (Gene Ontology)	alpha2-adrenergic receptor activity GO0004938	over-represented	0.0251763	0.0251763	0.288365	1.70023	5	hsa-miR-3619-5p; hsa-miR-6825-5p; hsa-miR-4667-5p; hsa-miR-6838-5p; hsa-miR-1343-5p
Annotations derived over miRTarBase (Gene Ontology)	interleukin-21 receptor activity GO0001532	over-represented	0.0251763	0.0251763	0.288365	1.70023	5	hsa-miR-128-1-5p; hsa-miR-6781-5p; hsa-miR-5572; hsa-miR-6825-5p; hsa-miR-1343-5p
Annotations derived over miRTarBase (Gene Ontology)	negative regulation of endodermal cell differentiation GO1903225	over-represented	0.0251763	0.0251763	0.288365	1.70023	5	hsa-miR-29b-3p; hsa-miR-4728-5p; hsa-miR-744-5p; hsa-miR-6785-5p; hsa-miR-6825-5p
Annotations derived over miRTarBase (Gene Ontology)	negative regulation of norepinephrine secretion GO0010700	over-represented	0.0251763	0.0251763	0.288365	1.70023	5	hsa-miR-3619-5p; hsa-miR-6825-5p; hsa-miR-4667-5p; hsa-miR-6838-5p; hsa-miR-1343-5p
Annotations derived over miRTarBase (Gene Ontology)	small GTPase binding GO0031267	under-represented	0.0252318	0.0252318	0.288684	23.5199	15	hsa-miR-4708-5p; hsa-miR-658; hsa-miR-744-5p; hsa-miR-7114-5p; hsa-miR-4294; hsa-miR-5100; hsa-miR-8059; hsa-miR-8063; hsa-miR-508-5p; hsa-miR-6825-5p; hsa-miR-6838-5p; hsa-miR-6837-5p; hsa-miR-4685-5p; hsa-miR-134-3p; hsa-miR-137-3p
Annotations derived over miRTarBase (Gene Ontology)	beta-2-microglobulin binding GO0030881	under-represented	0.0252856	0.0252856	0.288868	9.82358	4	hsa-miR-4726-3p; hsa-miR-6771-5p; hsa-miR-6126; hsa-miR-6848-3p
Annotations derived over miRTarBase (Gene Ontology)	peptide biosynthetic process GO0043043	over-represented	0.0253033	0.0253033	0.288868	5.71468	11	hsa-miR-5010-3p; hsa-miR-1185-2-3p; hsa-miR-6756-5p; hsa-miR-4728-5p; hsa-miR-6785-5p; hsa-miR-6791-5p; hsa-miR-2113; hsa-miR-5100; hsa-miR-6076; hsa-miR-6838-5p; hsa-miR-6721-5p
Annotations derived over miRTarBase (Gene Ontology)	negative regulation by host of viral transcription GO0043922	under-represented	0.0253825	0.0253825	0.289455	21.1585	13	hsa-miR-29b-3p; hsa-miR-6756-5p; hsa-miR-4723-5p; hsa-miR-4728-5p; hsa-miR-6771-5p; hsa-miR-6785-5p; hsa-miR-17-3p; hsa-miR-3620-5p; hsa-miR-7111-5p; hsa-miR-1587; hsa-miR-508-5p; hsa-miR-4697-5p; hsa-miR-1237-5p
Annotations derived over miRTarBase (Gene Ontology)	phosphatidylinositol-3-phosphate biosynthetic process GO0036092	under-represented	0.0254401	0.0254401	0.289795	8.40671	3	hsa-miR-29b-3p; hsa-miR-658; hsa-miR-371a-5p
Annotations derived over miRTarBase (Gene Ontology)	immunoglobulin receptor activity GO0019763	over-represented	0.0255319	0.0255319	0.289804	0.661202	3	hsa-miR-4728-5p; hsa-miR-6785-5p; hsa-miR-6825-5p
Annotations derived over miRTarBase (Gene Ontology)	positive regulation of T cell proliferation GO0042102	under-represented	0.0255589	0.0255589	0.289804	33.6741	24	hsa-miR-5010-3p; hsa-miR-29b-3p; hsa-miR-6756-5p; hsa-miR-4723-5p; hsa-miR-4726-3p; hsa-miR-4728-5p; hsa-miR-6765-5p; hsa-miR-3158-5p; hsa-miR-885-3p; hsa-miR-371a-5p; hsa-miR-6785-5p; hsa-miR-6791-5p; hsa-miR-1273c; hsa-miR-17-3p; hsa-miR-7111-5p; hsa-miR-7114-5p; hsa-miR-1303; hsa-miR-4767; hsa-miR-508-5p; hsa-miR-6825-5p; hsa-miR-6838-5p; hsa-miR-6837-5p; hsa-miR-4685-5p; hsa-miR-6871-3p
Annotations derived over miRTarBase (Gene Ontology)	animal organ development GO0048513	over-represented	0.0257459	0.0257459	0.291052	4.29781	9	hsa-miR-744-5p; hsa-miR-4749-5p; hsa-miR-6791-5p; hsa-miR-1268b; hsa-miR-3620-5p; hsa-miR-1587; hsa-miR-4697-5p; hsa-miR-1237-5p; hsa-miR-6738-5p
Annotations derived over miRTarBase (Gene Ontology)	spermatid differentiation GO0048515	over-represented	0.0257459	0.0257459	0.291052	4.29781	9	hsa-miR-29b-3p; hsa-miR-6765-5p; hsa-miR-371a-5p; hsa-miR-3195; hsa-miR-8063; hsa-miR-6825-5p; hsa-miR-1343-5p; hsa-miR-6848-3p; hsa-miR-6875-5p
Annotations derived over miRTarBase (Gene Ontology)	synaptic vesicle maturation GO0016188	over-represented	0.0258487	0.0258487	0.291886	7.226	13	hsa-miR-3158-5p; hsa-miR-6775-5p; hsa-miR-744-5p; hsa-miR-6791-5p; hsa-miR-6794-3p; hsa-miR-17-3p; hsa-miR-1267; hsa-miR-3141; hsa-miR-6825-5p; hsa-miR-4667-5p; hsa-miR-1343-5p; hsa-miR-6724-5p; hsa-miR-137-3p
Annotations derived over miRTarBase (Gene Ontology)	positive regulation of cell migration involved in sprouting angiogenesis GO0090050	under-represented	0.0259029	0.0259029	0.291886	19.9305	12	hsa-miR-29b-3p; hsa-miR-6756-5p; hsa-miR-575; hsa-miR-744-5p; hsa-miR-371a-5p; hsa-miR-17-3p; hsa-miR-4497; hsa-miR-508-5p; hsa-miR-6838-5p; hsa-miR-6871-3p; hsa-miR-6875-5p; hsa-miR-137-3p
Annotations derived over miRTarBase (Gene Ontology)	positive regulation of apoptotic process GO0043065	under-represented	0.0259037	0.0259037	0.291886	94.363	85	hsa-miR-5010-3p; hsa-miR-6895-5p; hsa-miR-4708-5p; hsa-miR-6742-5p; hsa-miR-125b-1-3p; hsa-miR-1185-2-3p; hsa-miR-29b-3p; hsa-miR-6750-3p; hsa-miR-6756-5p; hsa-miR-128-1-5p; hsa-miR-4723-5p; hsa-miR-4725-3p; hsa-miR-4726-3p; hsa-miR-4728-5p; hsa-miR-6765-5p; hsa-miR-3158-5p; hsa-miR-885-3p; hsa-miR-885-5p; hsa-miR-6771-5p; hsa-miR-575; hsa-miR-744-5p; hsa-miR-4749-5p; hsa-miR-6780b-5p; hsa-miR-37…
Annotations derived over miRTarBase (Gene Ontology)	alpha-linolenic acid metabolic process GO0036109	under-represented	0.025938	0.025938	0.291957	12.4684	6	hsa-miR-6742-5p; hsa-miR-6756-5p; hsa-miR-658; hsa-miR-17-3p; hsa-miR-6802-5p; hsa-miR-6805-3p
Annotations derived over miRTarBase (Gene Ontology)	activation of MAPK activity GO0000187	under-represented	0.0261353	0.0261353	0.29386	68.8595	58	hsa-miR-4708-5p; hsa-miR-6742-5p; hsa-miR-125b-1-3p; hsa-miR-1185-2-3p; hsa-miR-29b-3p; hsa-miR-6756-5p; hsa-miR-128-1-5p; hsa-miR-4723-5p; hsa-miR-4725-3p; hsa-miR-4726-3p; hsa-miR-4728-5p; hsa-miR-6765-5p; hsa-miR-3158-5p; hsa-miR-6771-5p; hsa-miR-744-5p; hsa-miR-4749-5p; hsa-miR-6780b-5p; hsa-miR-371a-5p; hsa-miR-6781-5p; hsa-miR-6785-5p; hsa-miR-3173-3p; hsa-miR-6791-5p; hsa-miR-4763-3p; hsa-…
Annotations derived over miRTarBase (Gene Ontology)	leukemia inhibitory factor receptor activity GO0004923	under-represented	0.0261639	0.0261639	0.293865	6.89539	2	hsa-miR-1303; hsa-miR-6126
Annotations derived over miRTarBase (Gene Ontology)	blood coagulation GO0007596	under-represented	0.0262356	0.0262356	0.293954	71.7877	61	hsa-miR-4708-5p; hsa-miR-6746-3p; hsa-miR-1185-2-3p; hsa-miR-29b-3p; hsa-miR-6756-5p; hsa-miR-4723-5p; hsa-miR-4725-3p; hsa-miR-4726-3p; hsa-miR-4728-5p; hsa-miR-6765-5p; hsa-miR-885-5p; hsa-miR-6771-5p; hsa-miR-744-5p; hsa-miR-4749-5p; hsa-miR-6780b-5p; hsa-miR-371a-5p; hsa-miR-6785-5p; hsa-miR-3173-3p; hsa-miR-6794-3p; hsa-miR-4763-3p; hsa-miR-1268b; hsa-miR-17-3p; hsa-miR-3619-5p; hsa-miR-3619…
Annotations derived over miRTarBase (Gene Ontology)	sequestering of calcium ion GO0051208	over-represented	0.0262648	0.0262648	0.293954	8.78454	15	hsa-miR-6756-5p; hsa-miR-4723-5p; hsa-miR-4728-5p; hsa-miR-658; hsa-miR-4749-5p; hsa-miR-6785-5p; hsa-miR-4763-3p; hsa-miR-7111-5p; hsa-miR-3141; hsa-miR-6825-5p; hsa-miR-1343-3p; hsa-miR-4697-5p; hsa-miR-6721-5p; hsa-miR-1237-5p; hsa-miR-6738-5p
Annotations derived over miRTarBase (Gene Ontology)	cellular response to exogenous dsRNA GO0071360	over-represented	0.0262717	0.0262717	0.293954	15.3021	23	hsa-miR-29b-3p; hsa-miR-4725-3p; hsa-miR-4728-5p; hsa-miR-575; hsa-miR-4749-5p; hsa-miR-6780b-5p; hsa-miR-6785-5p; hsa-miR-3173-3p; hsa-miR-3180-3p; hsa-miR-1303; hsa-miR-3196; hsa-miR-3141; hsa-miR-4463; hsa-miR-4767; hsa-miR-8063; hsa-miR-6825-5p; hsa-miR-6838-5p; hsa-miR-1343-5p; hsa-miR-3663-3p; hsa-miR-1224-5p; hsa-miR-6875-5p; hsa-miR-513b-5p; hsa-miR-6724-5p
Annotations derived over miRTarBase (Gene Ontology)	RNA splicing GO0008380	under-represented	0.0262891	0.0262891	0.293954	65.8841	55	hsa-miR-6895-5p; hsa-miR-6742-5p; hsa-miR-1185-2-3p; hsa-miR-29b-3p; hsa-miR-6750-3p; hsa-miR-6756-5p; hsa-miR-128-1-5p; hsa-miR-4723-5p; hsa-miR-4726-3p; hsa-miR-4728-5p; hsa-miR-885-3p; hsa-miR-885-5p; hsa-miR-6771-5p; hsa-miR-6775-5p; hsa-miR-575; hsa-miR-744-5p; hsa-miR-371a-5p; hsa-miR-6785-5p; hsa-miR-6798-5p; hsa-miR-17-3p; hsa-miR-6802-5p; hsa-miR-6800-5p; hsa-miR-7111-5p; hsa-miR-7114-5p…
Annotations derived over miRTarBase (Gene Ontology)	NLRP3 inflammasome complex GO0072559	under-represented	0.0263693	0.0263693	0.293954	8.35948	3	hsa-miR-6765-5p; hsa-miR-575; hsa-miR-17-3p
Annotations derived over miRTarBase (Gene Ontology)	chromo shadow domain binding GO0070087	under-represented	0.0263693	0.0263693	0.293954	8.35948	3	hsa-miR-744-5p; hsa-miR-3620-5p; hsa-miR-1587
Annotations derived over miRTarBase (Gene Ontology)	positive regulation of dendritic cell differentiation GO2001200	under-represented	0.0263693	0.0263693	0.293954	8.35948	3	hsa-miR-744-5p; hsa-miR-6798-5p; hsa-miR-642b-3p
Gene Ontology (miRWalk)	GO0060272 embryonic skeletal joint morphogenesis	over-represented	0.0263895	0.0263895	0.692877	0.265758	2	hsa-miR-29b-3p; hsa-miR-320c
Annotations derived over miRTarBase (Gene Ontology)	polynucleotide adenylyltransferase activity GO0004652	under-represented	0.0264304	0.0264304	0.294321	16.2467	9	hsa-miR-1185-2-3p; hsa-miR-4728-5p; hsa-miR-885-5p; hsa-miR-658; hsa-miR-6785-5p; hsa-miR-4641; hsa-miR-4497; hsa-miR-4327; hsa-miR-137-3p
Annotations derived over miRTarBase (Gene Ontology)	JAK-STAT cascade GO0007259	under-represented	0.026503	0.026503	0.294814	23.4254	15	hsa-miR-29b-3p; hsa-miR-658; hsa-miR-371a-5p; hsa-miR-6791-5p; hsa-miR-4763-3p; hsa-miR-4649-5p; hsa-miR-1303; hsa-miR-1181; hsa-miR-7704; hsa-miR-6837-5p; hsa-miR-4685-5p; hsa-miR-1228-5p; hsa-miR-6871-3p; hsa-miR-6721-5p; hsa-miR-6738-5p
Gene Ontology (miRWalk)	GO0007185 transmembrane receptor protein tyrosine phosphatase signaling pathway	over-represented	0.0266319	0.0266319	0.692877	0.686542	3	hsa-miR-744-5p; hsa-miR-1303; hsa-miR-1914-5p
Annotations derived over miRTarBase (Gene Ontology)	chloride transmembrane transporter activity GO0015108	over-represented	0.0266418	0.0266418	0.295761	13.6491	21	hsa-miR-5010-3p; hsa-miR-4723-5p; hsa-miR-4726-3p; hsa-miR-4749-5p; hsa-miR-371a-5p; hsa-miR-6791-5p; hsa-miR-3180-3p; hsa-miR-7111-5p; hsa-miR-1303; hsa-miR-1267; hsa-miR-1290; hsa-miR-2113; hsa-miR-3196; hsa-miR-4641; hsa-miR-4294; hsa-miR-6075; hsa-miR-6848-3p; hsa-miR-4697-5p; hsa-miR-6871-3p; hsa-miR-1237-5p; hsa-miR-6738-5p
Annotations derived over miRTarBase (Gene Ontology)	mannosyltransferase activity GO0000030	under-represented	0.0267072	0.0267072	0.295761	21.064	13	hsa-miR-29b-3p; hsa-miR-128-1-5p; hsa-miR-4728-5p; hsa-miR-6785-5p; hsa-miR-4649-5p; hsa-miR-1267; hsa-miR-2113; hsa-miR-4329; hsa-miR-508-5p; hsa-miR-4667-5p; hsa-miR-1343-3p; hsa-miR-3663-3p; hsa-miR-6721-5p
Annotations derived over miRTarBase (Gene Ontology)	negative regulation of programmed cell death GO0043069	over-represented	0.02673	0.02673	0.295761	11.1932	18	hsa-miR-6895-5p; hsa-miR-6750-3p; hsa-miR-6756-5p; hsa-miR-6775-5p; hsa-miR-744-5p; hsa-miR-4763-3p; hsa-miR-6800-5p; hsa-miR-4649-5p; hsa-miR-1267; hsa-miR-1199-5p; hsa-miR-8063; hsa-miR-6838-5p; hsa-miR-6848-3p; hsa-miR-1914-5p; hsa-miR-4697-5p; hsa-miR-1224-5p; hsa-miR-6721-5p; hsa-miR-1237-5p
Annotations derived over miRTarBase (Gene Ontology)	beta-galactosidase activity GO0004565	over-represented	0.0267708	0.0267708	0.295837	3.63661	8	hsa-miR-4708-5p; hsa-miR-4723-5p; hsa-miR-1273c; hsa-miR-7111-5p; hsa-miR-4649-5p; hsa-miR-508-5p; hsa-miR-6825-5p; hsa-miR-1343-5p
Annotations derived over miRTarBase (Gene Ontology)	inositol phosphate dephosphorylation GO0046855	under-represented	0.0267936	0.0267936	0.295837	11.0988	5	hsa-miR-29b-3p; hsa-miR-4728-5p; hsa-miR-6785-5p; hsa-miR-17-3p; hsa-miR-6838-5p
Annotations derived over miRTarBase (Gene Ontology)	dorsalventral axis specification GO0009950	over-represented	0.0270261	0.0270261	0.298059	2.97541	7	hsa-miR-6756-5p; hsa-miR-744-5p; hsa-miR-6791-5p; hsa-miR-6825-5p; hsa-miR-4667-5p; hsa-miR-1343-5p; hsa-miR-1229-5p
Annotations derived over miRTarBase (Gene Ontology)	negative regulation of stress-activated MAPK cascade GO0032873	under-represented	0.0270521	0.0270521	0.298059	9.72912	4	hsa-miR-29b-3p; hsa-miR-6765-5p; hsa-miR-744-5p; hsa-miR-4647
Annotations derived over miRTarBase (Gene Ontology)	integral component of plasma membrane GO0005887	over-represented	0.0271932	0.0271932	0.298514	114.152	119	hsa-miR-5010-3p; hsa-miR-6895-5p; hsa-miR-4708-5p; hsa-miR-6742-5p; hsa-miR-125b-1-3p; hsa-miR-6746-3p; hsa-miR-1185-2-3p; hsa-miR-29b-3p; hsa-miR-6750-3p; hsa-miR-6756-5p; hsa-miR-128-1-5p; hsa-miR-4723-5p; hsa-miR-4725-3p; hsa-miR-4726-3p; hsa-miR-4728-5p; hsa-miR-6765-5p; hsa-miR-3158-5p; hsa-miR-885-3p; hsa-miR-885-5p; hsa-miR-6771-5p; hsa-miR-6775-5p; hsa-miR-658; hsa-miR-575; hsa-miR-744-5p…
Annotations derived over miRTarBase (Gene Ontology)	mature ribosome assembly GO0042256	under-represented	0.0271932	0.0271932	0.298514	6.84817	2	hsa-miR-6838-5p; hsa-miR-1224-5p
Annotations derived over miRTarBase (Gene Ontology)	methylation-dependent chromatin silencing GO0006346	under-represented	0.0271932	0.0271932	0.298514	6.84817	2	hsa-miR-508-5p; hsa-miR-1914-5p
Annotations derived over miRTarBase (Gene Ontology)	telomerase RNA binding GO0070034	under-represented	0.0272079	0.0272079	0.298514	26.8259	18	hsa-miR-5010-3p; hsa-miR-1185-2-3p; hsa-miR-4728-5p; hsa-miR-6775-5p; hsa-miR-575; hsa-miR-744-5p; hsa-miR-371a-5p; hsa-miR-6785-5p; hsa-miR-6805-3p; hsa-miR-1267; hsa-miR-2113; hsa-miR-4641; hsa-miR-4456; hsa-miR-5100; hsa-miR-8063; hsa-miR-508-5p; hsa-miR-642b-3p; hsa-miR-6721-5p
Annotations derived over miRTarBase (Gene Ontology)	centriole assembly GO0098534	over-represented	0.0273294	0.0273294	0.298908	5.05347	10	hsa-miR-6756-5p; hsa-miR-4723-5p; hsa-miR-6798-5p; hsa-miR-6800-5p; hsa-miR-7111-5p; hsa-miR-1267; hsa-miR-1199-5p; hsa-miR-6848-3p; hsa-miR-1914-5p; hsa-miR-1224-5p
Annotations derived over miRTarBase (Gene Ontology)	postsynaptic neurotransmitter receptor diffusion trapping GO0098970	under-represented	0.0273299	0.0273299	0.298908	8.31226	3	hsa-miR-371a-5p; hsa-miR-1303; hsa-miR-6848-3p
Annotations derived over miRTarBase (Gene Ontology)	regulation of telomerase activity GO0051972	under-represented	0.0273299	0.0273299	0.298908	8.31226	3	hsa-miR-6771-5p; hsa-miR-371a-5p; hsa-miR-642b-3p
Annotations derived over miRTarBase (Gene Ontology)	structural constituent of ribosome GO0003735	under-represented	0.0273901	0.0273901	0.299253	65.7896	55	hsa-miR-5010-3p; hsa-miR-4708-5p; hsa-miR-1185-2-3p; hsa-miR-29b-3p; hsa-miR-4726-3p; hsa-miR-4728-5p; hsa-miR-6771-5p; hsa-miR-658; hsa-miR-744-5p; hsa-miR-371a-5p; hsa-miR-6784-5p; hsa-miR-6785-5p; hsa-miR-3173-3p; hsa-miR-3180-3p; hsa-miR-4763-3p; hsa-miR-1268b; hsa-miR-17-3p; hsa-miR-3619-5p; hsa-miR-6805-3p; hsa-miR-4649-5p; hsa-miR-1303; hsa-miR-320c; hsa-miR-3196; hsa-miR-3960; hsa-miR-446…
Annotations derived over miRTarBase (Gene Ontology)	regulation of transcription from RNA polymerase II promoter in response to hypoxia GO0061418	under-represented	0.0274308	0.0274308	0.299383	48.5039	38	hsa-miR-1185-2-3p; hsa-miR-29b-3p; hsa-miR-6750-3p; hsa-miR-6756-5p; hsa-miR-4723-5p; hsa-miR-4728-5p; hsa-miR-6771-5p; hsa-miR-744-5p; hsa-miR-371a-5p; hsa-miR-3173-3p; hsa-miR-6791-5p; hsa-miR-6798-5p; hsa-miR-4763-3p; hsa-miR-3619-5p; hsa-miR-7111-5p; hsa-miR-6805-3p; hsa-miR-4649-5p; hsa-miR-1303; hsa-miR-1267; hsa-miR-4641; hsa-miR-4497; hsa-miR-4463; hsa-miR-4327; hsa-miR-4281; hsa-miR-6126…
Annotations derived over miRTarBase (Gene Ontology)	kidney morphogenesis GO0060993	under-represented	0.0275813	0.0275813	0.300711	12.3739	6	hsa-miR-3158-5p; hsa-miR-575; hsa-miR-1267; hsa-miR-4329; hsa-miR-6848-3p; hsa-miR-6724-5p
Annotations derived over miRTarBase (Gene Ontology)	proteolysis GO0006508	under-represented	0.0279394	0.0279394	0.302886	66.7342	56	hsa-miR-6742-5p; hsa-miR-1185-2-3p; hsa-miR-29b-3p; hsa-miR-6756-5p; hsa-miR-4723-5p; hsa-miR-4725-3p; hsa-miR-4726-3p; hsa-miR-4728-5p; hsa-miR-3158-5p; hsa-miR-885-5p; hsa-miR-6771-5p; hsa-miR-658; hsa-miR-575; hsa-miR-744-5p; hsa-miR-6780b-5p; hsa-miR-371a-5p; hsa-miR-6781-5p; hsa-miR-6785-5p; hsa-miR-3173-3p; hsa-miR-6791-5p; hsa-miR-6794-3p; hsa-miR-3180-3p; hsa-miR-6798-5p; hsa-miR-4763-3p;…
Annotations derived over miRTarBase (Gene Ontology)	chaperone-mediated autophagy GO0061684	under-represented	0.0279772	0.0279772	0.302886	9.68189	4	hsa-miR-6746-3p; hsa-miR-371a-5p; hsa-miR-6838-5p; hsa-miR-1914-5p
Annotations derived over miRTarBase (Gene Ontology)	fatty acid oxidation GO0019395	under-represented	0.0279772	0.0279772	0.302886	9.68189	4	hsa-miR-6742-5p; hsa-miR-6756-5p; hsa-miR-4728-5p; hsa-miR-6785-5p
Annotations derived over miRTarBase (Gene Ontology)	TBP-class protein binding GO0017025	under-represented	0.028031	0.028031	0.302886	22.1503	14	hsa-miR-1185-2-3p; hsa-miR-29b-3p; hsa-miR-4723-5p; hsa-miR-4725-3p; hsa-miR-4728-5p; hsa-miR-6780b-5p; hsa-miR-6785-5p; hsa-miR-7111-5p; hsa-miR-4327; hsa-miR-663b; hsa-miR-508-5p; hsa-miR-6825-5p; hsa-miR-513b-5p; hsa-miR-137-3p
Annotations derived over miRTarBase (Gene Ontology)	negative regulation of epinephrine secretion GO0032811	over-represented	0.0280423	0.0280423	0.302886	1.74746	5	hsa-miR-3619-5p; hsa-miR-6825-5p; hsa-miR-4667-5p; hsa-miR-6838-5p; hsa-miR-1343-5p
Annotations derived over miRTarBase (Gene Ontology)	negative regulation of fibroblast apoptotic process GO2000270	over-represented	0.0280423	0.0280423	0.302886	1.74746	5	hsa-miR-744-5p; hsa-miR-6791-5p; hsa-miR-6825-5p; hsa-miR-4667-5p; hsa-miR-1343-5p
Annotations derived over miRTarBase (Gene Ontology)	phospholipid transport GO0015914	under-represented	0.0280924	0.0280924	0.303113	20.9696	13	hsa-miR-5010-3p; hsa-miR-1185-2-3p; hsa-miR-4728-5p; hsa-miR-6765-5p; hsa-miR-6771-5p; hsa-miR-744-5p; hsa-miR-6785-5p; hsa-miR-2113; hsa-miR-4294; hsa-miR-5739; hsa-miR-7704; hsa-miR-1343-5p; hsa-miR-1229-5p
Annotations derived over miRTarBase (Gene Ontology)	GTPase binding GO0051020	under-represented	0.0281771	0.0281771	0.303668	24.4645	16	hsa-miR-6756-5p; hsa-miR-744-5p; hsa-miR-371a-5p; hsa-miR-4783-3p; hsa-miR-7114-5p; hsa-miR-1290; hsa-miR-320c; hsa-miR-4329; hsa-miR-6076; hsa-miR-6838-5p; hsa-miR-1343-3p; hsa-miR-6848-3p; hsa-miR-4697-5p; hsa-miR-134-3p; hsa-miR-1237-5p; hsa-miR-137-3p
Annotations derived over miRTarBase (Gene Ontology)	DNA primase activity GO0003896	under-represented	0.0282604	0.0282604	0.303668	6.80094	2	hsa-miR-4728-5p; hsa-miR-6785-5p
Annotations derived over miRTarBase (Gene Ontology)	MH2 domain binding GO0035500	under-represented	0.0282604	0.0282604	0.303668	6.80094	2	hsa-miR-29b-3p; hsa-miR-17-3p
Annotations derived over miRTarBase (Gene Ontology)	response to bacterium GO0009617	under-represented	0.0282604	0.0282604	0.303668	6.80094	2	hsa-miR-6756-5p; hsa-miR-4463
Annotations derived over miRTarBase (Gene Ontology)	pancreas development GO0031016	under-represented	0.0283228	0.0283228	0.304025	8.26503	3	hsa-miR-1303; hsa-miR-8063; hsa-miR-137-3p
Annotations derived over miRTarBase (Gene Ontology)	dephosphorylation GO0016311	under-represented	0.0283985	0.0283985	0.304524	25.598	17	hsa-miR-29b-3p; hsa-miR-4725-3p; hsa-miR-4726-3p; hsa-miR-4728-5p; hsa-miR-3158-5p; hsa-miR-658; hsa-miR-744-5p; hsa-miR-6780b-5p; hsa-miR-6785-5p; hsa-miR-4763-3p; hsa-miR-1303; hsa-miR-1267; hsa-miR-320c; hsa-miR-6838-5p; hsa-miR-6848-3p; hsa-miR-6871-3p; hsa-miR-6721-5p
Annotations derived over miRTarBase (Gene Ontology)	tumor necrosis factor receptor binding GO0005164	under-represented	0.0284534	0.0284534	0.304712	14.877	8	hsa-miR-6756-5p; hsa-miR-4728-5p; hsa-miR-6765-5p; hsa-miR-371a-5p; hsa-miR-6785-5p; hsa-miR-3619-5p; hsa-miR-6825-5p; hsa-miR-1343-5p
Annotations derived over miRTarBase (Gene Ontology)	recycling endosome GO0055037	under-represented	0.0285076	0.0285076	0.304712	55.6354	45	hsa-miR-6895-5p; hsa-miR-1185-2-3p; hsa-miR-29b-3p; hsa-miR-6756-5p; hsa-miR-4728-5p; hsa-miR-3158-5p; hsa-miR-6771-5p; hsa-miR-658; hsa-miR-744-5p; hsa-miR-4749-5p; hsa-miR-371a-5p; hsa-miR-6785-5p; hsa-miR-6791-5p; hsa-miR-6794-3p; hsa-miR-3180-3p; hsa-miR-17-3p; hsa-miR-6805-3p; hsa-miR-4649-5p; hsa-miR-1303; hsa-miR-1267; hsa-miR-1199-5p; hsa-miR-320c; hsa-miR-3196; hsa-miR-4647; hsa-miR-4456…
Annotations derived over miRTarBase (Gene Ontology)	cytoplasmic stress granule GO0010494	under-represented	0.0285291	0.0285291	0.304712	65.6952	55	hsa-miR-5010-3p; hsa-miR-6742-5p; hsa-miR-1185-2-3p; hsa-miR-29b-3p; hsa-miR-6750-3p; hsa-miR-6756-5p; hsa-miR-4723-5p; hsa-miR-4728-5p; hsa-miR-3158-5p; hsa-miR-885-3p; hsa-miR-658; hsa-miR-744-5p; hsa-miR-371a-5p; hsa-miR-6781-5p; hsa-miR-6785-5p; hsa-miR-3173-3p; hsa-miR-6791-5p; hsa-miR-6798-5p; hsa-miR-4763-3p; hsa-miR-17-3p; hsa-miR-3619-5p; hsa-miR-3620-5p; hsa-miR-6800-5p; hsa-miR-7111-5p…
Annotations derived over miRTarBase (Gene Ontology)	positive regulation of autophagosome maturation GO1901098	under-represented	0.0285622	0.0285622	0.304712	11.0043	5	hsa-miR-6756-5p; hsa-miR-6805-3p; hsa-miR-4294; hsa-miR-663b; hsa-miR-6848-3p
Annotations derived over miRTarBase (Gene Ontology)	positive regulation of smooth muscle cell migration GO0014911	under-represented	0.0285622	0.0285622	0.304712	11.0043	5	hsa-miR-6895-5p; hsa-miR-29b-3p; hsa-miR-4728-5p; hsa-miR-6765-5p; hsa-miR-6785-5p
Annotations derived over miRTarBase (Gene Ontology)	purine-rich negative regulatory element binding GO0032422	under-represented	0.0286546	0.0286546	0.305073	13.6019	7	hsa-miR-1185-2-3p; hsa-miR-4728-5p; hsa-miR-6785-5p; hsa-miR-1303; hsa-miR-4463; hsa-miR-6076; hsa-miR-1343-3p
Annotations derived over miRTarBase (Gene Ontology)	viral genome replication GO0019079	under-represented	0.0286546	0.0286546	0.305073	13.6019	7	hsa-miR-575; hsa-miR-6794-3p; hsa-miR-4641; hsa-miR-5100; hsa-miR-508-5p; hsa-miR-642b-3p; hsa-miR-137-3p
Annotations derived over miRTarBase (Gene Ontology)	iron-sulfur cluster assembly GO0016226	under-represented	0.0288084	0.0288084	0.306398	20.9223	13	hsa-miR-4708-5p; hsa-miR-6742-5p; hsa-miR-4726-3p; hsa-miR-4728-5p; hsa-miR-658; hsa-miR-6785-5p; hsa-miR-6794-3p; hsa-miR-4763-3p; hsa-miR-1538; hsa-miR-1303; hsa-miR-1267; hsa-miR-4294; hsa-miR-4281
Annotations derived over miRTarBase (Gene Ontology)	regulation of neurotransmitter secretion GO0046928	over-represented	0.0289433	0.0289433	0.307519	5.1007	10	hsa-miR-4723-5p; hsa-miR-4728-5p; hsa-miR-6785-5p; hsa-miR-4763-3p; hsa-miR-7111-5p; hsa-miR-3141; hsa-miR-3960; hsa-miR-4767; hsa-miR-6825-5p; hsa-miR-6721-5p
Gene Ontology (miRWalk)	GO0045893 positive regulation of transcription dna dependent	over-represented	0.0290136	0.0290136	0.692877	6.15673	10	hsa-miR-29b-3p; hsa-miR-885-5p; hsa-miR-744-5p; hsa-miR-17-3p; hsa-miR-1303; hsa-miR-320c; hsa-miR-675-5p; hsa-miR-1914-5p; hsa-miR-1224-5p; hsa-miR-137-3p
Annotations derived over miRTarBase (Gene Ontology)	type I interferon signaling pathway GO0060337	under-represented	0.0290745	0.0290745	0.307627	25.5507	17	hsa-miR-4708-5p; hsa-miR-4728-5p; hsa-miR-658; hsa-miR-744-5p; hsa-miR-371a-5p; hsa-miR-6784-5p; hsa-miR-6785-5p; hsa-miR-4763-3p; hsa-miR-4649-5p; hsa-miR-1303; hsa-miR-1199-5p; hsa-miR-320c; hsa-miR-6126; hsa-miR-7704; hsa-miR-8063; hsa-miR-1228-5p; hsa-miR-6721-5p
Annotations derived over miRTarBase (Gene Ontology)	positive regulation of cytosolic calcium ion concentration GO0007204	under-represented	0.0291636	0.0291636	0.307627	50.4403	40	hsa-miR-6895-5p; hsa-miR-4708-5p; hsa-miR-1185-2-3p; hsa-miR-29b-3p; hsa-miR-6756-5p; hsa-miR-4723-5p; hsa-miR-4725-3p; hsa-miR-4728-5p; hsa-miR-885-3p; hsa-miR-744-5p; hsa-miR-4749-5p; hsa-miR-6780b-5p; hsa-miR-371a-5p; hsa-miR-6785-5p; hsa-miR-3173-3p; hsa-miR-6791-5p; hsa-miR-6798-5p; hsa-miR-4763-3p; hsa-miR-17-3p; hsa-miR-3619-5p; hsa-miR-6802-5p; hsa-miR-6800-5p; hsa-miR-7111-5p; hsa-miR-46…
Annotations derived over miRTarBase (Gene Ontology)	cholesterol binding GO0015485	under-represented	0.0291751	0.0291751	0.307627	26.6842	18	hsa-miR-4708-5p; hsa-miR-128-1-5p; hsa-miR-4728-5p; hsa-miR-6765-5p; hsa-miR-3158-5p; hsa-miR-6771-5p; hsa-miR-744-5p; hsa-miR-6785-5p; hsa-miR-7114-5p; hsa-miR-4649-5p; hsa-miR-1303; hsa-miR-4463; hsa-miR-4294; hsa-miR-6126; hsa-miR-6076; hsa-miR-508-5p; hsa-miR-6838-5p; hsa-miR-3663-3p
Annotations derived over miRTarBase (Gene Ontology)	negative regulation of interleukin-2 biosynthetic process GO0045085	over-represented	0.0291919	0.0291919	0.307627	3.02264	7	hsa-miR-4723-5p; hsa-miR-6798-5p; hsa-miR-4763-3p; hsa-miR-17-3p; hsa-miR-7111-5p; hsa-miR-6126; hsa-miR-6721-5p
Annotations derived over miRTarBase (Gene Ontology)	positive regulation of actin filament binding GO1904531	over-represented	0.0291919	0.0291919	0.307627	3.02264	7	hsa-miR-4723-5p; hsa-miR-744-5p; hsa-miR-3173-3p; hsa-miR-17-3p; hsa-miR-6802-5p; hsa-miR-7111-5p; hsa-miR-6825-5p
Annotations derived over miRTarBase (Gene Ontology)	carboxylic acid metabolic process GO0019752	over-represented	0.0292883	0.0292883	0.307627	0.283372	2	hsa-miR-744-5p; hsa-miR-1228-5p
Annotations derived over miRTarBase (Gene Ontology)	uridine metabolic process GO0046108	over-represented	0.0292883	0.0292883	0.307627	0.283372	2	hsa-miR-7114-5p; hsa-miR-134-3p
Annotations derived over miRTarBase (Gene Ontology)	uridine phosphorylase activity GO0004850	over-represented	0.0292883	0.0292883	0.307627	0.283372	2	hsa-miR-7114-5p; hsa-miR-134-3p
Annotations derived over miRTarBase (Gene Ontology)	mitotic chromosome condensation GO0007076	under-represented	0.0293182	0.0293182	0.307627	12.2795	6	hsa-miR-575; hsa-miR-4763-3p; hsa-miR-1303; hsa-miR-6875-5p; hsa-miR-6735-3p; hsa-miR-137-3p
Annotations derived over miRTarBase (Gene Ontology)	negative regulation of bone resorption GO0045779	under-represented	0.0293489	0.0293489	0.307627	8.2178	3	hsa-miR-29b-3p; hsa-miR-8063; hsa-miR-6875-5p
Annotations derived over miRTarBase (Gene Ontology)	positive regulation of helicase activity GO0051096	under-represented	0.0293489	0.0293489	0.307627	8.2178	3	hsa-miR-1185-2-3p; hsa-miR-6126; hsa-miR-1343-3p
Annotations derived over miRTarBase (Gene Ontology)	telomere maintenance GO0000723	under-represented	0.0293665	0.0293665	0.307627	37.7358	28	hsa-miR-6742-5p; hsa-miR-29b-3p; hsa-miR-4723-5p; hsa-miR-4725-3p; hsa-miR-4726-3p; hsa-miR-4728-5p; hsa-miR-6765-5p; hsa-miR-6771-5p; hsa-miR-575; hsa-miR-744-5p; hsa-miR-4749-5p; hsa-miR-6780b-5p; hsa-miR-6785-5p; hsa-miR-3173-3p; hsa-miR-6794-3p; hsa-miR-7111-5p; hsa-miR-4649-5p; hsa-miR-1538; hsa-miR-1303; hsa-miR-1290; hsa-miR-508-5p; hsa-miR-6821-5p; hsa-miR-6825-5p; hsa-miR-6838-5p; hsa-mi…
Annotations derived over miRTarBase (Gene Ontology)	positive regulation of oxidative stress-induced neuron death GO1903223	under-represented	0.0293667	0.0293667	0.307627	6.75371	2	hsa-miR-29b-3p; hsa-miR-6848-3p
Annotations derived over miRTarBase (Gene Ontology)	modulation by virus of host process GO0019054	under-represented	0.0295078	0.0295078	0.308657	13.5546	7	hsa-miR-744-5p; hsa-miR-3173-3p; hsa-miR-17-3p; hsa-miR-1199-5p; hsa-miR-6838-5p; hsa-miR-1343-3p; hsa-miR-6850-3p
Annotations derived over miRTarBase (Gene Ontology)	cAMP response element binding GO0035497	under-represented	0.0295242	0.0295242	0.308657	16.0578	9	hsa-miR-1185-2-3p; hsa-miR-29b-3p; hsa-miR-4723-5p; hsa-miR-4728-5p; hsa-miR-6785-5p; hsa-miR-17-3p; hsa-miR-7111-5p; hsa-miR-1224-5p; hsa-miR-6738-5p
Annotations derived over miRTarBase (Gene Ontology)	microtubule organizing center GO0005815	over-represented	0.0296211	0.0296211	0.309359	18.0414	26	hsa-miR-6742-5p; hsa-miR-4723-5p; hsa-miR-4728-5p; hsa-miR-6775-5p; hsa-miR-744-5p; hsa-miR-4749-5p; hsa-miR-371a-5p; hsa-miR-6785-5p; hsa-miR-6791-5p; hsa-miR-4763-3p; hsa-miR-7111-5p; hsa-miR-4649-5p; hsa-miR-320c; hsa-miR-4329; hsa-miR-4294; hsa-miR-4730; hsa-miR-5739; hsa-miR-5572; hsa-miR-508-5p; hsa-miR-6825-5p; hsa-miR-675-5p; hsa-miR-1343-5p; hsa-miR-4697-5p; hsa-miR-3692-5p; hsa-miR-6721…
Annotations derived over miRTarBase (Gene Ontology)	nucleotide-excision repair, DNA incision, 5-to lesion GO0006296	under-represented	0.0298576	0.0298576	0.311347	26.637	18	hsa-miR-4708-5p; hsa-miR-4723-5p; hsa-miR-6765-5p; hsa-miR-575; hsa-miR-744-5p; hsa-miR-371a-5p; hsa-miR-7111-5p; hsa-miR-4649-5p; hsa-miR-1303; hsa-miR-4294; hsa-miR-5572; hsa-miR-508-5p; hsa-miR-6825-5p; hsa-miR-675-5p; hsa-miR-4697-5p; hsa-miR-1229-5p; hsa-miR-1237-5p; hsa-miR-137-3p
Gene Ontology (miRWalk)	GO0006457 protein folding	over-represented	0.0298651	0.0298651	0.692877	3.41056	7	hsa-miR-29b-3p; hsa-miR-744-5p; hsa-miR-17-3p; hsa-miR-3619-5p; hsa-miR-1303; hsa-miR-3663-3p; hsa-miR-1914-5p
Annotations derived over miRTarBase (Gene Ontology)	myeloid dendritic cell activation GO0001773	under-represented	0.0299148	0.0299148	0.311347	9.58743	4	hsa-miR-6765-5p; hsa-miR-6798-5p; hsa-miR-17-3p; hsa-miR-642b-3p
Annotations derived over miRTarBase (Gene Ontology)	regulation of telomere maintenance via telomerase GO0032210	under-represented	0.0299148	0.0299148	0.311347	9.58743	4	hsa-miR-6771-5p; hsa-miR-744-5p; hsa-miR-508-5p; hsa-miR-1228-5p
Annotations derived over miRTarBase (Gene Ontology)	glutamate receptor binding GO0035254	over-represented	0.0299616	0.0299616	0.311347	6.61202	12	hsa-miR-4723-5p; hsa-miR-4728-5p; hsa-miR-6785-5p; hsa-miR-7111-5p; hsa-miR-1267; hsa-miR-4294; hsa-miR-6126; hsa-miR-6825-5p; hsa-miR-675-5p; hsa-miR-1343-3p; hsa-miR-642b-3p; hsa-miR-6721-5p
Annotations derived over miRTarBase (Gene Ontology)	peptide antigen binding GO0042605	over-represented	0.0299857	0.0299857	0.311347	22.4336	31	hsa-miR-4723-5p; hsa-miR-4725-3p; hsa-miR-4728-5p; hsa-miR-658; hsa-miR-744-5p; hsa-miR-4749-5p; hsa-miR-6780b-5p; hsa-miR-6781-5p; hsa-miR-6785-5p; hsa-miR-3173-3p; hsa-miR-3180-3p; hsa-miR-3619-5p; hsa-miR-7111-5p; hsa-miR-1290; hsa-miR-3196; hsa-miR-4327; hsa-miR-6126; hsa-miR-8059; hsa-miR-508-5p; hsa-miR-6821-5p; hsa-miR-6825-5p; hsa-miR-6837-5p; hsa-miR-6848-3p; hsa-miR-4685-5p; hsa-miR-469…
Annotations derived over miRTarBase (Gene Ontology)	centrosome cycle GO0007098	under-represented	0.0299906	0.0299906	0.311347	37.6885	28	hsa-miR-29b-3p; hsa-miR-6756-5p; hsa-miR-4723-5p; hsa-miR-4726-3p; hsa-miR-4728-5p; hsa-miR-6785-5p; hsa-miR-3173-3p; hsa-miR-4763-3p; hsa-miR-6800-5p; hsa-miR-7111-5p; hsa-miR-6805-3p; hsa-miR-1202; hsa-miR-1267; hsa-miR-1199-5p; hsa-miR-4647; hsa-miR-4463; hsa-miR-4294; hsa-miR-5100; hsa-miR-8063; hsa-miR-508-5p; hsa-miR-6838-5p; hsa-miR-1343-3p; hsa-miR-3663-3p; hsa-miR-6848-3p; hsa-miR-1914-5…
Annotations derived over miRTarBase (Gene Ontology)	protein O-linked glycosylation GO0006493	under-represented	0.0300367	0.0300367	0.311515	36.6023	27	hsa-miR-4708-5p; hsa-miR-29b-3p; hsa-miR-6756-5p; hsa-miR-4723-5p; hsa-miR-4725-3p; hsa-miR-4726-3p; hsa-miR-4728-5p; hsa-miR-658; hsa-miR-744-5p; hsa-miR-6780b-5p; hsa-miR-6785-5p; hsa-miR-6794-3p; hsa-miR-17-3p; hsa-miR-3619-3p; hsa-miR-7111-5p; hsa-miR-4649-5p; hsa-miR-1202; hsa-miR-2113; hsa-miR-5100; hsa-miR-5572; hsa-miR-508-5p; hsa-miR-6825-5p; hsa-miR-4667-5p; hsa-miR-6838-5p; hsa-miR-191…
Annotations derived over miRTarBase (Gene Ontology)	activin responsive factor complex GO0032444	under-represented	0.0304093	0.0304093	0.311965	8.17057	3	hsa-miR-1185-2-3p; hsa-miR-371a-5p; hsa-miR-1267
Annotations derived over miRTarBase (Gene Ontology)	forebrain morphogenesis GO0048853	under-represented	0.0304093	0.0304093	0.311965	8.17057	3	hsa-miR-29b-3p; hsa-miR-17-3p; hsa-miR-1224-5p
Annotations derived over miRTarBase (Gene Ontology)	protein localization to nuclear envelope GO0090435	under-represented	0.0304093	0.0304093	0.311965	8.17057	3	hsa-miR-4728-5p; hsa-miR-371a-5p; hsa-miR-6785-5p
Annotations derived over miRTarBase (Gene Ontology)	tRNA cytosine-3--methyltransferase activity GO0052735	under-represented	0.0304093	0.0304093	0.311965	8.17057	3	hsa-miR-4726-3p; hsa-miR-6794-3p; hsa-miR-508-5p
Annotations derived over miRTarBase (Gene Ontology)	Gemini of coiled bodies GO0097504	under-represented	0.0305135	0.0305135	0.311996	6.70648	2	hsa-miR-371a-5p; hsa-miR-4647
Annotations derived over miRTarBase (Gene Ontology)	interleukin-18-mediated signaling pathway GO0035655	under-represented	0.0305135	0.0305135	0.311996	6.70648	2	hsa-miR-6895-5p; hsa-miR-29b-3p
Annotations derived over miRTarBase (Gene Ontology)	positive regulation of calcium ion transport into cytosol GO0010524	under-represented	0.0305135	0.0305135	0.311996	6.70648	2	hsa-miR-4463; hsa-miR-6735-3p
Annotations derived over miRTarBase (Gene Ontology)	learning GO0007612	under-represented	0.0305321	0.0305321	0.311996	27.7233	19	hsa-miR-5010-3p; hsa-miR-1185-2-3p; hsa-miR-128-1-5p; hsa-miR-4725-3p; hsa-miR-4728-5p; hsa-miR-6780b-5p; hsa-miR-6781-5p; hsa-miR-6785-5p; hsa-miR-6791-5p; hsa-miR-4763-3p; hsa-miR-7114-5p; hsa-miR-1290; hsa-miR-2113; hsa-miR-8059; hsa-miR-508-5p; hsa-miR-6838-5p; hsa-miR-6848-3p; hsa-miR-1229-5p; hsa-miR-6738-5p
Annotations derived over miRTarBase (Gene Ontology)	apolipoprotein receptor binding GO0034190	over-represented	0.0306901	0.0306901	0.312997	3.73107	8	hsa-miR-3158-5p; hsa-miR-1303; hsa-miR-4294; hsa-miR-6825-5p; hsa-miR-4667-5p; hsa-miR-1343-5p; hsa-miR-3663-3p; hsa-miR-6875-5p
Annotations derived over miRTarBase (Gene Ontology)	protein insertion into mitochondrial membrane GO0051204	over-represented	0.0306901	0.0306901	0.312997	3.73107	8	hsa-miR-4728-5p; hsa-miR-6765-5p; hsa-miR-371a-5p; hsa-miR-6785-5p; hsa-miR-6800-5p; hsa-miR-508-5p; hsa-miR-642b-3p; hsa-miR-6721-5p
Gene Ontology (miRWalk)	GO0009086 methionine biosynthetic process	over-represented	0.030798	0.030798	0.692877	0.287905	2	hsa-miR-744-5p; hsa-miR-17-3p
Annotations derived over miRTarBase (Gene Ontology)	ERBB signaling pathway GO0038127	under-represented	0.030929	0.030929	0.3138	9.5402	4	hsa-miR-4708-5p; hsa-miR-4725-3p; hsa-miR-6780b-5p; hsa-miR-1268b
Annotations derived over miRTarBase (Gene Ontology)	L-leucine transmembrane transporter activity GO0015190	over-represented	0.0311024	0.0311024	0.3138	18.9859	27	hsa-miR-5010-3p; hsa-miR-4723-5p; hsa-miR-4725-3p; hsa-miR-4728-5p; hsa-miR-658; hsa-miR-4749-5p; hsa-miR-6780b-5p; hsa-miR-371a-5p; hsa-miR-6781-5p; hsa-miR-6785-5p; hsa-miR-3173-3p; hsa-miR-6794-3p; hsa-miR-3180-3p; hsa-miR-3619-5p; hsa-miR-7111-5p; hsa-miR-2113; hsa-miR-3196; hsa-miR-8059; hsa-miR-8063; hsa-miR-6821-5p; hsa-miR-6825-5p; hsa-miR-4697-5p; hsa-miR-6875-5p; hsa-miR-6877-5p; hsa-mi…
Annotations derived over miRTarBase (Gene Ontology)	3-5-exoribonuclease activity GO0000175	under-represented	0.0311038	0.0311038	0.3138	28.8095	20	hsa-miR-29b-3p; hsa-miR-4725-3p; hsa-miR-4726-3p; hsa-miR-4728-5p; hsa-miR-6771-5p; hsa-miR-6780b-5p; hsa-miR-371a-5p; hsa-miR-6785-5p; hsa-miR-6794-3p; hsa-miR-4763-3p; hsa-miR-1199-5p; hsa-miR-4294; hsa-miR-6076; hsa-miR-508-5p; hsa-miR-6825-5p; hsa-miR-4667-5p; hsa-miR-675-5p; hsa-miR-1343-3p; hsa-miR-6848-3p; hsa-miR-6871-3p
Annotations derived over miRTarBase (Gene Ontology)	C-8 sterol isomerase activity GO0000247	over-represented	0.0311081	0.0311081	0.3138	1.79469	5	hsa-miR-4728-5p; hsa-miR-6785-5p; hsa-miR-4763-3p; hsa-miR-6825-5p; hsa-miR-6721-5p
Annotations derived over miRTarBase (Gene Ontology)	mitotic cohesin complex GO0030892	over-represented	0.0311081	0.0311081	0.3138	1.79469	5	hsa-miR-4725-3p; hsa-miR-744-5p; hsa-miR-6780b-5p; hsa-miR-3173-3p; hsa-miR-6721-5p
Annotations derived over miRTarBase (Gene Ontology)	selenocysteine metabolic process GO0016259	over-represented	0.0311081	0.0311081	0.3138	1.79469	5	hsa-miR-6798-5p; hsa-miR-4763-3p; hsa-miR-4697-5p; hsa-miR-6721-5p; hsa-miR-1237-5p
Annotations derived over miRTarBase (Gene Ontology)	response to superoxide GO0000303	under-represented	0.0311531	0.0311531	0.3138	12.185	6	hsa-miR-125b-1-3p; hsa-miR-885-5p; hsa-miR-17-3p; hsa-miR-1343-3p; hsa-miR-6717-5p; hsa-miR-513b-5p
Annotations derived over miRTarBase (Gene Ontology)	phosphatase binding GO0019902	under-represented	0.0311574	0.0311574	0.3138	38.6803	29	hsa-miR-4708-5p; hsa-miR-6742-5p; hsa-miR-1185-2-3p; hsa-miR-29b-3p; hsa-miR-4723-5p; hsa-miR-4725-3p; hsa-miR-4728-5p; hsa-miR-6771-5p; hsa-miR-658; hsa-miR-744-5p; hsa-miR-6780b-5p; hsa-miR-371a-5p; hsa-miR-6785-5p; hsa-miR-4763-3p; hsa-miR-1268b; hsa-miR-7111-5p; hsa-miR-7114-5p; hsa-miR-1267; hsa-miR-4327; hsa-miR-6076; hsa-miR-8063; hsa-miR-6825-5p; hsa-miR-6838-5p; hsa-miR-1343-5p; hsa-miR-…
Annotations derived over miRTarBase (Gene Ontology)	cellular response to nerve growth factor stimulus GO1990090	under-represented	0.0311885	0.0311885	0.3138	15.9633	9	hsa-miR-4728-5p; hsa-miR-6785-5p; hsa-miR-6798-5p; hsa-miR-1268b; hsa-miR-4329; hsa-miR-8059; hsa-miR-8063; hsa-miR-508-5p; hsa-miR-642b-3p
Annotations derived over miRTarBase (Gene Ontology)	smooth muscle cell differentiation GO0051145	under-represented	0.0311885	0.0311885	0.3138	15.9633	9	hsa-miR-4723-5p; hsa-miR-4726-3p; hsa-miR-4728-5p; hsa-miR-6771-5p; hsa-miR-6785-5p; hsa-miR-3173-3p; hsa-miR-7111-5p; hsa-miR-6076; hsa-miR-8063
Annotations derived over miRTarBase (Gene Ontology)	nucleic acid phosphodiester bond hydrolysis GO0090305	under-represented	0.0314145	0.0314145	0.3138	10.8626	5	hsa-miR-885-5p; hsa-miR-4649-5p; hsa-miR-508-5p; hsa-miR-4697-5p; hsa-miR-1237-5p
Annotations derived over miRTarBase (Gene Ontology)	negative regulation of protein K48-linked ubiquitination GO0061944	over-represented	0.0314727	0.0314727	0.3138	3.06987	7	hsa-miR-6756-5p; hsa-miR-4723-5p; hsa-miR-4728-5p; hsa-miR-6785-5p; hsa-miR-7111-5p; hsa-miR-1343-3p; hsa-miR-1343-5p
Annotations derived over miRTarBase (Gene Ontology)	WD40-repeat domain binding GO0071987	under-represented	0.031505	0.031505	0.3138	8.12334	3	hsa-miR-5100; hsa-miR-3663-3p; hsa-miR-1914-5p
Annotations derived over miRTarBase (Gene Ontology)	developmental growth GO0048589	under-represented	0.031505	0.031505	0.3138	8.12334	3	hsa-miR-6771-5p; hsa-miR-5572; hsa-miR-8063
Annotations derived over miRTarBase (Gene Ontology)	negative regulation of excitatory postsynaptic potential GO0090394	under-represented	0.031505	0.031505	0.3138	8.12334	3	hsa-miR-29b-3p; hsa-miR-17-3p; hsa-miR-6848-3p
Annotations derived over miRTarBase (Gene Ontology)	positive regulation of cilium assembly GO0045724	under-represented	0.031505	0.031505	0.3138	8.12334	3	hsa-miR-5010-3p; hsa-miR-6805-3p; hsa-miR-2113
Annotations derived over miRTarBase (Gene Ontology)	cadherin binding involved in cell-cell adhesion GO0098641	under-represented	0.0315678	0.0315678	0.3138	18.372	11	hsa-miR-885-3p; hsa-miR-744-5p; hsa-miR-4749-5p; hsa-miR-371a-5p; hsa-miR-4763-3p; hsa-miR-1268b; hsa-miR-3619-5p; hsa-miR-6805-3p; hsa-miR-5572; hsa-miR-6076; hsa-miR-1228-5p
Annotations derived over miRTarBase (Gene Ontology)	glycosaminoglycan catabolic process GO0006027	under-represented	0.0315678	0.0315678	0.3138	18.372	11	hsa-miR-4723-5p; hsa-miR-4728-5p; hsa-miR-658; hsa-miR-6785-5p; hsa-miR-17-3p; hsa-miR-7111-5p; hsa-miR-4294; hsa-miR-508-5p; hsa-miR-6825-5p; hsa-miR-1343-3p; hsa-miR-1343-5p
Annotations derived over miRTarBase (Gene Ontology)	negative regulation of insulin receptor signaling pathway GO0046627	under-represented	0.0315678	0.0315678	0.3138	18.372	11	hsa-miR-1185-2-3p; hsa-miR-6756-5p; hsa-miR-4728-5p; hsa-miR-744-5p; hsa-miR-6785-5p; hsa-miR-6805-3p; hsa-miR-1202; hsa-miR-1267; hsa-miR-2113; hsa-miR-508-5p; hsa-miR-6838-5p
Annotations derived over miRTarBase (Gene Ontology)	nucleotide-excision repair, DNA incision, 3-to lesion GO0006295	under-represented	0.0315678	0.0315678	0.3138	18.372	11	hsa-miR-4708-5p; hsa-miR-371a-5p; hsa-miR-1303; hsa-miR-4294; hsa-miR-5572; hsa-miR-508-5p; hsa-miR-675-5p; hsa-miR-4697-5p; hsa-miR-1229-5p; hsa-miR-1237-5p; hsa-miR-137-3p
Gene Ontology (miRWalk)	GO0030521 androgen receptor signaling pathway	over-represented	0.0315956	0.0315956	0.692877	2.65758	6	hsa-miR-29b-3p; hsa-miR-744-5p; hsa-miR-1303; hsa-miR-320c; hsa-miR-675-5p; hsa-miR-137-3p
Annotations derived over miRTarBase (Gene Ontology)	peptidyl-arginine ADP-ribosylation GO0018120	over-represented	0.0316058	0.0316058	0.3138	1.22795	4	hsa-miR-125b-1-3p; hsa-miR-744-5p; hsa-miR-1303; hsa-miR-6076
Annotations derived over miRTarBase (Gene Ontology)	COPII vesicle coating GO0048208	under-represented	0.0316118	0.0316118	0.3138	49.2123	39	hsa-miR-5010-3p; hsa-miR-6742-5p; hsa-miR-29b-3p; hsa-miR-6756-5p; hsa-miR-4723-5p; hsa-miR-4726-3p; hsa-miR-4728-5p; hsa-miR-3158-5p; hsa-miR-658; hsa-miR-744-5p; hsa-miR-4749-5p; hsa-miR-6785-5p; hsa-miR-6794-3p; hsa-miR-4763-3p; hsa-miR-17-3p; hsa-miR-3619-5p; hsa-miR-7111-5p; hsa-miR-1199-5p; hsa-miR-2113; hsa-miR-320c; hsa-miR-4641; hsa-miR-5572; hsa-miR-8059; hsa-miR-8063; hsa-miR-508-5p; h…
Annotations derived over miRTarBase (Gene Ontology)	immune response to tumor cell GO0002418	under-represented	0.0317021	0.0317021	0.3138	6.65925	2	hsa-miR-4726-3p; hsa-miR-6771-5p
Annotations derived over miRTarBase (Gene Ontology)	nitric oxide biosynthetic process GO0006809	under-represented	0.0317021	0.0317021	0.3138	6.65925	2	hsa-miR-4708-5p; hsa-miR-6765-5p
Annotations derived over miRTarBase (Gene Ontology)	regulation of growth GO0040008	under-represented	0.0317021	0.0317021	0.3138	6.65925	2	hsa-miR-4728-5p; hsa-miR-6785-5p
Annotations derived over miRTarBase (Gene Ontology)	glucocorticoid receptor signaling pathway GO0042921	over-represented	0.0317735	0.0317735	0.314208	12.2322	19	hsa-miR-6756-5p; hsa-miR-4723-5p; hsa-miR-4728-5p; hsa-miR-4749-5p; hsa-miR-6785-5p; hsa-miR-3173-3p; hsa-miR-4763-3p; hsa-miR-7111-5p; hsa-miR-2113; hsa-miR-3141; hsa-miR-4669; hsa-miR-5100; hsa-miR-6825-5p; hsa-miR-6838-5p; hsa-miR-1343-3p; hsa-miR-4697-5p; hsa-miR-6721-5p; hsa-miR-1237-5p; hsa-miR-6738-5p
Annotations derived over miRTarBase (Gene Ontology)	locomotory behavior GO0007626	under-represented	0.0319331	0.0319331	0.31538	17.144	10	hsa-miR-4708-5p; hsa-miR-29b-3p; hsa-miR-6791-5p; hsa-miR-17-3p; hsa-miR-320c; hsa-miR-6838-5p; hsa-miR-1343-3p; hsa-miR-1224-5p; hsa-miR-1229-5p; hsa-miR-6721-5p
Annotations derived over miRTarBase (Gene Ontology)	bleb assembly GO0032060	under-represented	0.0319744	0.0319744	0.31538	9.49297	4	hsa-miR-29b-3p; hsa-miR-1290; hsa-miR-6126; hsa-miR-8063
Annotations derived over miRTarBase (Gene Ontology)	single-stranded DNA binding GO0003697	under-represented	0.0319828	0.0319828	0.31538	62.4364	52	hsa-miR-5010-3p; hsa-miR-6895-5p; hsa-miR-4708-5p; hsa-miR-1185-2-3p; hsa-miR-29b-3p; hsa-miR-6750-3p; hsa-miR-4725-3p; hsa-miR-4726-3p; hsa-miR-4728-5p; hsa-miR-885-3p; hsa-miR-885-5p; hsa-miR-6771-5p; hsa-miR-658; hsa-miR-575; hsa-miR-744-5p; hsa-miR-4749-5p; hsa-miR-6780b-5p; hsa-miR-371a-5p; hsa-miR-6781-5p; hsa-miR-6785-5p; hsa-miR-3173-3p; hsa-miR-6794-3p; hsa-miR-6798-5p; hsa-miR-4763-3p; …
Annotations derived over miRTarBase (Gene Ontology)	cellular protein localization GO0034613	under-represented	0.0320514	0.0320514	0.31546	15.9161	9	hsa-miR-5010-3p; hsa-miR-371a-5p; hsa-miR-7114-5p; hsa-miR-2113; hsa-miR-4329; hsa-miR-6838-5p; hsa-miR-1343-3p; hsa-miR-6848-3p; hsa-miR-134-3p
Annotations derived over miRTarBase (Gene Ontology)	protein ADP-ribosylation GO0006471	under-represented	0.0320514	0.0320514	0.31546	15.9161	9	hsa-miR-125b-1-3p; hsa-miR-6771-5p; hsa-miR-744-5p; hsa-miR-371a-5p; hsa-miR-1303; hsa-miR-6076; hsa-miR-6848-3p; hsa-miR-1229-5p; hsa-miR-513b-5p
Annotations derived over miRTarBase (Gene Ontology)	actin filament binding GO0051015	under-represented	0.0321046	0.0321046	0.315558	74.2436	64	hsa-miR-6895-5p; hsa-miR-6742-5p; hsa-miR-6746-3p; hsa-miR-1185-2-3p; hsa-miR-29b-3p; hsa-miR-6756-5p; hsa-miR-4723-5p; hsa-miR-4725-3p; hsa-miR-4728-5p; hsa-miR-3158-5p; hsa-miR-885-5p; hsa-miR-6771-5p; hsa-miR-658; hsa-miR-575; hsa-miR-744-5p; hsa-miR-4749-5p; hsa-miR-6780b-5p; hsa-miR-371a-5p; hsa-miR-6785-5p; hsa-miR-3173-3p; hsa-miR-6791-5p; hsa-miR-3180-3p; hsa-miR-6798-5p; hsa-miR-4763-3p;…
Annotations derived over miRTarBase (Gene Ontology)	catalytic step 2 spliceosome GO0071013	under-represented	0.0321522	0.0321522	0.315558	64.42	54	hsa-miR-5010-3p; hsa-miR-4708-5p; hsa-miR-1185-2-3p; hsa-miR-6750-3p; hsa-miR-6756-5p; hsa-miR-4723-5p; hsa-miR-4725-3p; hsa-miR-4726-3p; hsa-miR-4728-5p; hsa-miR-885-3p; hsa-miR-6771-5p; hsa-miR-6775-5p; hsa-miR-658; hsa-miR-575; hsa-miR-744-5p; hsa-miR-6780b-5p; hsa-miR-371a-5p; hsa-miR-6785-5p; hsa-miR-6794-3p; hsa-miR-17-3p; hsa-miR-7111-5p; hsa-miR-6805-3p; hsa-miR-7114-5p; hsa-miR-4649-5p; …
Annotations derived over miRTarBase (Gene Ontology)	chromatin GO0000785	under-represented	0.0321522	0.0321522	0.315558	64.42	54	hsa-miR-5010-3p; hsa-miR-6895-5p; hsa-miR-6742-5p; hsa-miR-29b-3p; hsa-miR-6756-5p; hsa-miR-4723-5p; hsa-miR-4725-3p; hsa-miR-4726-3p; hsa-miR-4728-5p; hsa-miR-885-3p; hsa-miR-885-5p; hsa-miR-6771-5p; hsa-miR-575; hsa-miR-744-5p; hsa-miR-4749-5p; hsa-miR-6780b-5p; hsa-miR-371a-5p; hsa-miR-6781-5p; hsa-miR-6785-5p; hsa-miR-3173-3p; hsa-miR-6794-3p; hsa-miR-4763-3p; hsa-miR-3620-5p; hsa-miR-7111-5p…
Annotations derived over miRTarBase (Gene Ontology)	cellular response to X-ray GO0071481	under-represented	0.0322057	0.0322057	0.315786	13.413	7	hsa-miR-4726-3p; hsa-miR-4728-5p; hsa-miR-6771-5p; hsa-miR-6785-5p; hsa-miR-4647; hsa-miR-4456; hsa-miR-6838-5p
Annotations derived over miRTarBase (Gene Ontology)	T cell aggregation GO0070489	over-represented	0.0323738	0.0323738	0.317135	5.19516	10	hsa-miR-6742-5p; hsa-miR-6756-5p; hsa-miR-6798-5p; hsa-miR-6802-5p; hsa-miR-6800-5p; hsa-miR-1343-5p; hsa-miR-4697-5p; hsa-miR-6875-5p; hsa-miR-1237-5p; hsa-miR-6738-5p
Annotations derived over miRTarBase (Gene Ontology)	cellular response to histamine GO0071420	under-represented	0.032421	0.032421	0.3173	10.8154	5	hsa-miR-4726-3p; hsa-miR-885-3p; hsa-miR-4329; hsa-miR-8063; hsa-miR-6838-5p
Annotations derived over miRTarBase (Gene Ontology)	ciliary neurotrophic factor receptor binding GO0005127	under-represented	0.032637	0.032637	0.317883	8.07611	3	hsa-miR-5010-3p; hsa-miR-1303; hsa-miR-6126
Annotations derived over miRTarBase (Gene Ontology)	neurotransmitter receptor internalization GO0099590	under-represented	0.032637	0.032637	0.317883	8.07611	3	hsa-miR-371a-5p; hsa-miR-1303; hsa-miR-6848-3p
Annotations derived over miRTarBase (Gene Ontology)	omega-hydroxylase P450 pathway GO0097267	under-represented	0.032637	0.032637	0.317883	8.07611	3	hsa-miR-6756-5p; hsa-miR-4294; hsa-miR-508-5p
Annotations derived over miRTarBase (Gene Ontology)	cellular response to unfolded protein GO0034620	under-represented	0.0326653	0.0326653	0.317883	30.9348	22	hsa-miR-6742-5p; hsa-miR-29b-3p; hsa-miR-6750-3p; hsa-miR-6756-5p; hsa-miR-6765-5p; hsa-miR-6771-5p; hsa-miR-744-5p; hsa-miR-3173-3p; hsa-miR-17-3p; hsa-miR-6805-3p; hsa-miR-1303; hsa-miR-3195; hsa-miR-6075; hsa-miR-508-5p; hsa-miR-6825-5p; hsa-miR-4667-5p; hsa-miR-6838-5p; hsa-miR-1343-5p; hsa-miR-1914-5p; hsa-miR-1229-5p; hsa-miR-6735-3p; hsa-miR-6738-5p
Annotations derived over miRTarBase (Gene Ontology)	protein C-terminus binding GO0008022	under-represented	0.0326745	0.0326745	0.317883	79.0137	69	hsa-miR-5010-3p; hsa-miR-6895-5p; hsa-miR-6742-5p; hsa-miR-29b-3p; hsa-miR-6750-3p; hsa-miR-6756-5p; hsa-miR-128-1-5p; hsa-miR-4723-5p; hsa-miR-4725-3p; hsa-miR-4726-3p; hsa-miR-4728-5p; hsa-miR-6765-5p; hsa-miR-885-5p; hsa-miR-6771-5p; hsa-miR-658; hsa-miR-575; hsa-miR-744-5p; hsa-miR-4749-5p; hsa-miR-6780b-5p; hsa-miR-371a-5p; hsa-miR-6781-5p; hsa-miR-6785-5p; hsa-miR-3173-3p; hsa-miR-6791-5p; …
Annotations derived over miRTarBase (Gene Ontology)	nucleotide-excision repair, DNA gap filling GO0006297	under-represented	0.0327669	0.0327669	0.317883	14.6409	8	hsa-miR-4723-5p; hsa-miR-6765-5p; hsa-miR-575; hsa-miR-744-5p; hsa-miR-7111-5p; hsa-miR-4649-5p; hsa-miR-508-5p; hsa-miR-6825-5p
Annotations derived over miRTarBase (Gene Ontology)	5-deoxyribose-5-phosphate lyase activity GO0051575	under-represented	0.0327903	0.0327903	0.317883	17.0968	10	hsa-miR-29b-3p; hsa-miR-4726-3p; hsa-miR-4728-5p; hsa-miR-885-3p; hsa-miR-6785-5p; hsa-miR-17-3p; hsa-miR-3619-5p; hsa-miR-508-5p; hsa-miR-1914-5p; hsa-miR-134-3p
Annotations derived over miRTarBase (Gene Ontology)	regulation of centrosome duplication GO0010824	under-represented	0.0327903	0.0327903	0.317883	17.0968	10	hsa-miR-6746-3p; hsa-miR-4728-5p; hsa-miR-6785-5p; hsa-miR-3173-3p; hsa-miR-1199-5p; hsa-miR-4647; hsa-miR-6075; hsa-miR-6076; hsa-miR-6838-5p; hsa-miR-1228-5p
Annotations derived over miRTarBase (Gene Ontology)	positive regulation of mesenchymal to epithelial transition involved in metanephros morphogenesis GO0072108	over-represented	0.0327911	0.0327911	0.317883	3.7783	8	hsa-miR-6775-5p; hsa-miR-744-5p; hsa-miR-4763-3p; hsa-miR-4649-5p; hsa-miR-5100; hsa-miR-4697-5p; hsa-miR-6721-5p; hsa-miR-1237-5p
Annotations derived over miRTarBase (Gene Ontology)	regulation of metanephric nephron tubule epithelial cell differentiation GO0072307	over-represented	0.0327911	0.0327911	0.317883	3.7783	8	hsa-miR-6775-5p; hsa-miR-744-5p; hsa-miR-4763-3p; hsa-miR-4649-5p; hsa-miR-5100; hsa-miR-4697-5p; hsa-miR-6721-5p; hsa-miR-1237-5p
Annotations derived over miRTarBase (Gene Ontology)	BMP signaling pathway involved in heart development GO0061312	under-represented	0.0329338	0.0329338	0.317883	6.61202	2	hsa-miR-885-3p; hsa-miR-1343-3p
Annotations derived over miRTarBase (Gene Ontology)	neuron projection guidance GO0097485	under-represented	0.0329338	0.0329338	0.317883	6.61202	2	hsa-miR-5010-3p; hsa-miR-2113
Annotations derived over miRTarBase (Gene Ontology)	positive regulation of hematopoietic progenitor cell differentiation GO1901534	under-represented	0.0329338	0.0329338	0.317883	6.61202	2	hsa-miR-6895-5p; hsa-miR-8059
Annotations derived over miRTarBase (Gene Ontology)	microtubule bundle GO0097427	over-represented	0.0329677	0.0329677	0.317883	5.95082	11	hsa-miR-4725-3p; hsa-miR-4728-5p; hsa-miR-6780b-5p; hsa-miR-6781-5p; hsa-miR-6785-5p; hsa-miR-17-3p; hsa-miR-4767; hsa-miR-6825-5p; hsa-miR-675-5p; hsa-miR-1343-5p; hsa-miR-6721-5p
Annotations derived over miRTarBase (Gene Ontology)	regulation of lymphocyte migration GO2000401	over-represented	0.0329677	0.0329677	0.317883	5.95082	11	hsa-miR-6742-5p; hsa-miR-6756-5p; hsa-miR-6798-5p; hsa-miR-3619-5p; hsa-miR-6802-5p; hsa-miR-6800-5p; hsa-miR-1343-5p; hsa-miR-4697-5p; hsa-miR-6875-5p; hsa-miR-1237-5p; hsa-miR-6738-5p
Annotations derived over miRTarBase (Gene Ontology)	acetylcholine-mediated vasodilation involved in regulation of systemic arterial blood pressure GO0003069	under-represented	0.0330906	0.0330906	0.317883	12.0906	6	hsa-miR-125b-1-3p; hsa-miR-885-5p; hsa-miR-17-3p; hsa-miR-1343-3p; hsa-miR-6717-5p; hsa-miR-513b-5p
Annotations derived over miRTarBase (Gene Ontology)	age-dependent response to reactive oxygen species GO0001315	under-represented	0.0330906	0.0330906	0.317883	12.0906	6	hsa-miR-125b-1-3p; hsa-miR-885-5p; hsa-miR-17-3p; hsa-miR-1343-3p; hsa-miR-6717-5p; hsa-miR-513b-5p
Annotations derived over miRTarBase (Gene Ontology)	positive regulation of vascular smooth muscle cell differentiation involved in phenotypic switching GO1905932	under-represented	0.0330906	0.0330906	0.317883	12.0906	6	hsa-miR-125b-1-3p; hsa-miR-885-5p; hsa-miR-17-3p; hsa-miR-1343-3p; hsa-miR-6717-5p; hsa-miR-513b-5p
Annotations derived over miRTarBase (Gene Ontology)	P granule GO0043186	under-represented	0.0331528	0.0331528	0.317895	13.3657	7	hsa-miR-658; hsa-miR-371a-5p; hsa-miR-6794-3p; hsa-miR-1267; hsa-miR-4294; hsa-miR-6838-5p; hsa-miR-1224-5p
Annotations derived over miRTarBase (Gene Ontology)	regulation of smoothened signaling pathway GO0008589	under-represented	0.0331528	0.0331528	0.317895	13.3657	7	hsa-miR-5010-3p; hsa-miR-1185-2-3p; hsa-miR-1290; hsa-miR-2113; hsa-miR-4641; hsa-miR-4463; hsa-miR-137-3p
Annotations derived over miRTarBase (Gene Ontology)	positive regulation of cardiac muscle hypertrophy GO0010613	under-represented	0.0332708	0.0332708	0.318733	21.8197	14	hsa-miR-4723-5p; hsa-miR-4725-3p; hsa-miR-4728-5p; hsa-miR-6765-5p; hsa-miR-6780b-5p; hsa-miR-6785-5p; hsa-miR-1268b; hsa-miR-17-3p; hsa-miR-6800-5p; hsa-miR-7111-5p; hsa-miR-1303; hsa-miR-6821-5p; hsa-miR-1343-5p; hsa-miR-1229-5p
Annotations derived over miRTarBase (Gene Ontology)	regulation of microvillus assembly GO0032534	over-represented	0.0334017	0.0334017	0.319693	8.26503	14	hsa-miR-6746-3p; hsa-miR-29b-3p; hsa-miR-4749-5p; hsa-miR-6791-5p; hsa-miR-3180-3p; hsa-miR-4763-3p; hsa-miR-17-3p; hsa-miR-3619-5p; hsa-miR-3196; hsa-miR-4456; hsa-miR-6837-5p; hsa-miR-3663-3p; hsa-miR-4685-5p; hsa-miR-6721-5p
Annotations derived over miRTarBase (Gene Ontology)	CD40 receptor binding GO0005174	over-represented	0.0336728	0.0336728	0.321673	2.45589	6	hsa-miR-4723-5p; hsa-miR-4728-5p; hsa-miR-371a-5p; hsa-miR-6785-5p; hsa-miR-7111-5p; hsa-miR-6825-5p
Annotations derived over miRTarBase (Gene Ontology)	regulation of transcription by RNA polymerase III GO0006359	under-represented	0.0338064	0.0338064	0.321673	8.02888	3	hsa-miR-4726-3p; hsa-miR-6791-5p; hsa-miR-663b
Annotations derived over miRTarBase (Gene Ontology)	sensory perception GO0007600	under-represented	0.0338064	0.0338064	0.321673	8.02888	3	hsa-miR-4763-3p; hsa-miR-4767; hsa-miR-6721-5p
Annotations derived over miRTarBase (Gene Ontology)	transcription factor TFIIH core complex GO0000439	under-represented	0.0338064	0.0338064	0.321673	8.02888	3	hsa-miR-4708-5p; hsa-miR-4294; hsa-miR-508-5p
Annotations derived over miRTarBase (Gene Ontology)	DNA conformation change GO0071103	over-represented	0.0338708	0.0338708	0.321673	3.1171	7	hsa-miR-4723-5p; hsa-miR-744-5p; hsa-miR-3173-3p; hsa-miR-17-3p; hsa-miR-6802-5p; hsa-miR-7111-5p; hsa-miR-6825-5p
Annotations derived over miRTarBase (Gene Ontology)	TRAPPII protein complex GO1990071	over-represented	0.0338708	0.0338708	0.321673	3.1171	7	hsa-miR-4723-5p; hsa-miR-4728-5p; hsa-miR-6785-5p; hsa-miR-7111-5p; hsa-miR-6825-5p; hsa-miR-6837-5p; hsa-miR-4685-5p
Annotations derived over miRTarBase (Gene Ontology)	mitochondrial depolarization GO0051882	over-represented	0.0338708	0.0338708	0.321673	3.1171	7	hsa-miR-4723-5p; hsa-miR-744-5p; hsa-miR-3173-3p; hsa-miR-17-3p; hsa-miR-6802-5p; hsa-miR-7111-5p; hsa-miR-6825-5p
Annotations derived over miRTarBase (Gene Ontology)	negative regulation of phospholipase C activity GO1900275	over-represented	0.0338708	0.0338708	0.321673	3.1171	7	hsa-miR-4723-5p; hsa-miR-744-5p; hsa-miR-3173-3p; hsa-miR-17-3p; hsa-miR-6802-5p; hsa-miR-7111-5p; hsa-miR-6825-5p
Annotations derived over miRTarBase (Gene Ontology)	TORC1 complex GO0031931	over-represented	0.0338863	0.0338863	0.321673	9.8708	16	hsa-miR-6756-5p; hsa-miR-4723-5p; hsa-miR-3158-5p; hsa-miR-744-5p; hsa-miR-4749-5p; hsa-miR-3173-3p; hsa-miR-4763-3p; hsa-miR-3620-5p; hsa-miR-7111-5p; hsa-miR-1587; hsa-miR-4449; hsa-miR-4281; hsa-miR-1343-3p; hsa-miR-1343-5p; hsa-miR-6721-5p; hsa-miR-6738-5p
Annotations derived over miRTarBase (Gene Ontology)	stress-activated MAPK cascade GO0051403	under-represented	0.0340002	0.0340002	0.32246	28.6206	20	hsa-miR-4708-5p; hsa-miR-125b-1-3p; hsa-miR-4723-5p; hsa-miR-4725-3p; hsa-miR-4728-5p; hsa-miR-6771-5p; hsa-miR-6780b-5p; hsa-miR-6785-5p; hsa-miR-6798-5p; hsa-miR-4763-3p; hsa-miR-1268b; hsa-miR-6800-5p; hsa-miR-7111-5p; hsa-miR-4649-5p; hsa-miR-1303; hsa-miR-508-5p; hsa-miR-6825-5p; hsa-miR-6838-5p; hsa-miR-642b-3p; hsa-miR-513b-5p
Annotations derived over miRTarBase (Gene Ontology)	integral component of endoplasmic reticulum membrane GO0030176	under-represented	0.0340311	0.0340311	0.32246	68.2455	58	hsa-miR-6895-5p; hsa-miR-4708-5p; hsa-miR-125b-1-3p; hsa-miR-29b-3p; hsa-miR-6756-5p; hsa-miR-4723-5p; hsa-miR-4725-3p; hsa-miR-4726-3p; hsa-miR-4728-5p; hsa-miR-6765-5p; hsa-miR-885-3p; hsa-miR-6771-5p; hsa-miR-744-5p; hsa-miR-6780b-5p; hsa-miR-6785-5p; hsa-miR-3173-3p; hsa-miR-6794-3p; hsa-miR-6798-5p; hsa-miR-4763-3p; hsa-miR-1268b; hsa-miR-17-3p; hsa-miR-3619-5p; hsa-miR-6802-5p; hsa-miR-6800…
Annotations derived over miRTarBase (Gene Ontology)	transmembrane receptor protein tyrosine kinase signaling pathway GO0007169	under-represented	0.0340635	0.0340635	0.322474	55.2104	45	hsa-miR-5010-3p; hsa-miR-6742-5p; hsa-miR-125b-1-3p; hsa-miR-29b-3p; hsa-miR-128-1-5p; hsa-miR-4723-5p; hsa-miR-4725-3p; hsa-miR-4728-5p; hsa-miR-6765-5p; hsa-miR-885-3p; hsa-miR-885-5p; hsa-miR-6771-5p; hsa-miR-6775-5p; hsa-miR-658; hsa-miR-744-5p; hsa-miR-6780b-5p; hsa-miR-6784-5p; hsa-miR-6785-5p; hsa-miR-6794-3p; hsa-miR-6798-5p; hsa-miR-4763-3p; hsa-miR-17-3p; hsa-miR-3619-5p; hsa-miR-3619-3…
Gene Ontology (miRWalk)	GO0035257 nuclear hormone receptor binding	over-represented	0.0340889	0.0340889	0.692877	0.752981	3	hsa-miR-29b-3p; hsa-miR-744-5p; hsa-miR-137-3p
Annotations derived over miRTarBase (Gene Ontology)	positive regulation of transcription via serum response element binding GO0010735	over-represented	0.0341561	0.0341561	0.32269	7.50937	13	hsa-miR-4723-5p; hsa-miR-6775-5p; hsa-miR-744-5p; hsa-miR-7111-5p; hsa-miR-1538; hsa-miR-4329; hsa-miR-4730; hsa-miR-5739; hsa-miR-5572; hsa-miR-6126; hsa-miR-675-5p; hsa-miR-3692-5p; hsa-miR-6875-5p
Annotations derived over miRTarBase (Gene Ontology)	phosphoric diester hydrolase activity GO0008081	under-represented	0.0341626	0.0341626	0.32269	9.39852	4	hsa-miR-4726-3p; hsa-miR-1290; hsa-miR-4294; hsa-miR-6738-5p
Annotations derived over miRTarBase (Gene Ontology)	HSP90-CDC37 chaperone complex GO1990565	over-represented	0.0341929	0.0341929	0.32269	5.24239	10	hsa-miR-4723-5p; hsa-miR-4728-5p; hsa-miR-6785-5p; hsa-miR-6798-5p; hsa-miR-17-3p; hsa-miR-3619-5p; hsa-miR-7111-5p; hsa-miR-4641; hsa-miR-1343-5p; hsa-miR-1228-5p
Annotations derived over miRTarBase (Gene Ontology)	morphogenesis of an epithelium GO0002009	under-represented	0.0342102	0.0342102	0.32269	6.56479	2	hsa-miR-6805-3p; hsa-miR-508-5p
Annotations derived over miRTarBase (Gene Ontology)	phosphatidylinositol phospholipase C activity GO0004435	under-represented	0.0343012	0.0343012	0.323256	19.411	12	hsa-miR-4708-5p; hsa-miR-4728-5p; hsa-miR-3158-5p; hsa-miR-6771-5p; hsa-miR-575; hsa-miR-371a-5p; hsa-miR-6785-5p; hsa-miR-17-3p; hsa-miR-6126; hsa-miR-6717-5p; hsa-miR-6875-5p; hsa-miR-137-3p
Annotations derived over miRTarBase (Gene Ontology)	Golgi-associated vesicle membrane GO0030660	under-represented	0.0345658	0.0345658	0.324535	17.0023	10	hsa-miR-4726-3p; hsa-miR-371a-5p; hsa-miR-6791-5p; hsa-miR-4763-3p; hsa-miR-1303; hsa-miR-5739; hsa-miR-6848-3p; hsa-miR-642b-3p; hsa-miR-3692-5p; hsa-miR-6721-5p
Annotations derived over miRTarBase (Gene Ontology)	cell adhesion GO0007155	under-represented	0.0345926	0.0345926	0.324535	77.9274	68	hsa-miR-5010-3p; hsa-miR-6895-5p; hsa-miR-6742-5p; hsa-miR-125b-1-3p; hsa-miR-1185-2-3p; hsa-miR-29b-3p; hsa-miR-6756-5p; hsa-miR-4723-5p; hsa-miR-4728-5p; hsa-miR-6765-5p; hsa-miR-885-5p; hsa-miR-658; hsa-miR-575; hsa-miR-744-5p; hsa-miR-4749-5p; hsa-miR-371a-5p; hsa-miR-6781-5p; hsa-miR-6785-5p; hsa-miR-3173-3p; hsa-miR-6791-5p; hsa-miR-6794-3p; hsa-miR-3180-3p; hsa-miR-4763-3p; hsa-miR-1268b; …
Annotations derived over miRTarBase (Gene Ontology)	adherens junction GO0005912	under-represented	0.0347378	0.0347378	0.32527	34.0991	25	hsa-miR-5010-3p; hsa-miR-6756-5p; hsa-miR-128-1-5p; hsa-miR-4728-5p; hsa-miR-3158-5p; hsa-miR-885-5p; hsa-miR-575; hsa-miR-744-5p; hsa-miR-4749-5p; hsa-miR-6781-5p; hsa-miR-6785-5p; hsa-miR-2113; hsa-miR-320c; hsa-miR-4463; hsa-miR-6076; hsa-miR-8063; hsa-miR-508-5p; hsa-miR-6825-5p; hsa-miR-4667-5p; hsa-miR-6838-5p; hsa-miR-1343-3p; hsa-miR-1343-5p; hsa-miR-6848-3p; hsa-miR-642b-3p; hsa-miR-137-…
Annotations derived over miRTarBase (Gene Ontology)	AP-2 adaptor complex binding GO0035612	under-represented	0.0347681	0.0347681	0.32527	15.7744	9	hsa-miR-371a-5p; hsa-miR-5100; hsa-miR-8063; hsa-miR-508-5p; hsa-miR-6838-5p; hsa-miR-675-5p; hsa-miR-1343-3p; hsa-miR-3663-3p; hsa-miR-642b-3p
Gene Ontology (miRWalk)	GO0071777 positive regulation of cell cycle cytokinesis	over-represented	0.0349083	0.0349083	0.692877	1.32879	4	hsa-miR-29b-3p; hsa-miR-744-5p; hsa-miR-320c; hsa-miR-137-3p
Annotations derived over miRTarBase (Gene Ontology)	detection of light stimulus involved in visual perception GO0050908	over-represented	0.0349568	0.0349568	0.32527	4.53396	9	hsa-miR-4726-3p; hsa-miR-4749-5p; hsa-miR-371a-5p; hsa-miR-3180-3p; hsa-miR-3196; hsa-miR-6825-5p; hsa-miR-6838-5p; hsa-miR-6848-3p; hsa-miR-513b-5p
Annotations derived over miRTarBase (Gene Ontology)	regulation of protein binding GO0043393	over-represented	0.0349723	0.0349723	0.32527	15.7272	23	hsa-miR-29b-3p; hsa-miR-6756-5p; hsa-miR-4725-3p; hsa-miR-4726-3p; hsa-miR-3158-5p; hsa-miR-575; hsa-miR-744-5p; hsa-miR-6780b-5p; hsa-miR-17-3p; hsa-miR-1202; hsa-miR-1267; hsa-miR-320c; hsa-miR-4463; hsa-miR-4329; hsa-miR-5572; hsa-miR-8059; hsa-miR-6825-5p; hsa-miR-4667-5p; hsa-miR-6838-5p; hsa-miR-675-5p; hsa-miR-1343-5p; hsa-miR-1224-5p; hsa-miR-137-3p
Annotations derived over miRTarBase (Gene Ontology)	dolichol-phosphate-mannose synthase complex GO0033185	over-represented	0.0349888	0.0349888	0.32527	3.82553	8	hsa-miR-4725-3p; hsa-miR-4728-5p; hsa-miR-6780b-5p; hsa-miR-6785-5p; hsa-miR-4763-3p; hsa-miR-4329; hsa-miR-4294; hsa-miR-6825-5p
Annotations derived over miRTarBase (Gene Ontology)	dolichyl-phosphate beta-D-mannosyltransferase activity GO0004582	over-represented	0.0349888	0.0349888	0.32527	3.82553	8	hsa-miR-4725-3p; hsa-miR-4728-5p; hsa-miR-6780b-5p; hsa-miR-6785-5p; hsa-miR-4763-3p; hsa-miR-4329; hsa-miR-4294; hsa-miR-6825-5p
Annotations derived over miRTarBase (Gene Ontology)	regulation of pathway-restricted SMAD protein phosphorylation GO0060393	over-represented	0.0349888	0.0349888	0.32527	3.82553	8	hsa-miR-6742-5p; hsa-miR-4723-5p; hsa-miR-6775-5p; hsa-miR-744-5p; hsa-miR-7111-5p; hsa-miR-4667-5p; hsa-miR-6721-5p; hsa-miR-137-3p
Annotations derived over miRTarBase (Gene Ontology)	regulation of ubiquinone biosynthetic process GO0010795	over-represented	0.0349888	0.0349888	0.32527	3.82553	8	hsa-miR-4726-3p; hsa-miR-4728-5p; hsa-miR-744-5p; hsa-miR-4749-5p; hsa-miR-6785-5p; hsa-miR-2113; hsa-miR-4327; hsa-miR-1228-5p
Annotations derived over miRTarBase (Gene Ontology)	caveola assembly GO0070836	under-represented	0.0350142	0.0350142	0.32527	7.98165	3	hsa-miR-4726-3p; hsa-miR-1290; hsa-miR-4463
Annotations derived over miRTarBase (Gene Ontology)	regulation of cellular localization GO0060341	under-represented	0.0350142	0.0350142	0.32527	7.98165	3	hsa-miR-4647; hsa-miR-8063; hsa-miR-6721-5p
Annotations derived over miRTarBase (Gene Ontology)	regulation of smooth muscle cell differentiation GO0051150	under-represented	0.0350142	0.0350142	0.32527	7.98165	3	hsa-miR-4723-5p; hsa-miR-7111-5p; hsa-miR-6875-5p
Annotations derived over miRTarBase (Gene Ontology)	regulation of defense response to virus by host GO0050691	under-represented	0.0351355	0.0351355	0.325987	11.9961	6	hsa-miR-29b-3p; hsa-miR-575; hsa-miR-3173-3p; hsa-miR-4647; hsa-miR-4463; hsa-miR-4667-5p
Annotations derived over miRTarBase (Gene Ontology)	histone acetylation GO0016573	under-represented	0.0351713	0.0351713	0.325987	19.3638	12	hsa-miR-1185-2-3p; hsa-miR-29b-3p; hsa-miR-6756-5p; hsa-miR-4723-5p; hsa-miR-371a-5p; hsa-miR-3173-3p; hsa-miR-6791-5p; hsa-miR-7111-5p; hsa-miR-4641; hsa-miR-5572; hsa-miR-6825-5p; hsa-miR-6848-3p
Annotations derived over miRTarBase (Gene Ontology)	neuromuscular junction development GO0007528	over-represented	0.0351852	0.0351852	0.325987	9.11514	15	hsa-miR-4725-3p; hsa-miR-4728-5p; hsa-miR-885-3p; hsa-miR-6775-5p; hsa-miR-744-5p; hsa-miR-6780b-5p; hsa-miR-6785-5p; hsa-miR-6791-5p; hsa-miR-1267; hsa-miR-3141; hsa-miR-4641; hsa-miR-5572; hsa-miR-6825-5p; hsa-miR-4667-5p; hsa-miR-1343-5p
Annotations derived over miRTarBase (Gene Ontology)	secretion by cell GO0032940	over-represented	0.0352238	0.0352238	0.326055	9.91803	16	hsa-miR-6756-5p; hsa-miR-128-1-5p; hsa-miR-4728-5p; hsa-miR-6765-5p; hsa-miR-658; hsa-miR-6781-5p; hsa-miR-6785-5p; hsa-miR-6791-5p; hsa-miR-4641; hsa-miR-6076; hsa-miR-6838-5p; hsa-miR-4697-5p; hsa-miR-642b-3p; hsa-miR-6871-3p; hsa-miR-6721-5p; hsa-miR-1237-5p
Annotations derived over miRTarBase (Gene Ontology)	cornification GO0070268	over-represented	0.0352684	0.0352684	0.326178	24.5117	33	hsa-miR-1185-2-3p; hsa-miR-29b-3p; hsa-miR-6756-5p; hsa-miR-128-1-5p; hsa-miR-4726-3p; hsa-miR-4728-5p; hsa-miR-3158-5p; hsa-miR-885-3p; hsa-miR-6775-5p; hsa-miR-744-5p; hsa-miR-371a-5p; hsa-miR-6785-5p; hsa-miR-3173-3p; hsa-miR-6791-5p; hsa-miR-6794-3p; hsa-miR-4763-3p; hsa-miR-17-3p; hsa-miR-3619-3p; hsa-miR-6805-3p; hsa-miR-1199-5p; hsa-miR-4647; hsa-miR-4294; hsa-miR-5572; hsa-miR-6075; hsa-m…
Annotations derived over miRTarBase (Gene Ontology)	negative regulation of natural killer cell activation GO0032815	under-represented	0.0355326	0.0355326	0.32833	6.51756	2	hsa-miR-4726-3p; hsa-miR-6771-5p
Annotations derived over miRTarBase (Gene Ontology)	peroxisome organization GO0007031	under-represented	0.0356253	0.0356253	0.328467	14.4992	8	hsa-miR-5010-3p; hsa-miR-6794-3p; hsa-miR-7114-5p; hsa-miR-1303; hsa-miR-1267; hsa-miR-508-5p; hsa-miR-4667-5p; hsa-miR-3692-5p
Annotations derived over miRTarBase (Gene Ontology)	sperm flagellum GO0036126	under-represented	0.0356253	0.0356253	0.328467	14.4992	8	hsa-miR-4708-5p; hsa-miR-4725-3p; hsa-miR-4726-3p; hsa-miR-6780b-5p; hsa-miR-2113; hsa-miR-4294; hsa-miR-6838-5p; hsa-miR-1343-3p
Annotations derived over miRTarBase (Gene Ontology)	endoplasmic reticulum unfolded protein response GO0030968	under-represented	0.0359697	0.0359697	0.328467	38.3497	29	hsa-miR-29b-3p; hsa-miR-6756-5p; hsa-miR-4723-5p; hsa-miR-4728-5p; hsa-miR-6771-5p; hsa-miR-744-5p; hsa-miR-4749-5p; hsa-miR-6785-5p; hsa-miR-3173-3p; hsa-miR-4763-3p; hsa-miR-7111-5p; hsa-miR-6805-3p; hsa-miR-4649-5p; hsa-miR-1303; hsa-miR-1267; hsa-miR-320c; hsa-miR-3141; hsa-miR-4329; hsa-miR-6126; hsa-miR-8059; hsa-miR-508-5p; hsa-miR-6825-5p; hsa-miR-6838-5p; hsa-miR-1343-3p; hsa-miR-4697-5p…
Annotations derived over miRTarBase (Gene Ontology)	positive regulation of neuron differentiation GO0045666	over-represented	0.0359977	0.0359977	0.328467	32.7767	42	hsa-miR-5010-3p; hsa-miR-6742-5p; hsa-miR-29b-3p; hsa-miR-6756-5p; hsa-miR-128-1-5p; hsa-miR-4723-5p; hsa-miR-4725-3p; hsa-miR-4726-3p; hsa-miR-4728-5p; hsa-miR-6775-5p; hsa-miR-744-5p; hsa-miR-4749-5p; hsa-miR-6780b-5p; hsa-miR-6781-5p; hsa-miR-6784-5p; hsa-miR-6785-5p; hsa-miR-3180-3p; hsa-miR-4763-3p; hsa-miR-17-3p; hsa-miR-3619-5p; hsa-miR-6800-5p; hsa-miR-7111-5p; hsa-miR-1538; hsa-miR-2113;…
Annotations derived over miRTarBase (Gene Ontology)	cytokine production GO0001816	under-represented	0.0360605	0.0360605	0.328467	19.3165	12	hsa-miR-29b-3p; hsa-miR-4728-5p; hsa-miR-658; hsa-miR-744-5p; hsa-miR-4749-5p; hsa-miR-6785-5p; hsa-miR-17-3p; hsa-miR-7111-5p; hsa-miR-1267; hsa-miR-4497; hsa-miR-4294; hsa-miR-6825-5p
Annotations derived over miRTarBase (Gene Ontology)	protein-arginine N-methyltransferase activity GO0016274	over-represented	0.0360829	0.0360829	0.328467	5.28962	10	hsa-miR-6895-5p; hsa-miR-6742-5p; hsa-miR-128-1-5p; hsa-miR-4728-5p; hsa-miR-6785-5p; hsa-miR-4763-3p; hsa-miR-17-3p; hsa-miR-6838-5p; hsa-miR-6877-5p; hsa-miR-6721-5p
Annotations derived over miRTarBase (Gene Ontology)	cardiolipin acyl-chain remodeling GO0035965	under-represented	0.0362615	0.0362615	0.328467	7.93443	3	hsa-miR-6771-5p; hsa-miR-4763-3p; hsa-miR-6721-5p
Annotations derived over miRTarBase (Gene Ontology)	negative regulation of intracellular estrogen receptor signaling pathway GO0033147	under-represented	0.0362615	0.0362615	0.328467	7.93443	3	hsa-miR-4726-3p; hsa-miR-744-5p; hsa-miR-4294
Annotations derived over miRTarBase (Gene Ontology)	replication fork arrest GO0043111	under-represented	0.0362615	0.0362615	0.328467	7.93443	3	hsa-miR-6771-5p; hsa-miR-508-5p; hsa-miR-1343-3p
Annotations derived over miRTarBase (Gene Ontology)	negative regulation of telomere maintenance via telomerase GO0032211	under-represented	0.0362632	0.0362632	0.328467	35.0909	26	hsa-miR-5010-3p; hsa-miR-1185-2-3p; hsa-miR-29b-3p; hsa-miR-4728-5p; hsa-miR-6775-5p; hsa-miR-744-5p; hsa-miR-4749-5p; hsa-miR-371a-5p; hsa-miR-6785-5p; hsa-miR-1538; hsa-miR-1267; hsa-miR-1290; hsa-miR-2113; hsa-miR-4641; hsa-miR-4463; hsa-miR-5100; hsa-miR-8063; hsa-miR-508-5p; hsa-miR-6825-5p; hsa-miR-4667-5p; hsa-miR-6838-5p; hsa-miR-1343-5p; hsa-miR-642b-3p; hsa-miR-1228-5p; hsa-miR-6871-3p;…
Annotations derived over miRTarBase (Gene Ontology)	negative regulation of phosphatidylinositol 3-kinase activity GO0043553	over-represented	0.0363881	0.0363881	0.328467	3.16432	7	hsa-miR-6756-5p; hsa-miR-3619-5p; hsa-miR-6805-3p; hsa-miR-1303; hsa-miR-4667-5p; hsa-miR-6838-5p; hsa-miR-1229-5p
[truncated: 266 more rows]

## Sheet: Supplementary Table 5
Supplementary Table 5: miEAA - miRNA Enrichment and Annotation(KEGG)
Category	Subcategory	Enrichment	P-value	P-adjusted	Q-value	Expected	Observed	miRNAs/precursors
[truncated: 98 more rows]

## Sheet: Supplementary Table 6
Supplementary Table 6: performance of 123 miRNAs in cancer prediction
miRNA	AUC
hsa-miR-5100	0.897631
[truncated: 122 more rows]

## Sheet: Supplementary Table 7
Supplementary Table 7: performance of 14 independent HCC predictive models
[truncated: 15 more rows]

[truncated: 4 more sheets: Supplementary Table 8, Supplementary Table 9, Supplementary Table 10, Supplementary Table 11]
